# Supplementary material for: An Increase in Kinematic Freedom in the Lokomat Is Related to the Ability to Elicit a Physiological Muscle Activity Pattern: A Secondary Data Analysis Investigating Differences Between Guidance Force, Path Control, and FreeD
Source: Front Robot AI. 2019 Oct 31;6:109. doi: 10.3389/frobt.2019.00109 (PMC7805962; doi:10.3389/frobt.2019.00109)
Supplement: Supplementary Data Sheet 2 — Source data sEMG Path Control 50%. [file Data_Sheet_2.xlsx]

## Sheet: M.rectus femoris
Subject 1																					Subject 2																					Subject 3
Stance1	Swing1	Stance2	Swing2	Stance3	Swing3	Stance4	Swing4	Stance5	Swing5	Stance6	Swing6	Stance7	Swing7	Stance8	Swing8	Stance9	Swing9	Stance10	Swing10		Stance1	Swing1	Stance2	Swing2	Stance3	Swing3	Stance4	Swing4	Stance5	Swing5	Stance6	Swing6	Stance7	Swing7	Stance8	Swing8	Stance9	Swing9	Stance10	Swing10		Stance1	Swing1	Stance2	Swing2	Stance3	Swing3	Stance4	Swing4
6.64042	5.7302	9.15337	4.71755	5.57961	3.64393	4.81692	7.60851	7.84465	2.46019	4.5229	3.00212	6.51083	5.07917	7.99319	4.62944	12.3102	4.97263	5.81216	9.12059		6.06037	8.60597	4.97788	10.9101	5.58048	15.9567	7.86191	12.4365	7.56882	8.54735	4.14003	9.83931	5.79776	11.3079	5.25534	10.3841	4.06578	9.33519	5.49841	18.7173		27.4691	11.6861	18.3581	9.88191	34.4415	9.22712	26.7122	10.8451
6.64042	5.73942	9.16617	4.71191	5.57551	3.64393	4.81692	7.66435	7.84413	2.431	4.52854	3.00263	6.5221	5.10069	7.99575	4.6361	12.0828	4.9757	5.80038	9.10471		6.04396	8.60519	4.99117	11.2852	5.58126	15.8497	7.84471	12.4342	7.59148	8.84045	4.17051	9.85963	5.75008	11.4392	5.26159	10.2489	4.03217	9.34691	5.50857	18.7384		27.5913	11.6781	18.3521	9.88992	34.4535	9.2932	26.6762	10.7409
6.64195	5.74659	9.18154	4.71959	5.57705	3.64393	4.81845	7.88255	7.8426	2.38541	4.53007	3.00263	6.52414	5.15191	7.97475	4.65608	11.9839	4.97468	5.79833	9.08217		6.09398	8.58643	5.01305	11.6252	5.58439	15.784	7.84471	12.3966	7.60008	9.00223	4.19161	9.89714	5.75243	11.4791	5.26707	10.2449	3.97199	9.42976	5.5117	18.7368		27.6513	11.6781	18.3441	9.89993	34.4435	9.60558	26.6561	10.6488
6.63171	5.74659	9.17078	4.71396	5.57654	3.64444	4.81999	8.06695	7.81135	2.36799	4.50292	2.99239	6.5098	5.13603	7.94812	4.70115	11.9424	4.97263	5.79526	9.0668		6.14478	8.59659	5.05057	11.7409	5.58204	15.7465	7.84471	12.3724	7.62196	9.08821	4.2049	9.88464	5.75633	11.4877	5.25612	10.345	3.93604	9.63922	5.49372	18.7454		27.6133	11.6801	18.3501	9.93397	34.4715	9.74575	26.4859	10.5948
6.57076	5.77016	9.12161	4.69193	5.57654	3.64752	4.84406	8.11971	7.65052	2.3685	4.4809	2.97805	6.48009	5.0218	7.93736	4.77286	11.9255	4.97007	5.79423	9.05502		6.19402	8.65443	5.11153	11.7276	5.58751	15.7238	7.8455	12.3662	7.70247	9.11635	4.20646	9.93075	5.75164	11.483	5.23424	10.3036	3.91024	10.0175	5.46949	18.7556		27.5672	11.6781	18.3501	9.94799	34.4916	9.78379	26.0614	10.5507
6.51697	5.82343	9.06578	4.68374	5.57756	3.64854	4.86506	8.10434	7.54756	2.34699	4.48909	2.97139	6.43041	4.92858	7.9348	4.83997	11.9106	4.97161	5.79782	9.06988		6.24248	8.80137	5.1678	11.6838	5.58986	15.7199	7.82596	12.3576	7.77281	9.11869	4.19552	10.1965	5.73445	11.361	5.22955	10.1981	3.86882	10.4091	5.46402	18.7063		27.5692	11.6821	18.3361	9.94799	34.4675	10.1142	25.1403	10.5627
6.51902	5.84136	9.06578	4.6781	5.60164	3.64547	4.88145	8.0941	7.52502	2.28809	4.40868	2.96114	6.40224	4.8958	7.92455	4.87275	11.8953	4.96392	5.79116	9.10317		6.28468	8.91079	5.18265	11.6573	5.59064	15.7395	7.80251	12.3576	7.84003	9.1226	4.18301	10.7155	5.70084	11.1516	5.24987	10.1558	3.82583	10.5615	5.46324	18.6696		27.5772	11.6941	18.3822	9.94999	34.4916	10.6028	24.1731	10.6028
6.51441	5.84596	9.08883	4.66786	5.66976	3.64342	4.88607	8.09205	7.52656	2.20255	4.37794	2.95448	6.41709	4.8876	7.88665	4.86711	11.8953	4.94497	5.77886	9.13237		6.30657	8.92095	5.19203	11.7198	5.59064	15.7348	7.79938	12.3161	7.93616	9.12025	4.17754	11.2204	5.68287	10.8382	5.28192	10.1598	3.80082	10.5873	5.46168	18.6579		27.5953	11.6941	18.6725	9.94599	34.5236	11.1234	23.8347	10.6108
6.48983	5.85006	9.07449	4.67349	5.73533	3.64598	4.89785	8.09205	7.52297	2.17079	4.34362	2.96012	6.41299	4.8876	7.79804	4.86609	11.8815	4.94497	5.7553	9.14517		6.29875	8.92877	5.21314	11.7831	5.57579	15.7395	7.80173	12.1731	8.04636	9.10462	4.17598	11.6369	5.68052	10.4239	5.30614	10.1848	3.77425	10.5779	5.44917	18.6446		27.6433	11.6881	19.097	9.93798	34.5016	11.4718	23.7767	10.5948
6.48061	5.85621	9.01507	4.67349	5.76452	3.64752	4.90194	8.09512	7.48507	2.14057	4.2294	2.96883	6.28084	4.89631	7.71608	4.85482	11.7811	4.94446	5.75428	9.10778		6.26749	9.00302	5.23268	11.78	5.52655	15.7426	7.80095	12.0371	8.11827	9.11713	4.17911	11.9707	5.67818	10.098	5.31396	10.2489	3.73048	10.5146	5.44917	18.6375		27.7334	11.6881	19.4054	9.93798	34.4735	11.5699	23.7386	10.5707
6.47497	5.86236	8.98382	4.62278	5.79116	3.64803	4.8999	8.12995	7.44921	1.95924	4.21045	2.97344	5.94892	4.92346	7.70635	4.82972	11.6151	4.93268	5.7343	9.0248		6.23544	9.00223	5.30614	11.8316	5.42573	15.7387	7.80095	12.0137	8.13155	9.18747	4.18067	12.0246	5.67192	9.93622	5.3124	10.388	3.68515	10.4177	5.45543	18.6532		27.8155	11.6921	19.5215	9.93798	34.5577	11.582	23.6745	10.5327
6.47497	5.87106	9.03863	4.45426	5.82701	3.64803	4.90092	8.21857	7.45177	1.92902	4.22428	2.97907	5.64671	4.91065	7.71557	4.7954	11.4993	4.91885	5.72662	8.9536		6.2456	9.4407	5.57501	11.891	5.27879	15.7395	7.79391	12.0238	8.12608	9.28204	4.17911	11.9332	5.67271	9.97296	5.3124	10.4458	3.65232	10.2739	5.45543	18.7016		27.8155	11.6961	19.5295	9.92797	34.6758	11.596	23.6525	10.4866
6.50007	5.87209	9.12878	4.24886	5.82957	3.64803	4.87685	8.29028	7.46356	1.93107	4.26218	2.97958	5.57039	4.87941	7.69969	4.72472	11.4722	4.9086	5.7512	8.91775		6.26749	10.0581	5.88842	11.7636	5.11153	15.7387	7.77594	12.0254	8.10967	9.32346	4.17832	12.0434	5.67349	10.0503	5.3124	10.4482	3.64607	10.1707	5.44995	18.7704		27.6213	11.6961	19.5375	9.90794	34.7619	11.588	23.5404	10.4626
6.49597	5.88182	9.22354	4.17152	5.81882	3.64803	4.80411	8.28106	7.44716	1.92851	4.30521	2.98112	5.5709	4.8958	7.64847	4.64993	11.4845	4.90451	5.7804	8.90392		6.30266	10.1769	6.12055	11.7636	5.00836	15.7371	7.76578	12.0207	8.08779	9.33441	4.19083	12.0731	5.66723	10.0746	5.33897	10.4435	3.64685	10.2481	5.44839	18.8517		26.7763	11.6941	19.6477	9.92396	34.7799	11.586	23.4823	10.4386
6.49187	5.88848	9.30089	4.13361	5.81216	3.64854	4.77286	8.23188	7.43129	1.93107	4.31238	2.96524	5.49356	4.94804	7.59724	4.58744	11.5121	4.90246	5.79423	8.89265		6.39567	10.1832	6.30657	11.8097	4.97944	15.7316	7.76343	11.9629	8.08779	9.34378	4.20959	12.0738	5.65082	10.0738	5.39681	10.4349	3.64685	10.3927	5.44917	18.958		25.731	11.65	19.888	9.97803	34.7359	11.626	23.4543	10.4386
6.49802	5.88848	9.36184	4.12337	5.79526	3.65162	4.78004	8.17093	7.49583	1.92134	4.28421	2.92887	5.37677	4.98646	7.57983	4.51368	11.5598	4.90246	5.78962	8.88548		6.51447	10.1769	6.37066	11.7612	4.96616	15.7238	7.76578	11.862	8.09169	9.34769	4.21193	12.0652	5.65238	10.1277	5.41009	10.4325	3.65232	10.5974	5.45074	19.0799		25.4427	11.592	20.2084	9.98403	34.6798	11.6721	23.3982	10.4486
6.49392	5.88745	9.42741	4.12439	5.7676	3.64854	4.78208	8.12022	7.63412	1.88702	4.22786	2.91043	5.34809	4.99517	7.57829	4.45939	11.6064	4.89785	5.78962	8.88906		6.54964	10.1418	6.36909	11.6713	4.94818	15.723	7.7392	11.8175	8.09638	9.34378	4.20021	12.0535	5.65473	10.1723	5.39212	10.4231	3.66092	10.8092	5.44136	19.18		25.5728	11.584	20.5648	9.954	34.6277	11.7281	23.3381	10.4486
6.48112	5.88745	9.47453	4.1372	5.76606	3.64188	4.7826	8.07822	7.73708	1.71081	4.2253	2.89199	5.3445	4.96341	7.56958	4.45068	11.6289	4.8999	5.8096	8.89521		6.53479	10.1027	6.36753	11.5916	4.94036	15.7066	7.71028	11.7995	8.10498	9.34378	4.2049	12.0246	5.64769	10.1981	5.37258	10.4544	3.66795	10.8436	5.41166	19.2784		26.1015	11.59	20.8091	9.91996	34.6377	11.8082	23.242	10.4466
6.47497	5.88182	9.49195	4.13771	5.76862	3.64342	4.79284	8.05517	7.6751	1.67035	4.19815	2.87919	5.33528	4.93268	7.54192	4.45068	11.632	4.90655	5.90231	8.89777		6.5215	10.184	6.35581	11.5486	4.94505	15.6941	7.72279	11.7862	8.1464	9.33128	4.21584	11.9887	5.64613	10.4825	5.33897	10.6357	3.65936	10.8593	5.3718	19.3543		26.7542	11.588	20.9012	9.88591	34.6237	11.8503	23.0678	10.4065
6.47856	5.85877	9.49809	4.13566	5.76913	3.64444	4.8036	8.04031	7.49583	1.66881	4.17101	2.87611	5.35372	4.94446	7.51068	4.44402	11.631	4.90655	5.96531	8.89777		6.49883	10.2332	6.34486	11.5025	4.93958	15.684	7.73686	11.8003	8.19095	9.33441	4.22209	11.9855	5.64769	10.9101	5.25222	10.635	3.61871	10.8491	5.32959	19.355		26.9685	11.5739	20.9452	9.84587	34.6558	11.8383	22.9657	10.2804
6.48778	5.81318	9.50424	4.12286	5.7804	3.64393	4.79489	8.03929	7.4026	1.6724	4.14847	2.85306	5.36345	4.98031	7.53988	4.42916	11.6171	4.91731	5.98887	8.89572		6.48555	10.2535	6.35581	11.4783	4.93958	15.6769	7.71341	11.8136	8.18392	9.38833	4.24398	11.9785	5.66333	11.0132	5.19125	10.9906	3.56635	10.8132	5.24674	19.3292		26.8584	11.5599	20.9653	9.77979	34.6578	11.8162	23.0418	10.1382
6.46575	5.78655	9.48631	4.10442	5.78347	3.64547	4.78669	8.03929	7.40772	1.6724	4.10903	2.79979	5.35833	5.01053	7.55012	4.40868	11.5618	4.92397	5.97043	8.89521		6.48789	10.4654	6.3816	11.4744	4.94115	15.6761	7.69309	11.7909	8.19095	9.45008	4.28306	11.9871	5.68443	10.9327	5.15608	11.3352	3.56478	10.7803	5.13576	19.3324		26.6902	11.5339	20.9893	9.7037	34.6618	11.8042	23.1479	10.0221
6.36075	5.77886	9.48836	4.0952	5.79782	3.64444	4.78977	8.04031	7.40824	1.67496	4.11108	2.78494	5.34809	5.03461	7.54192	4.38716	11.3615	4.91782	5.96582	8.88292		6.51916	10.8483	6.38394	11.4853	4.86846	15.6754	7.70169	11.7886	8.22534	9.50245	4.29556	11.9847	5.69537	10.7819	5.14514	11.3915	3.63825	10.8186	5.0748	19.3574		26.6741	11.4898	21.0053	9.67766	34.7239	11.7922	23.1579	9.88792
6.24345	5.7845	9.49758	4.09315	5.82445	3.64547	4.78106	8.03827	7.41233	1.67035	4.10595	2.78801	5.34245	5.03717	7.53731	4.38716	10.9456	4.8999	5.94021	8.85321		6.54495	11.05	6.36597	11.5033	4.82	15.6746	7.70169	11.7909	8.22847	9.67205	4.30103	11.9996	5.69459	10.6529	5.15843	11.3931	3.72579	10.9069	5.03963	19.373		26.6802	11.4398	21.0333	9.65163	34.812	11.7722	23.1299	9.76977
6.19735	5.77323	9.47146	4.09366	5.79833	3.64547	4.7493	7.99114	7.41233	1.65806	4.10647	2.74294	5.33528	5.03358	7.50965	4.39382	10.6475	4.88965	5.89719	8.82862		6.56292	11.1539	6.36987	11.5299	4.80281	15.6902	7.69465	11.7839	8.21597	10.1433	4.31666	12.0496	5.69693	10.6475	5.1256	11.3931	3.75627	10.9914	5.00445	19.3933		26.7102	11.3637	21.0434	9.61359	34.9481	11.7582	23.0758	9.68968
6.19837	5.73276	9.40999	4.08854	5.74659	3.64444	4.72472	7.95836	7.49378	1.6514	4.10339	2.6533	5.2774	5.03256	7.47636	4.38921	10.6096	4.89221	5.86543	8.81735		6.5895	11.3016	6.35971	11.6268	4.77545	15.7058	7.69153	11.7745	8.21362	10.5927	4.35105	12.0652	5.70475	10.7577	5.09824	11.3939	3.75393	11.0891	4.99976	19.4051		26.7442	11.3216	21.0233	9.59957	35.2605	11.7502	23.1058	9.63361
6.18813	5.81626	9.34135	4.066	5.71996	3.64342	4.71498	7.95785	7.58188	1.66267	4.10391	2.59132	5.15242	5.04793	7.47534	4.38307	10.6224	4.88607	5.86031	8.81786		6.62389	11.4447	6.37847	11.7206	4.77467	15.7058	7.67199	11.7761	8.24098	10.8741	4.38622	12.0762	5.70788	10.8507	5.08261	11.3978	3.74142	11.1696	5.03337	19.4082		26.7002	11.3216	21.0013	9.59556	35.7851	11.7542	23.258	9.6216
6.1661	6.10925	9.3393	4.02861	5.70152	3.64342	4.71345	7.96399	7.59212	1.67701	4.10134	2.56007	5.06995	5.04895	7.47892	4.37231	10.6168	4.8625	5.86082	8.82145		6.64343	11.4947	6.43396	11.7276	4.75279	15.7074	7.62744	11.7784	8.29334	11.1758	4.39873	12.084	5.71257	10.8726	5.06151	11.4689	3.77425	11.2501	5.07792	19.4418		26.6601	11.3016	20.9873	9.57955	36.3198	11.7562	23.5063	9.6216
6.10105	6.35511	9.3014	4.00914	5.68718	3.64188	4.71345	7.97014	7.58393	1.66471	4.11108	2.57493	5.00797	5.04946	7.48763	4.36463	10.5958	4.82716	5.86082	8.8276		6.65906	11.5072	6.48086	11.9441	4.72699	15.7152	7.57898	11.8026	8.32929	11.4197	4.41983	12.0809	5.73914	10.7749	5.03884	11.7628	3.76878	11.3579	5.0662	19.4598		26.556	11.2956	20.9773	9.54951	36.6462	11.7722	23.7686	9.6236
6.02729	6.4637	9.14927	4.01222	5.68718	3.6424	4.73906	7.97321	7.56651	1.66779	4.10544	2.58415	4.93473	5.03563	7.49941	4.36667	10.583	4.81231	5.85723	8.83835		6.69736	11.5158	6.50431	12.1012	4.7012	15.7465	7.53286	11.8167	8.35978	11.4541	4.48314	12.1301	5.74539	10.6037	5.03884	12.2239	4.00872	11.4259	5.05057	19.4559		26.4659	11.2976	20.9873	9.50946	36.8564	11.8283	23.9348	9.66965
6.02678	6.50109	8.9828	4.01529	5.69332	3.64137	4.75955	7.9809	7.54244	1.66779	4.10544	2.54881	4.91731	5.01053	7.50197	4.36821	10.5645	4.81282	5.85826	8.83989		6.77239	11.5142	6.51994	12.0957	4.69651	15.7496	7.47425	11.7612	8.3801	11.4478	4.54801	12.3052	5.74461	10.538	5.03728	12.5209	4.29791	11.4204	5.05057	19.4566		26.4519	11.2956	21.0313	9.49344	37.1468	11.8483	23.9609	9.68768
5.96326	6.49956	8.88701	4.0158	5.69076	3.64137	4.67401	7.985	7.52656	1.66164	4.08547	2.50015	4.9209	5.02795	7.50197	4.36821	10.5456	4.82204	5.84801	8.83426		6.85289	11.5166	6.53479	12.152	4.70198	15.7379	7.43126	11.6823	8.37775	11.4642	4.57771	12.6264	5.73289	10.5662	5.04588	12.5397	4.41514	11.429	5.05995	19.4543		26.4218	11.2836	21.0754	9.51747	37.4331	11.8723	23.8427	9.6276
5.88387	6.55027	8.8655	4.01734	5.67949	3.64393	4.65505	7.97885	7.47636	1.64679	4.08342	2.45814	4.90502	5.09966	7.51529	4.37077	10.5497	4.8164	5.81626	8.83374		6.91464	11.5197	6.54964	12.1575	4.70902	15.734	7.40312	11.7018	8.37072	11.4978	4.59022	12.9094	5.72429	10.6006	5.04431	12.5084	4.45891	11.4243	5.07323	19.4207		26.3297	11.2756	21.0894	9.55952	37.5132	11.9264	23.7526	9.60758
5.88233	6.63632	8.8527	4.01171	5.66566	3.64547	4.68169	7.97526	7.33755	1.66164	4.09571	2.37824	4.83126	5.05202	7.52656	4.37487	10.5256	4.74777	5.82445	8.79994		6.96935	11.5377	6.55902	12.0879	4.71214	15.7332	7.38749	11.6776	8.36447	11.4908	4.60272	13.0344	5.72663	10.6326	5.00445	12.4756	4.51753	11.4142	5.117	19.4613		26.3037	11.2796	21.0874	9.61158	37.5252	11.9704	23.7046	9.61359
5.77323	6.69881	8.89931	4.00044	5.66157	3.64547	4.72779	7.98295	7.17569	1.66062	4.09417	2.21228	4.57105	5.04793	7.52656	4.38819	10.4728	4.63764	5.84545	8.75076		7.02796	11.6197	6.57777	12.0238	4.72778	15.7348	7.4125	11.4525	8.36447	11.5072	4.61366	13.0563	5.73289	10.6818	4.96538	12.4263	4.64102	11.3986	5.1639	19.5567		26.3157	11.2836	21.0854	9.67967	37.5613	11.9965	23.6465	9.59356
5.60215	6.77052	8.97256	3.99941	5.66105	3.64547	4.75084	8.01317	7.1342	1.66676	4.09725	2.06373	4.32211	5.14781	7.4067	4.40458	10.4862	4.55773	5.84238	8.72362		7.04281	11.6791	6.61451	12.0035	4.70824	15.7434	7.40234	11.2594	8.36994	11.5494	4.61914	12.9633	5.73445	10.7092	4.96772	12.3935	4.75669	11.3376	5.14592	19.6513		26.3157	11.2796	21.0794	9.74575	37.5773	12.0205	23.5444	9.58155
5.57346	6.85401	9.01251	4.00914	5.64415	3.64547	4.7155	8.09871	7.13471	1.63705	4.08444	1.98332	4.21967	5.16164	7.21001	4.41687	10.501	4.51829	5.82496	8.70825		7.03891	11.6768	6.65828	11.9933	4.61679	15.7699	7.3406	11.2	8.3715	11.6799	4.63086	12.8804	5.73289	10.7248	4.96772	12.3669	4.81531	11.261	5.11153	19.6794		26.2396	11.2716	21.0273	9.76377	37.375	12.0205	23.4362	9.51947
5.56834	6.90267	9.05502	4.0158	5.59754	3.64393	4.59	8.18681	7.11268	1.61657	4.08495	1.94387	4.18996	5.18776	7.16852	4.46912	10.4611	4.48448	5.8014	8.67598		7.03187	11.6612	6.6786	11.9144	4.55192	15.8074	7.25931	11.1953	8.36994	11.9425	4.62148	12.9742	5.7282	10.7741	4.96772	12.3247	4.88253	11.2141	5.08496	19.67		26.1335	11.2596	20.9252	9.72172	37.2409	12.0025	23.3541	9.38731
5.54273	6.91599	9.11803	4.01529	5.5289	3.64035	4.51727	8.23803	7.0799	1.6222	4.08086	1.92748	4.20891	5.24155	7.16852	4.53724	10.457	4.45119	5.79526	8.60683		7.02171	11.6674	6.69892	11.8761	4.5316	15.8293	7.17803	11.2055	8.36447	12.2231	4.56833	13.1993	5.72273	10.8382	4.95834	12.3591	4.93568	11.1875	5.03728	19.6083		26.0634	11.2355	20.8411	9.69368	37.2689	12.0025	23.2761	9.32123
5.50431	6.9165	9.14876	4.01836	5.46539	3.64547	4.5019	8.25391	7.05583	1.63859	4.08137	1.91263	4.19815	5.2564	7.15725	4.54134	10.5067	4.43326	5.79833	8.47212		7.07095	11.7315	6.71846	11.9285	4.50268	15.8332	7.12097	11.1352	8.36447	12.4287	4.49643	13.2032	5.72194	10.8468	4.94115	12.5014	4.92161	11.1907	5.00055	19.4504		26.0114	11.2115	20.8111	9.69769	37.3811	12.0085	23.2	9.28119
5.51661	6.92009	9.18052	4.01171	5.43824	3.65059	4.46758	8.25186	7.07581	1.66881	4.08444	1.86807	4.19713	5.26869	7.05429	4.52085	10.6163	4.43224	5.83367	8.25033		7.15302	11.8667	6.73096	12.0137	4.48939	15.8364	7.03656	11.0844	8.36603	12.5107	4.46282	13.1892	5.72194	10.9202	4.90676	12.5717	4.90207	11.1836	4.9896	19.3128		25.9593	11.2135	20.9152	9.6236	37.315	12.0085	23.4142	9.2071
5.41519	6.92572	9.27528	4.00146	5.4198	3.65162	4.46297	8.4168	7.06351	1.68725	4.07932	1.80916	4.19406	5.28099	6.91497	4.52444	10.73	4.42097	5.89053	7.90202		7.21007	12.0027	6.72471	12.0309	4.49877	15.8497	6.84273	11.0805	8.37463	12.5092	4.46047	13.415	5.73211	11.2	4.85752	12.567	4.88878	11.1344	4.9982	19.2761		25.9353	11.1875	21.1495	9.58755	37.2269	12.0025	23.8467	9.129
5.12117	6.93187	9.37465	3.99685	5.4198	3.65571	4.45939	8.5971	7.08246	1.69596	4.07471	1.7897	4.19611	5.28047	6.83455	4.53827	10.7674	4.37282	5.92331	7.51324		7.26244	12.023	6.63092	12.0058	4.45422	15.8661	6.62545	11.1203	8.3629	12.5233	4.46438	13.8285	5.77509	11.3587	4.81453	12.5741	4.88644	11.1242	5.0576	19.28		25.9333	11.1114	21.3818	9.59757	37.1568	11.9965	24.1031	9.05291
4.99466	6.94109	9.41819	3.99685	5.4198	3.65776	4.46092	8.63756	7.1091	1.70159	4.07266	1.7815	4.19303	5.28047	6.83353	4.55415	10.6777	4.32826	5.92536	7.23511		7.28979	12.0113	6.53322	11.9996	4.22756	15.87	6.44647	11.1586	8.35196	12.5772	4.455	13.8621	5.82121	11.3962	4.79734	12.7452	4.99586	11.1907	5.11388	19.2972		25.9172	11.0053	21.5159	9.60157	37.0366	12.0025	24.3513	8.88871
4.99773	6.95851	9.45916	4.01939	5.42031	3.65776	4.45734	8.64576	7.0922	1.70569	4.0532	1.77843	4.19457	5.2815	6.82379	4.56695	10.543	4.31392	5.92741	7.084		7.2812	12.0066	6.52228	12.0316	4.00012	15.8715	6.24795	11.0844	8.35352	12.6475	4.42999	13.9489	5.86341	11.4228	4.78718	12.9054	5.185	11.2485	5.08496	19.3206		25.8411	10.8831	21.558	9.59356	36.9826	12.0025	24.5896	8.70449
5.01053	6.97285	9.52217	4.03476	5.40853	3.65623	4.44095	8.64986	7.07478	1.70825	4.04551	1.78048	4.19918	5.28047	6.82379	4.55568	10.48	4.31596	5.89309	7.00409		7.27025	12.127	6.50665	12.0918	3.9759	15.9247	6.08772	11.1211	8.35352	12.7132	4.42999	14.5929	5.86732	11.4415	4.76685	12.9031	5.31396	11.2555	5.01618	19.3683		25.7871	10.771	21.552	9.55552	36.9746	11.9844	24.6657	8.64842
5.01617	6.9749	9.53958	4.03015	5.35167	3.65623	4.39433	8.64986	7.07734	1.70825	4.03476	1.78048	4.19918	5.28252	6.82379	4.59564	10.5189	4.31699	5.86492	6.98565		7.27025	12.2208	6.41755	12.2091	3.97121	16.0013	6.01269	11.2446	8.34414	12.7827	4.42999	15.6081	5.8384	11.4415	4.73637	12.9859	5.42963	11.2516	4.96459	19.4285		25.7831	10.6729	21.54	9.52148	36.8344	11.9824	24.6657	8.68246
5.02232	6.9749	9.39975	4.02912	5.29482	3.65623	4.39024	8.65088	7.08144	1.71491	4.0158	1.77945	4.17818	5.28304	6.84889	4.78977	10.5	4.31033	5.86697	7.0251		7.264	12.2145	6.33861	12.3224	3.95557	15.9474	5.94001	11.2422	8.32382	12.8257	4.39326	16.328	5.84153	11.447	4.71371	13.111	5.49294	11.2438	4.89738	19.4379		25.7851	10.5647	21.4959	9.49945	36.6542	11.9925	24.6657	8.72652
5.02846	6.97592	9.20971	4.03834	5.29482	3.65264	4.37692	8.66215	7.07734	1.7354	4.01017	1.7815	4.16742	5.28713	6.86887	5.03512	10.3489	4.29599	5.85262	6.96158		7.26713	12.2114	6.29015	12.3607	3.96183	15.802	5.87904	11.3806	8.30975	12.8218	4.35887	16.6148	5.81104	11.5986	4.67619	13.2986	5.4945	11.2344	4.85439	19.4348		25.7871	10.4586	21.4899	9.46941	36.474	11.9905	24.6517	8.73453
5.03051	6.97643	9.13339	4.01734	5.3107	3.65264	4.34158	8.68315	7.07068	1.74462	4.01836	1.75845	4.16691	5.28713	6.89397	5.22618	10.2541	4.2883	5.83367	6.76591		7.28041	12.2411	6.27452	12.3521	3.96886	15.7621	5.84387	11.651	8.30507	12.8132	4.34636	16.6594	5.79463	12.1098	4.59413	13.4869	5.49919	11.2438	4.87471	19.4355		25.7891	10.3905	21.4679	9.47742	36.0875	11.9704	24.7158	8.70449
5.02693	6.97848	9.11598	3.97227	5.27638	3.65059	4.33492	8.69493	7.07068	1.74769	4.0199	1.73182	4.17101	5.27945	6.93699	5.36243	10.2659	4.28677	5.81523	6.47446		7.27494	12.2919	6.25655	12.3841	3.97199	15.7692	5.79307	11.8292	8.31132	12.8445	4.32995	16.6531	5.779	12.4451	4.52378	13.5729	5.49607	11.2555	4.85439	19.4363		25.7911	10.3725	21.4599	9.51547	35.4547	11.9544	24.7799	8.67846
5.02693	6.97848	9.11342	3.9318	5.18776	3.62549	4.32262	8.68571	7.06966	1.75179	4.02041	1.73438	4.16742	5.27484	6.97387	5.47358	10.2977	4.28626	5.81113	6.11693		7.25619	12.3451	6.24404	12.4052	3.97277	15.7535	5.72663	11.9152	8.30897	12.9766	4.30103	16.6469	5.76102	12.4529	4.50268	13.5651	5.48903	11.2626	4.87628	19.4629		25.753	10.3845	21.4979	9.55151	35.1023	11.9424	24.862	8.66845
5.01412	6.98053	9.13083	3.90209	5.08942	3.57581	4.32672	8.69749	7.06915	1.75538	4.02041	1.73438	4.14796	5.21542	6.99948	5.58064	10.271	4.28421	5.81472	5.73686		7.2515	12.3755	6.23075	12.4037	3.97355	15.7527	5.7282	11.9113	8.30741	13.1204	4.27993	16.5499	5.76102	12.4263	4.49486	13.4815	5.48122	11.2673	4.93802	19.5246		25.5448	10.3545	21.3818	9.61359	35.0903	11.9304	25.0502	8.66444
4.99978	6.9749	9.12878	3.85189	4.99773	3.55173	4.37487	8.72567	7.06249	1.75948	4.02349	1.73438	4.1454	5.16266	7.01844	5.65849	10.1988	4.28421	5.76042	5.37575		7.23977	12.3701	6.21356	12.3966	3.99544	15.7527	5.83527	11.898	8.31054	13.1673	4.24398	16.5062	5.75633	12.485	4.49174	13.3775	5.47106	11.2657	4.97319	19.595		25.3145	10.3365	20.9112	9.65364	35.0863	11.9264	25.5608	8.66244
5.00746	6.96875	9.14056	3.80323	4.92499	3.54763	4.43377	8.71849	7.04558	1.75743	4.05371	1.72567	4.1454	5.16984	7.00819	5.68052	10.1245	4.28523	5.69486	5.15037		7.2218	12.3685	6.20887	12.3622	4.05796	15.7301	5.86028	11.8667	8.30663	13.1806	4.14081	16.5007	5.73289	12.678	4.52691	13.3533	5.47028	11.2415	4.96928	19.62		25.2104	10.3305	20.727	9.6256	34.9301	11.9264	26.0754	8.60237
5.01463	6.96875	9.16617	3.81348	4.86199	3.54712	4.47783	8.65703	7.0461	1.76562	4.06907	1.71901	4.13361	5.16574	7.01024	5.66618	10.1122	4.29035	5.66054	5.06995		7.20851	12.3701	6.22137	12.3497	4.09626	15.6808	5.83137	11.7292	8.3035	13.1798	4.05874	16.514	5.73132	12.796	4.54645	13.3634	5.47106	11.1867	4.93646	19.6051		25.1824	10.3204	20.757	9.55752	34.6097	11.9304	26.3257	8.48222
4.99875	6.96773	9.16874	3.81143	4.79182	3.54149	4.5439	8.5638	7.09373	1.76562	4.06344	1.73233	4.1121	5.16113	7.02561	5.68615	10.0846	4.29394	5.64825	5.05151		7.18115	12.3708	6.19558	12.4529	4.09548	15.6089	5.82121	11.6729	8.30428	13.1813	4.02123	16.5101	5.75555	12.8077	4.53316	13.3298	5.47028	11.1649	4.9263	19.6473		25.1864	10.3204	20.731	9.50345	34.4355	11.9504	26.558	8.35807
4.98083	6.97387	9.1713	3.8104	4.74264	3.53739	4.68681	8.47263	7.19054	1.76562	4.06344	1.70825	4.10852	5.15857	7.04763	5.78552	9.95807	4.29343	5.64415	5.04741		7.14989	12.374	6.15572	12.6061	4.08922	15.562	5.85091	11.7471	8.29569	13.1774	4.00403	16.4929	5.79151	12.8179	4.50893	13.3134	5.45621	11.1617	4.92473	19.7263		25.1743	10.3204	20.6909	9.46541	34.4816	11.9584	26.6721	8.25996
4.98902	6.9667	9.17693	3.82628	4.72574	3.52868	4.82511	8.44599	7.22537	1.76665	4.05217	1.68469	4.11415	5.16266	7.05378	5.88745	9.7081	4.29496	5.58422	5.04588		7.11316	12.3787	6.14243	12.7687	4.10251	15.5792	5.87279	11.8597	8.27224	13.1813	3.99387	16.4921	5.81886	12.8695	4.49799	13.3228	5.44683	11.1782	4.91067	19.7247		25.1243	10.3124	20.707	9.43737	34.3714	11.9444	26.6561	8.23192
4.99056	6.95595	9.19998	3.8227	4.7155	3.50717	4.86763	8.47519	7.23511	1.76767	4.05422	1.68469	4.11671	5.19084	7.0548	5.95353	9.54061	4.30623	5.52429	5.04383		7.06626	12.3748	6.14712	12.7804	4.10017	15.5949	5.87748	11.9543	8.26364	13.2235	3.98684	16.4937	5.83293	12.8765	4.47298	13.3791	5.47262	11.193	4.8497	19.7247		24.9741	10.2924	20.6569	9.40534	34.033	11.9364	26.7302	8.22191
4.99722	6.9498	9.21074	3.81143	4.69296	3.50922	4.87941	8.48595	7.24074	1.78201	4.05781	1.68264	4.11722	5.19493	7.05275	6.20401	9.60105	4.31443	5.48946	5.06381		7.06157	12.3724	6.14243	12.7483	4.13612	15.6003	5.86028	12.1075	8.26599	13.2704	3.98606	16.5656	5.847	12.9054	4.41671	13.4869	5.47731	11.1993	4.77623	19.7497		24.5856	10.2724	20.3926	9.36729	33.4523	11.9384	26.7462	8.19788
4.988	6.93699	9.16413	3.80579	4.69603	3.50051	4.92192	8.47263	7.2433	1.80916	4.04807	1.69545	4.12952	5.18264	7.05224	6.70598	9.63434	4.31853	5.49151	5.15498		7.07486	12.374	6.1354	12.7906	4.20724	15.5863	5.82668	12.2505	8.27224	13.2642	3.98215	16.6672	5.85872	12.9461	4.33464	13.673	5.47887	11.2282	4.71371	19.7747		24.1191	10.2704	20.1543	9.34526	32.6894	11.9364	26.7202	8.17185
4.9419	6.92265	9.12981	3.80426	4.70371	3.47746	4.94804	8.44599	7.2433	1.81582	4.0368	1.70569	4.18637	5.14627	7.06095	7.12447	9.63076	4.32518	5.50175	5.25384		7.02875	12.3787	6.13462	12.8296	4.28775	15.5441	5.78291	12.2567	8.2824	13.272	3.96808	16.6555	5.87435	12.9602	4.24085	13.8535	5.45855	11.2516	4.61835	19.7536		23.9509	10.2744	19.9821	9.32123	32.0406	11.9364	26.4879	8.15383
4.91577	6.91292	9.11342	3.80374	4.70269	3.45748	4.9588	8.42294	7.2474	1.81582	4.01785	1.70825	4.24886	5.10427	7.09578	7.30682	9.62461	4.33133	5.4787	5.31377		6.91307	12.3787	6.13384	12.8234	4.33933	15.4878	5.74774	12.2685	8.27927	13.2775	3.96261	16.7477	5.91109	12.9625	4.22913	13.9426	5.44917	11.2649	4.4933	19.6747		23.9509	10.2704	19.6557	9.28719	31.568	11.9384	25.6449	8.10977
4.91116	6.90985	9.09446	3.80528	4.70474	3.42931	4.96136	8.42807	7.23152	1.81633	3.99019	1.71133	4.29394	5.09454	7.19669	7.36521	9.63434	4.33133	5.47614	5.32145		6.82163	12.3787	6.13618	12.7906	4.32839	15.4096	5.73132	12.2817	8.25035	13.2751	3.96652	16.7352	5.94704	12.9516	4.24476	13.9887	5.46246	11.3048	4.41827	19.6051		23.9569	10.2263	19.075	9.21711	31.3918	11.9324	24.7158	8.0497
4.9168	6.91189	9.04017	3.81143	4.68681	3.41343	4.95778	8.45982	7.1972	1.83272	3.94665	1.71338	4.31596	5.0889	7.29862	7.39697	9.61181	4.32723	5.45668	5.31018		6.73722	12.3802	6.13384	12.7702	4.32682	15.3659	5.73289	12.3169	8.21831	13.2743	3.96417	16.6758	5.95329	12.9258	4.24867	14.0215	5.47653	11.3368	4.37528	19.6106		23.9569	10.1282	18.5484	9.10297	31.3958	11.9164	24.2853	8.0517
4.91577	6.91189	8.90392	3.81553	4.65454	3.41497	4.94958	8.50029	7.24637	1.88907	3.92821	1.70877	4.26628	5.09403	7.31501	7.40824	9.58824	4.32723	5.3445	5.29789		6.67703	12.381	6.12446	12.7937	4.32526	15.3526	5.73992	12.3419	8.21753	13.2806	3.93369	16.6219	5.94469	12.9156	4.25648	14.0364	5.48591	11.3415	4.33151	19.5239		23.9248	10.0081	18.258	9.01687	31.1716	11.8963	23.8928	8.03168
4.92192	6.91138	8.75435	3.81655	4.65454	3.41446	4.94497	8.51924	7.35445	1.91365	3.92565	1.70262	4.23452	5.11195	7.3145	7.42616	9.55034	4.33082	5.2564	5.31223		6.64421	12.3888	6.1268	12.8406	4.31198	15.2932	5.74227	12.3271	8.22456	13.2955	3.9376	16.6469	5.92672	12.9148	4.25883	14.0333	5.48982	11.3603	4.28696	19.4942		23.8808	9.96201	18.0337	9.00485	30.719	11.8823	23.208	8.00765
4.92397	6.90728	8.67444	3.81655	4.6991	3.41343	4.9378	8.52897	7.47021	1.91621	3.92104	1.68059	4.23811	5.16369	7.3273	7.51017	9.50321	4.33799	5.24769	5.30455		6.62232	12.3943	6.11664	12.8695	4.34793	15.2088	5.76884	12.2974	8.22769	13.3017	3.94541	16.6687	5.89858	12.9086	4.26586	14.0184	5.48434	11.3532	4.24476	19.4957		23.8748	9.97202	17.8075	9.00686	30.2765	11.8763	22.5111	8.02167
4.90194	6.90985	8.6012	3.81655	4.70679	3.41548	4.94292	8.52897	7.49429	1.93158	3.97739	1.6765	4.23606	5.20057	7.36316	7.61159	9.4986	4.33287	5.24718	5.25281		6.60982	12.3927	6.13618	12.9023	4.362	15.1845	5.79072	12.2583	8.22925	13.2923	3.94151	16.6617	5.87826	12.9094	4.27211	13.9809	5.48356	11.3415	4.20959	19.4817		23.8828	9.92997	17.6873	9.00485	29.9982	11.8623	21.9925	8.01967
4.84816	6.91292	8.49619	3.81348	4.7032	3.42163	4.94446	8.5218	7.50658	1.96231	4.13003	1.67496	4.18586	5.20057	7.41387	7.65154	9.51756	4.32467	5.24462	5.17393		6.5809	12.3896	6.20027	12.9219	4.33308	15.1978	5.79307	12.2255	8.23863	13.2806	3.9462	16.6711	5.87044	12.9172	4.26352	13.9879	5.48434	11.3204	4.1838	19.4801		23.8768	9.84386	17.6713	9.00285	29.8199	11.8323	21.7702	7.95759
4.81589	6.89704	8.4168	3.80631	4.70115	3.42726	4.94651	8.51668	7.51836	1.96078	4.23503	1.66574	4.11056	5.19903	7.44716	7.66383	9.52627	4.32672	5.24359	5.08532		6.48946	12.3966	6.31047	12.9172	4.32292	15.0626	5.79307	12.1911	8.28865	13.2767	3.96495	16.6789	5.85872	12.9187	4.26274	14.0591	5.50936	11.3204	4.17442	19.4965		23.8768	9.72372	17.6673	9.00085	29.7098	11.7862	21.8363	7.88751
4.83279	6.84633	8.37889	3.80631	4.7032	3.43956	4.95163	8.4967	7.50197	2.02429	4.26525	1.66574	4.07727	5.21593	7.47021	7.67152	9.52524	4.32621	5.24257	5.0428		6.37456	12.4052	6.43865	12.9383	4.32292	14.6288	5.79619	12.1848	8.33633	13.2876	3.96417	16.7024	5.83293	12.9172	4.27368	14.1052	5.52968	11.322	4.17207	19.4965		23.8808	9.57354	17.5872	9.00085	29.7639	11.7381	21.9244	7.82944
4.87582	6.80228	8.37275	3.80835	4.7032	3.43802	4.96597	8.44599	7.49326	2.10113	4.29701	1.66471	4.0742	5.29328	7.47687	7.62234	9.53548	4.32672	5.24103	5.03717		6.26123	12.4123	6.5723	12.9453	4.31432	14.1013	5.8087	12.1684	8.35196	13.2962	3.9462	16.7875	5.83684	12.95	4.27915	14.1411	5.5414	11.329	4.17285	19.5231		23.8688	9.43938	17.3309	8.99084	29.888	11.7041	21.9585	7.78739
4.90041	6.80587	8.38248	3.81143	4.69245	3.41958	4.9839	8.39733	7.38672	2.19333	4.34977	1.66625	4.08444	5.37882	7.42002	7.58649	9.55956	4.32211	5.20928	5.04383		6.14165	12.4482	6.67469	12.932	4.32057	13.7159	5.8087	12.1176	8.35509	13.3048	3.94776	16.8423	5.84934	12.9703	4.27602	14.1536	5.59064	11.3235	4.19083	19.5059		23.8327	9.38331	17.1006	8.98683	29.9741	11.6881	21.9505	7.76336
4.87787	6.80791	8.36199	3.8104	4.66325	3.4078	4.99978	8.38658	7.28735	2.33214	4.38358	1.6724	4.108	5.43824	7.34933	7.58034	9.56571	4.31801	5.19391	5.04741		6.10414	12.481	6.76145	12.9054	4.3448	13.5057	5.83527	12.1348	8.35509	13.3353	3.91806	16.843	5.84778	12.9727	4.28071	14.1779	5.64379	11.3134	4.19474	19.5192		23.7566	9.3773	17.0225	9.01687	30.0382	11.6841	21.9565	7.75935
4.89682	6.77974	8.30411	3.81553	4.64225	3.41036	5.01002	8.38658	7.26072	2.4018	4.36002	1.70262	4.13413	5.4659	7.3606	7.57368	9.56212	4.33031	5.19545	5.0469		6.12993	12.4826	6.87321	12.8914	4.45422	13.4604	5.83371	12.1418	8.36525	13.3736	3.90712	16.8899	5.85012	12.9719	4.28071	14.331	5.70006	11.3345	4.20099	19.5145		23.6525	9.3753	16.9424	9.0409	30.0622	11.6901	21.9104	7.75735
4.91526	6.74286	8.16837	3.81757	4.63559	3.40012	5.02027	8.38606	7.26072	2.41819	4.34926	1.7313	4.1582	5.46436	7.41233	7.57163	9.56161	4.34721	5.20467	5.04485		6.15963	12.4818	6.98732	12.8875	4.59334	13.5721	5.83215	12.1387	8.38088	13.3978	3.9165	16.9767	5.85638	12.9445	4.27368	14.4178	5.75633	11.3704	4.27524	19.5145		23.5103	9.3733	16.8203	9.05692	30.0482	11.7101	21.9184	7.75535
4.90092	6.73006	7.98704	3.8227	4.6361	3.34684	5.0218	8.38862	7.25764	2.4187	4.38102	1.73335	4.19303	5.47153	7.43743	7.56702	9.57544	4.35694	5.10683	5.01617		6.15181	12.4818	7.08189	12.8773	4.63399	13.891	5.83215	12.1332	8.39886	13.4314	3.92587	17.0642	5.85012	12.9602	4.24241	14.3779	5.75633	11.3751	4.4253	19.5129		23.2941	9.38731	16.7742	9.06292	30.0342	11.7061	21.8263	7.77537
4.82255	6.73569	7.89741	3.80631	4.63098	3.20957	5.00746	8.40348	7.2643	2.42075	4.39382	1.73233	4.21608	5.47051	7.44307	7.55729	9.66149	4.36411	5.01668	4.99107		6.14165	12.4818	7.25697	12.8617	4.65353	14.2818	5.86107	12.0371	8.42074	13.4776	3.92666	17.0869	5.82355	12.9906	4.23069	14.3303	5.79776	11.3767	4.52378	19.5176		23.1439	9.39332	16.7962	9.05692	30.0322	11.6601	21.7242	7.81342
4.79387	6.74542	7.87743	3.72333	4.62278	3.02619	4.99363	8.41014	7.26686	2.41819	4.39331	1.7226	4.19867	5.46641	7.44102	7.55524	9.86843	4.36821	5.02897	4.99261		6.13618	12.4818	7.3914	12.8351	4.69729	14.596	5.87123	11.8339	8.43012	13.4877	3.92275	17.083	5.79776	13.0282	4.24867	14.2904	5.82277	11.3845	4.55505	19.5293		23.0978	9.39132	16.8163	9.06292	30.0322	11.5699	21.8043	7.84946
4.79387	6.73006	7.87743	3.63318	4.61459	2.89609	4.99978	8.42653	7.23869	2.40334	4.39638	1.7226	4.12235	5.4659	7.43487	7.55627	10.1461	4.37282	5.06432	4.98646		6.13696	12.4865	7.40156	12.8288	4.7223	14.7742	5.87123	11.7761	8.43012	13.4901	3.91337	17.0892	5.79229	13.093	4.29478	14.263	5.82199	11.3978	4.56677	19.5293		23.0838	9.39933	16.8223	9.07894	30.0342	11.4538	21.8523	7.86147
4.7913	6.61788	7.86923	3.57017	4.5982	2.80748	5.01463	8.43063	7.17671	2.40129	4.39843	1.7144	3.97022	5.47665	7.43897	7.55627	10.4882	4.36719	5.09403	4.9757		6.13931	12.492	7.40234	12.8226	4.73403	14.7742	5.85559	11.8409	8.42387	13.4924	3.90868	17.0908	5.80714	13.079	4.32682	14.2607	5.85481	11.4408	4.57615	19.5715		23.1058	9.40934	16.7642	9.09496	30.0302	11.3557	21.574	7.7974
4.7493	6.4637	7.8385	3.56146	4.56234	2.76701	5.00951	8.42704	7.16083	2.40538	4.41124	1.71338	3.90619	5.48946	7.45741	7.55729	10.7863	4.34926	5.06585	4.96187		6.13384	12.4857	7.37733	12.8335	4.76529	14.7453	5.77744	11.998	8.43559	13.4924	3.91337	17.0775	5.83606	13.0211	4.32917	14.2638	5.93453	11.5174	4.57693	19.6341		23.1519	9.40133	16.624	8.98683	30.0182	11.2956	20.8992	7.64922
4.71293	6.36075	7.78164	3.56146	4.51778	2.76957	5.00592	8.42807	7.1552	2.42485	4.45273	1.7226	3.94051	5.50329	7.46817	7.56497	10.9518	4.34209	5.0218	4.9547		6.13853	12.4967	7.35545	12.8335	4.77233	14.8273	5.67661	12.2489	8.44809	13.4948	3.93213	17.0572	5.85169	12.9945	4.33308	14.2685	6.01426	11.5455	4.57224	19.6403		23.198	9.3773	16.5099	8.82263	30.0042	11.2576	20.4727	7.469
4.73291	6.30799	7.69713	3.55378	4.47731	2.74242	5.01361	8.42192	7.14752	2.53293	4.49729	1.7226	3.96048	5.53915	7.43641	7.58034	11.0127	4.34567	4.9757	4.95163		6.13462	12.5279	7.35466	12.7499	4.76842	14.9508	5.58829	12.3536	8.43324	13.5018	3.93135	17.0705	5.85247	12.9938	4.33151	14.2654	6.04865	11.5447	4.56755	19.6294		23.262	9.36329	16.3958	8.74254	29.9821	11.2355	20.5768	7.28078
4.77286	6.28391	7.64437	3.55071	4.46297	2.68762	5.01668	8.39067	7.17569	2.63793	4.53929	1.72362	3.95485	5.56629	7.3816	7.59878	11.0204	4.35028	4.97263	4.93985		6.14478	12.5631	7.38593	12.6905	4.77154	14.9485	5.54218	12.3536	8.41527	13.4963	3.9204	17.1041	5.87201	12.9992	4.33308	14.256	6.08694	11.497	4.56677	19.6169		23.3081	9.35728	16.2296	8.71651	29.9461	11.2355	20.781	7.17665
4.79335	6.27725	7.66178	3.54661	4.46297	2.57595	5.02232	8.31538	7.2433	2.67891	4.59973	1.72362	3.95485	5.55605	7.35855	7.61312	11.0219	4.35336	4.96751	4.93268		6.14322	12.5967	7.49769	12.7186	4.77076	14.9524	5.53905	12.3724	8.41761	13.4697	3.90712	17.1135	5.87123	13.0172	4.33699	14.2732	6.11039	11.44	4.56521	19.6012		23.3061	9.36729	16.1575	8.71851	29.9221	11.2195	20.9012	7.17865
4.81794	6.28596	7.64642	3.54046	4.46707	2.42639	5.0259	8.22523	7.29401	2.72808	4.69091	1.72362	3.95946	5.55554	7.34626	7.62234	10.9861	4.36002	4.95982	4.9378		6.16276	12.6092	7.56256	12.7593	4.72152	14.9547	5.55547	12.3763	8.42543	13.4893	3.89617	17.115	5.89936	13.061	4.36981	14.3115	6.10726	11.4126	4.56599	19.6005		23.3081	9.38131	16.1855	8.7105	29.9	11.1855	20.9513	7.17665
4.85021	6.30696	7.62132	3.54251	4.46758	2.23943	5.02283	8.16017	7.30477	2.78289	4.76211	1.73079	3.93743	5.55041	7.33755	7.62593	10.8391	4.36258	4.95726	4.94958		6.19793	12.6061	7.56804	12.807	4.64336	14.9313	5.53046	12.4818	8.43871	13.5346	3.90243	17.1017	5.92359	13.0797	4.41124	14.3631	6.11352	11.3986	4.58553	19.6184		23.3381	9.34927	16.2035	8.7105	29.87	11.1835	20.9533	7.16464
4.87941	6.31516	7.61722	3.54866	4.47117	1.95258	5.01873	8.09666	7.27352	2.79057	4.80565	1.72669	3.93334	5.54837	7.34575	7.64283	10.7228	4.36104	4.92192	4.95112		6.20887	12.6178	7.57351	12.771	4.60116	14.9344	5.36007	12.5451	8.452	13.5057	3.96261	17.0916	5.92906	13.0829	4.35418	14.3803	6.14087	11.3978	4.61757	19.6169		23.3602	9.23513	16.2155	8.68246	29.868	11.1554	20.9553	7.14461
4.8917	6.31516	7.61517	3.54712	4.48448	1.72516	5.00183	8.01214	7.25047	2.79057	4.83997	1.70877	3.91695	5.54837	7.34421	7.67664	10.6485	4.35489	4.91936	4.95163		6.20887	12.6866	7.58367	12.7429	4.60116	14.9313	5.14045	12.5944	8.4692	13.4744	3.99387	17.1096	5.93453	13.1157	4.31119	14.3865	6.15963	11.39	4.64415	19.5723		23.3822	9.125	16.2236	8.62439	29.8239	11.1114	20.9472	7.03448
4.90041	6.31209	7.57932	3.55839	4.49012	1.66676	4.9757	7.94043	7.24945	2.79672	4.84509	1.71133	3.91746	5.554	7.33755	7.68125	10.5758	4.36053	4.96904	4.96392		6.21512	12.8281	7.60477	12.746	4.60116	14.9313	5.07089	12.857	8.48796	13.4393	4.00794	17.1213	5.93453	13.172	4.37294	14.3936	6.16119	11.3415	4.64102	19.5465		23.4262	9.03489	16.2015	8.60437	29.7078	11.1514	20.9513	6.83424
4.91321	6.29569	7.48456	3.59271	4.49473	1.65857	4.94856	7.90304	7.24433	2.81772	4.86404	1.71645	3.88826	5.55554	7.33038	7.6833	10.5215	4.37282	4.99875	4.9547		6.23232	12.9234	7.62665	12.7452	4.60116	14.9422	5.07402	13.2024	8.4903	13.3595	4.03061	17.1135	5.93219	13.1751	4.41827	14.392	6.1651	11.3095	4.6332	19.5254		23.4963	8.9628	16.1715	8.61438	29.5776	11.1915	20.9112	6.74012
4.93626	6.28699	7.37955	3.60142	4.51368	1.64371	4.94241	7.87845	7.22435	2.82694	4.89785	1.71645	3.87904	5.54427	7.3314	7.71813	10.5056	4.37948	4.98851	4.97007		6.24169	13.0008	7.63916	12.7358	4.57537	15.054	5.06229	13.2658	8.4903	13.3173	4.01419	17.1158	5.93219	13.1735	4.45344	14.3834	6.16823	11.3173	4.64415	19.452		23.5464	8.94879	16.1014	8.59436	29.4715	11.1935	20.765	6.74613
4.94395	6.29621	7.31296	3.59732	4.51214	1.61196	4.93985	7.8595	7.22384	2.82233	4.9127	1.71952	3.87955	5.58166	7.37545	7.85131	10.5067	4.38716	4.97058	5.06483		6.24248	13.1688	7.65088	12.7249	4.57068	15.2056	5.05057	13.2783	8.48796	13.3134	4.00716	17.083	5.93141	13.1978	4.49408	14.4092	6.17448	11.2766	4.67541	19.355		23.5904	8.93877	16.0113	8.56432	29.4455	11.1494	20.6749	6.74813
4.93268	6.27725	7.28633	3.59732	4.52393	1.58378	4.93268	7.84721	7.21001	2.81106	4.91987	1.72311	3.88109	5.66054	7.44307	8.0649	10.4969	4.38358	4.94702	5.12271		6.24248	13.3056	7.67042	12.7272	4.57615	15.3369	5.03884	13.4025	8.47623	13.2869	4.00716	17.0674	5.93141	13.1946	4.50893	14.4366	6.17761	11.2016	4.72543	19.355		23.6785	8.85868	15.9272	8.55631	29.4355	11.1054	20.6789	6.76816
4.87582	6.21579	7.27147	3.61013	4.53315	1.53461	4.92141	7.83748	7.17825	2.81209	4.92141	1.74616	3.87699	5.68001	7.49992	8.1612	10.4672	4.38307	4.93626	5.16369		6.23857	13.2751	7.6673	12.7202	4.58084	15.4518	5.03259	13.5463	8.45825	13.2939	4.00091	17.0674	5.94157	13.2024	4.50971	14.4311	6.17682	11.161	4.7395	19.3699		23.7927	8.65443	15.8351	8.56632	29.3974	11.0653	20.6929	6.70608
4.70064	6.20145	7.24433	3.65162	4.54185	1.48339	4.89785	7.8344	7.14239	2.81516	4.91475	1.77074	3.85599	5.67744	7.59161	8.20166	10.4037	4.38307	4.9419	5.27586		6.25029	13.5573	7.63916	12.7249	4.60507	15.1165	5.04041	13.6565	8.4309	13.3181	3.97902	17.0377	5.96111	13.2032	4.50971	14.4108	6.18073	11.1445	4.71761	19.3441		23.8447	8.25395	15.749	8.59035	29.3874	11.0153	20.707	6.5559
4.51829	6.20759	7.19362	3.61371	4.55363	1.47314	4.90246	7.82928	7.13881	2.81106	4.91168	1.77331	3.83704	5.68666	7.73811	8.2872	10.2674	4.38307	4.90809	5.4536		6.25107	13.9223	7.60477	12.7226	4.69104	14.8711	5.03259	13.7832	8.39495	13.3775	3.97668	17.0251	5.98299	13.2149	4.50971	14.3811	6.19793	11.1445	4.7098	19.2495		23.8668	7.7193	15.7029	8.59436	29.3774	10.9732	20.711	6.49783
4.47578	6.22398	7.13573	3.54098	4.56644	1.48083	4.9547	7.81699	7.12754	2.81311	4.92602	1.76921	3.83089	5.70818	7.85284	8.37479	10.1056	4.37692	4.85226	5.67027		6.24482	14.0614	7.59617	12.7077	4.79499	15.4167	5.02868	13.9598	8.35196	13.5385	3.96886	17.1057	5.99315	13.2056	4.50737	14.349	6.21747	11.1524	4.71683	19.1167		23.9328	7.36888	15.6829	8.57033	29.3273	10.9512	20.6429	6.40372
4.45068	6.24498	7.0922	3.49385	4.6361	1.4839	4.9839	7.81801	7.12139	2.82028	4.9419	1.76306	3.83089	5.7512	7.85284	8.40194	9.96626	4.35899	4.8246	6.04573		6.2456	14.0934	7.59226	12.6616	4.81453	16.0701	5.03103	14.0028	8.28006	13.7918	3.94776	17.1971	5.99237	13.2079	4.50659	14.3342	6.22528	11.1602	4.71761	19.0151		24.0069	7.26476	15.6729	8.55231	29.2693	10.9352	20.5408	6.33363
4.28677	6.2245	7.05019	3.43597	4.78926	1.47878	4.99875	7.70532	7.12754	2.82848	4.92346	1.76306	3.8314	5.77477	7.7755	8.42089	9.85204	4.33901	4.8287	6.46626		6.25264	14.1059	7.58757	12.6405	4.81688	16.5968	5.02243	13.8965	8.15735	13.9965	3.94854	17.2948	5.98924	13.2142	4.50268	14.3342	6.22997	11.1531	4.71214	18.9439		23.9949	7.28678	15.6649	8.57033	29.2432	10.9312	20.4867	6.3877
4.15513	6.08927	7.021	3.40165	4.87941	1.4798	5.04998	7.35957	7.11525	2.82079	4.92141	1.75743	3.8314	5.77221	7.70327	8.43882	9.82643	4.28318	4.88145	6.62198		6.25342	14.1044	7.5907	12.6405	4.85048	17.0494	5.01618	13.8504	8.02995	14.0762	3.95323	17.4706	5.96345	13.2095	4.50971	14.3357	6.23857	11.125	4.70042	18.9338		23.9729	7.32082	15.6529	8.61839	29.2412	10.9392	20.4707	6.48381
4.11313	5.89053	7.04046	3.40012	4.89426	1.48083	5.11503	7.14239	7.08759	2.81823	4.94599	1.75435	3.83038	5.77221	7.67152	8.43216	9.83821	4.18535	4.88145	6.62403		6.24873	14.1013	7.58601	12.6413	4.87237	17.3268	5.01852	13.8512	7.96273	14.0505	3.96574	17.5308	5.90405	13.2032	4.52847	14.342	6.25107	11.1141	4.67306	18.9134		23.9809	7.20268	15.6509	8.65043	29.2593	10.9392	20.4506	6.56391
4.11005	5.73225	7.03893	3.40421	4.90451	1.48493	5.14832	7.11371	7.05071	2.84384	4.94599	1.75845	3.83089	5.77323	7.65103	8.43114	9.83667	4.13976	4.84611	6.64042		6.24404	14.0919	7.58367	12.6319	4.88878	17.3182	5.00211	13.8449	7.94476	14.1247	3.97277	17.5027	5.85247	13.2001	4.53863	14.3138	6.27374	11.1461	4.63555	18.883		23.9709	6.8062	15.6509	8.64642	29.2232	10.9392	20.4426	6.58594
4.10237	5.72918	7.03073	3.38936	4.92346	1.48288	5.14832	7.12805	7.03585	2.86177	4.94087	1.7605	3.83294	5.79116	7.62439	8.43011	9.80542	4.14386	4.85277	6.64605		6.23857	14.0747	7.54771	12.5561	4.90988	17.1377	4.98882	13.8457	7.92756	14.4389	3.96886	17.4839	5.78994	13.1258	4.54879	14.2544	6.29328	11.1727	4.6418	18.8845		24.0109	6.51385	15.6509	8.63641	29.1992	10.9632	20.4446	6.5579
4.09008	5.86748	7.02919	3.3617	4.93575	1.47519	5.15549	7.12805	7.04815	2.86433	4.93985	1.77177	3.83294	5.79833	7.61159	8.41219	9.70042	4.13157	4.87172	6.64605		6.23388	14.0669	7.51333	12.431	4.92551	16.8384	4.98882	13.8652	7.87441	14.707	3.97042	17.4832	5.65786	13.0375	4.57693	14.2138	6.29875	11.1891	4.64727	18.8751		24.1491	6.44977	15.6509	8.58835	29.1932	11.0493	20.4466	6.53588
4.09161	5.97043	7.02971	3.33558	4.94958	1.45009	5.16369	7.10449	7.06249	2.86843	4.92551	1.77535	3.83294	5.79372	7.64488	8.36353	9.61232	4.10032	4.88197	6.68242		6.26592	14.0684	7.4891	12.3716	4.93255	16.3827	4.98804	13.916	7.81189	14.7867	4.01966	17.4824	5.52264	12.9883	4.59881	14.2162	6.30188	11.1961	4.61679	18.8712		24.1691	6.44777	15.6529	8.4662	29.1551	11.0934	20.4547	6.53988
4.09212	6.03446	7.04046	3.30177	4.97161	1.43678	5.16676	7.07734	7.04251	2.87816	4.89631	1.77996	3.82167	5.79167	7.73606	8.33074	9.59541	4.06395	4.88607	6.95338		6.2839	14.0872	7.47581	12.3622	4.95365	15.988	4.9857	13.9535	7.71106	14.8336	4.05093	17.4988	5.41322	12.9688	4.60585	14.2388	6.3136	11.1977	4.61992	18.8712		24.1111	6.47981	15.6589	8.32804	29.1151	11.0854	20.5107	6.51786
4.08956	6.15739	7.04661	3.30331	4.9798	1.44395	5.17649	7.04354	7.00409	2.88329	4.8625	1.78253	3.81194	5.7804	7.8846	8.33228	9.59644	4.02451	4.87941	7.31501		6.28468	14.1528	7.47737	12.356	5.03103	15.7629	4.9771	14.0208	7.50004	14.8602	4.06343	17.498	5.28582	12.9711	4.61523	14.256	6.33314	11.1985	4.64493	18.8619		24.081	6.52386	15.6729	8.24994	29.1031	11.0934	20.5648	6.52386
4.08649	6.34436	7.04456	3.26847	4.97007	1.44497	5.18418	6.99795	7.0087	2.88329	4.75186	1.79687	3.82731	5.80038	8.00497	8.33843	9.55085	4.00914	4.87377	7.52553		6.2839	14.249	7.48128	12.3482	5.1256	15.6832	4.95131	14.317	7.27651	14.8352	4.07203	17.4824	5.15295	12.9781	4.62773	14.2881	6.33236	11.2039	4.67072	18.7962		24.057	6.54789	15.6749	8.28198	29.0931	11.1014	20.5688	6.57392
4.06344	6.42682	7.05275	3.20496	4.9127	1.446	5.18366	6.96414	6.99129	2.88329	4.63354	1.81838	3.83089	5.83931	8.07002	8.33894	9.47043	4.03527	4.82972	7.65922		6.28468	14.3185	7.47346	12.3568	5.15374	15.7324	4.89738	14.6062	7.15067	14.8461	4.07672	17.5011	5.02243	13.0289	4.63086	14.3045	6.34017	11.1789	4.68401	18.6844		24.1111	6.54989	15.6649	8.34806	29.073	11.0433	20.5588	6.61197
4.03015	6.4427	7.06095	3.14093	4.83945	1.44651	5.18418	6.89755	7.00256	2.88329	4.6361	1.81633	3.83038	5.85877	8.12125	8.34201	9.44175	4.03629	4.76825	7.76013		6.29562	14.3412	7.45705	12.3568	5.14826	15.8207	4.87237	14.6374	7.07173	14.8461	4.09079	17.598	4.87628	13.0657	4.63946	14.3053	6.36987	11.1438	4.70198	18.6235		24.1231	6.51986	15.6569	8.36809	29.041	10.9172	20.5448	6.64401
3.99531	6.45346	7.08195	3.03234	4.80821	1.44651	5.17649	6.80689	6.98156	2.88329	4.6233	1.8194	3.82423	5.83982	8.1443	8.35277	9.44738	3.92719	4.78772	7.80674		6.35502	14.3334	7.45393	12.356	5.14592	15.7863	4.86143	14.6351	6.97013	14.8336	4.10329	17.6895	4.71605	13.0805	4.63399	14.2943	6.42146	11.0914	4.73246	18.6094		24.1371	6.42975	15.6529	8.17385	28.9969	10.8531	20.5428	6.66003
3.95844	6.45704	7.15725	2.9217	4.80616	1.44753	5.16932	6.78947	6.95492	2.88277	4.60639	1.80916	3.81962	5.83623	8.13251	8.35943	9.43304	3.7433	4.81896	7.77499		6.43162	14.3053	7.4422	12.3529	5.14123	15.7824	4.84892	14.6257	6.8654	14.8055	4.10798	17.6637	4.56208	13.129	4.60429	14.3107	6.45897	11.0203	4.7481	18.6094		24.1351	6.22751	15.6509	7.95559	28.9689	10.8371	20.5468	6.65802
3.92514	6.46165	7.25047	2.87919	4.81026	1.45009	5.16932	6.78896	6.93085	2.88533	4.60281	1.80148	3.81757	5.87926	8.10793	8.36199	9.43509	3.56351	4.81435	7.71352		6.5004	14.3185	7.44924	12.3318	5.14045	15.888	4.85283	14.6429	6.80521	14.8016	4.11111	17.6277	4.44641	13.1438	4.61132	14.3138	6.45116	10.9937	4.76373	18.6047		24.1131	6.01124	15.6489	7.92355	28.9629	10.821	20.5568	6.66403
3.89441	6.48214	7.26174	2.85409	4.80821	1.44958	5.16932	6.78333	6.90114	2.88738	4.60281	1.82555	3.7976	5.99297	8.07822	8.36148	9.44431	3.40268	4.79694	7.70635		6.5981	14.3701	7.4594	12.3185	5.15686	16.0513	4.86143	14.9079	6.75129	14.8211	4.10095	17.5926	4.39013	13.1235	4.62226	14.2802	6.42537	10.9984	4.7989	18.6		24.029	5.93315	15.6449	7.92555	28.9849	10.805	20.5688	6.67805
3.86419	6.48778	7.27301	2.82899	4.79284	1.43985	5.16984	6.80177	6.87399	2.8838	4.59564	1.84092	3.73203	6.22603	8.06388	8.35994	9.39719	3.2234	4.84509	7.72632		6.66609	14.4045	7.46409	12.338	5.15608	16.3116	4.85048	15.1955	6.7169	14.7914	4.0947	17.6059	4.35731	13.0961	4.63008	14.2521	6.40192	10.9273	4.8583	18.6016		23.8568	5.92114	15.6388	7.92555	28.999	10.791	20.5688	6.74213
3.85036	6.48317	7.3314	2.82079	4.76979	1.44139	5.16932	6.81252	6.84787	2.87458	4.60025	1.8527	3.64035	6.40787	8.06388	8.36916	9.31779	3.05693	4.87582	7.73708		6.68251	14.4115	7.47894	12.2247	5.19282	16.8579	4.84658	15.3776	6.70517	14.7281	4.08688	17.7254	4.29009	13.0922	4.62851	14.2044	6.39723	10.8952	4.90676	18.5281		23.7927	5.87909	15.6328	7.91754	28.9929	10.767	20.6068	6.84425
3.82833	6.49392	7.38672	2.81209	4.76313	1.44548	5.16779	6.82123	6.84377	2.86843	4.60434	1.88958	3.57581	6.4637	8.05927	8.37633	9.25684	2.92273	4.91116	7.72632		6.68563	14.3568	7.47894	12.0551	5.20376	17.7708	4.84736	15.4667	6.68954	14.725	4.06656	17.8825	4.23225	13.0883	4.62851	14.1388	6.40348	10.9062	4.95756	18.4125		23.9409	5.78697	15.6268	7.87749	28.9849	10.769	20.6929	6.8903
3.78889	6.51492	7.4277	2.79928	4.78772	1.45061	5.16471	6.83199	6.82943	2.86587	4.60076	1.8906	3.56556	6.4888	8.05312	8.37582	9.23174	2.85767	4.95368	7.67818		6.68485	14.274	7.4719	12.0262	5.19438	18.3562	4.8411	15.53	6.6614	14.8062	4.05327	17.9208	4.17285	13.0586	4.62695	14.1059	6.40583	10.8968	4.9857	18.339		24.2713	5.66283	15.6228	7.84746	28.9929	10.751	20.7991	6.8863
3.77045	6.53132	7.48097	2.79928	4.82972	1.45778	5.15549	6.83199	6.78999	2.86382	4.6361	1.89777	3.58093	6.51083	8.05107	8.37633	9.25069	2.81772	4.9757	7.63515		6.67938	14.2091	7.45627	12.0355	5.17562	18.4195	4.82	15.6504	6.65437	14.9477	4.03764	17.924	4.08766	13.0266	4.62773	14.0809	6.39567	10.9546	5.00367	18.3312		24.6577	5.56871	15.6248	7.81742	29.029	10.6809	20.8992	6.87629
3.76994	6.53951	7.53066	2.79518	4.85175	1.46649	5.16164	6.80484	6.79306	2.86024	4.69501	1.90802	3.66852	6.49751	8.04697	8.37428	9.26862	2.79774	4.95112	7.58854		6.67078	14.199	7.43439	12.0144	5.15061	18.4132	4.79343	15.7434	6.65202	15.14	4.0392	17.9208	4.05093	13.025	4.62695	14.0489	6.37925	11.0242	5.00367	18.3124		24.9561	5.4786	15.6248	7.77938	29.1071	10.5607	21.0494	6.86427
3.75764	6.53695	7.51273	2.79262	4.87685	1.47571	5.17854	6.76386	6.78947	2.86433	4.7283	1.90238	3.82423	6.55488	8.03827	8.37428	9.27425	2.81772	4.87992	7.53322		6.65671	14.2193	7.42188	12.0332	5.13654	18.4617	4.78796	15.6957	6.6489	15.2893	4.05327	17.9224	4.00481	12.9359	4.63477	13.984	6.39098	11.0633	5.01149	18.2897		25.1904	5.35245	15.6188	7.76736	29.2513	10.3785	21.2256	6.76615
3.69874	6.52927	7.47943	2.79262	4.91987	1.47263	5.21952	6.74491	6.74798	2.86997	4.76364	1.87933	4.00453	6.66142	8.05107	8.37889	9.29884	2.84128	4.87172	7.57624		6.63327	14.1982	7.42501	12.0465	5.11075	18.7782	4.81375	15.716	6.64186	15.2955	4.04624	17.9169	3.94385	12.8359	4.6332	13.9254	6.40426	11.1289	5.03259	18.2858		25.4387	5.28237	15.6048	7.77537	29.4755	10.2343	21.2496	6.68005
3.64752	6.51031	7.46202	2.79723	4.96956	1.47724	5.28765	6.74696	6.74798	2.86997	4.78721	1.86038	4.26321	6.78999	8.07361	8.40809	9.34648	2.84948	4.86455	7.6413		6.6192	14.2091	7.4336	12.0465	5.09668	19.4183	4.81219	15.8137	6.62936	15.283	4.02435	17.9169	3.94307	12.8234	4.58787	13.9199	6.40583	11.2485	5.10293	18.228		25.689	5.28637	15.5848	7.78939	29.7579	10.1783	21.2977	6.63199
3.64188	6.4678	7.44973	2.79877	4.99978	1.48083	5.3527	6.75259	6.74389	2.86843	4.79694	1.84706	4.54288	6.95134	8.09205	8.46443	9.38848	2.85204	4.83945	7.65359		6.62311	14.238	7.43986	12.041	5.0873	19.8607	4.80828	15.7863	6.62154	15.3143	4.02201	18.042	3.94463	12.8234	4.58475	13.916	6.38629	11.2626	5.18187	17.9662		25.7891	5.3144	15.5708	7.78739	30.0282	10.1663	21.3918	6.59795
3.64342	6.42631	7.44102	2.79877	5.01156	1.4798	5.46385	6.75259	6.69727	2.85358	4.79694	1.84092	4.65608	7.00051	8.07976	8.52283	9.39258	2.85563	4.8205	7.65513		6.61295	14.2263	7.4508	12.0098	5.10606	19.9983	4.8075	15.8215	6.63014	15.3745	4.01576	18.1272	3.95089	12.8703	4.59569	13.8988	6.36597	11.2227	5.20298	17.5175		25.687	5.32442	15.5527	7.78538	30.2144	10.1542	21.4218	6.60796
3.64137	6.40275	7.43026	2.79723	4.99722	1.47929	5.61905	6.75259	6.48778	2.85204	4.79335	1.8317	4.68886	6.9959	8.05722	8.56944	9.3977	2.86485	4.79745	7.6582		6.61138	14.2396	7.44924	12.0238	5.16312	20.028	4.82235	15.9755	6.62311	15.4276	4.03373	18.1952	3.94776	12.9586	4.58787	13.9285	6.36597	11.0257	5.20532	16.9314		25.4567	5.32041	15.5287	7.78939	30.3145	10.1262	21.4418	6.66203
3.64803	6.3797	7.43026	2.79928	4.967	1.48646	5.73072	6.74798	6.27469	2.85563	4.79899	1.82965	4.70474	7.02868	8.05927	8.58839	9.3895	2.89404	4.78772	7.65513		6.62232	14.2021	7.43204	12.066	5.18187	20.0217	4.85205	16.0294	6.6192	15.3862	4.06656	18.2405	3.9501	13.0688	4.5699	14.0317	6.35033	10.9617	5.18969	16.489		25.2484	5.31641	15.5247	7.77938	30.3966	10.0942	21.4539	6.69407
3.65008	6.35101	7.46458	2.81567	4.99568	1.50644	5.78706	6.74798	6.27725	2.85153	4.81845	1.8276	4.70525	7.09783	8.10485	8.58839	9.38284	2.93092	4.78772	7.64334		6.61842	14.1044	7.41016	12.0606	5.17093	20.0577	4.84658	16.0544	6.61451	15.3299	4.06734	18.2303	3.98684	13.1524	4.56442	14.1106	6.32923	11.0304	5.16077	16.4218		25.0902	5.31641	15.5227	7.76736	30.5909	10.0982	21.4639	6.7221
3.66442	6.34999	7.49941	2.84384	5.06637	1.51668	5.83777	6.75362	6.23423	2.84282	4.89016	1.82606	4.70781	7.22179	8.0731	8.6099	9.38233	2.94065	4.78721	7.63873		6.60982	14.0051	7.39609	12.2028	5.17171	20.2163	4.81297	16.0794	6.61216	15.4417	4.05952	18.235	4.0392	13.1696	4.56599	14.1153	6.32923	11.0304	5.15999	16.4038		24.876	5.3144	15.5167	7.76736	30.7851	10.0882	21.5219	6.78618
3.66288	6.34999	7.53066	2.86024	5.10786	1.53051	5.88182	6.75259	6.22501	2.84487	4.99056	1.82606	4.73035	7.33857	7.98756	8.62168	9.36645	2.93553	4.81845	7.64334		6.6106	13.97	7.39062	12.431	5.17015	20.2789	4.79343	16.0787	6.62623	15.5831	4.06109	18.2429	4.07516	13.1759	4.57224	14.1028	6.33783	11.0343	5.14436	16.056		24.6217	5.3144	15.5027	7.76936	30.5408	10.0822	21.608	6.84225
3.65469	6.33923	7.56497	2.87663	5.11861	1.54639	5.91358	6.75772	6.22706	2.84333	5.07712	1.82401	4.79284	7.39441	7.92097	8.62629	9.36031	2.93348	4.83484	7.66332		6.60904	13.9668	7.38671	12.4185	5.16702	20.2765	4.77858	16.0974	6.63561	15.6152	4.06187	18.2733	4.08922	13.2282	4.58631	14.1013	6.33705	11.05	5.10762	14.9219		24.5276	5.28837	15.4807	7.72131	30.1543	10.0962	21.586	6.84825
3.65366	6.3295	7.58854	2.88482	5.14781	1.55561	5.93868	6.72032	6.22654	2.83821	5.15908	1.83477	4.86045	7.41131	7.89228	8.66164	9.36799	2.96575	4.82972	7.68432		6.59575	13.9629	7.37733	12.3857	5.17562	20.2867	4.73559	16.1044	6.64812	15.6152	4.04936	18.3187	4.09079	13.247	4.58084	14.0958	6.33392	11.0719	5.1256	13.4361		24.7638	5.16623	15.4767	7.59716	29.9121	10.0902	21.534	6.86027
3.6424	6.30799	7.59059	2.88329	5.17803	1.5679	5.95814	6.66347	6.18044	2.83872	5.26152	1.88036	4.9168	7.41336	7.89331	8.76152	9.35467	3.00058	4.81845	7.6874		6.57465	13.9238	7.37342	12.3677	5.18109	20.3437	4.68635	16.0787	6.69032	15.5902	4.04311	18.3108	4.1369	13.2618	4.51519	14.088	6.33001	11.0961	5.12482	12.4506		25.3225	4.978	15.4747	7.50104	29.7038	10.0822	21.4919	6.87028
3.62754	6.27521	7.56549	2.88329	5.19084	1.58276	5.96019	6.64605	6.15893	2.83975	5.32914	1.89777	5.01002	7.41233	7.89433	8.80199	9.30345	3.02619	4.82409	7.68483		6.55511	13.8488	7.37342	12.3888	5.1764	20.4477	4.66681	16.0669	6.72237	15.5136	4.04702	18.3038	4.20724	13.3283	4.49096	14.0942	6.33158	11.1336	5.15686	11.8175		25.6589	4.80579	15.4626	7.47901	29.9841	10.0681	21.4779	6.85626
3.62139	6.2583	7.54807	2.88277	5.19391	1.58891	5.94277	6.63171	6.15688	2.83462	5.34348	1.90034	5.13552	7.41592	7.89945	8.80199	9.26247	3.06359	4.82255	7.6833		6.52932	13.7495	7.37499	12.5905	5.17249	20.4821	4.66447	16.0122	6.72393	15.5003	4.08297	18.2811	4.2643	13.4057	4.50268	14.0817	6.34096	11.1281	5.2147	11.3579		25.3345	4.71368	15.4486	7.48102	31.0074	10.0321	21.4619	6.86227
3.60039	6.22193	7.57727	2.88329	5.19186	1.58686	5.93816	6.60712	6.1743	2.83462	5.3445	1.90597	5.26408	7.47534	7.89689	8.81735	9.24864	3.08971	4.82306	7.6833		6.50978	13.6034	7.37811	12.8054	5.1639	20.493	4.65978	15.927	6.70908	15.5394	4.15019	18.2819	4.29009	13.4221	4.49877	14.0622	6.36909	11.1062	5.26628	11.0648		24.7538	4.70167	15.4346	7.471	32.0847	10.0321	21.4198	6.85626
3.58144	6.14254	7.62644	2.88175	5.19186	1.5843	5.95917	6.59022	6.19735	2.83258	5.3486	1.90597	5.4157	7.56497	7.88306	8.82811	9.24045	3.09176	4.81794	7.65922		6.49962	13.5268	7.38046	12.7554	5.14358	20.5548	4.62304	15.9325	6.66453	15.6246	4.28618	18.2811	4.29556	13.4057	4.49408	14.0637	6.38238	11.1195	5.27254	10.8343		24.3654	4.70167	15.4186	7.45298	32.8376	10.0341	21.3878	6.85426
3.59476	6.09183	7.66793	2.87919	5.18571	1.58583	5.99297	6.58766	6.21937	2.83258	5.34962	1.91621	5.54427	7.60954	7.87743	8.84757	9.21842	3.08203	4.80513	7.61978		6.48789	13.5518	7.37733	12.6225	5.13342	20.597	4.58318	15.8872	6.62623	15.6558	4.39795	18.2827	4.30963	13.3947	4.47533	14.0215	6.37769	11.1234	5.26003	10.7178		24.3493	4.70767	15.4026	7.40893	33.224	10.0281	21.3858	6.86027
3.61678	6.08159	7.67715	2.87253	5.18366	1.58839	6.00117	6.59022	6.25113	2.84282	5.34758	1.91263	5.59242	7.65615	7.83594	8.88087	9.22662	3.08869	4.80104	7.61364		6.4832	13.451	7.3742	12.6389	5.12013	20.6032	4.59647	15.8457	6.65906	15.7692	4.40107	18.2647	4.34558	13.3767	4.46047	13.8926	6.36284	11.286	5.27332	10.7498		24.4955	4.71368	15.3825	7.34886	32.8736	10.0281	21.3838	6.84625
3.62293	6.08773	7.66178	2.87509	5.18623	1.59761	5.99912	6.60046	6.27469	2.84538	5.34655	1.90392	5.62622	7.71403	7.7212	8.89265	9.29013	3.1102	4.7995	7.61825		6.48242	13.2931	7.37967	12.8671	5.09199	20.6298	4.58709	15.82	6.76066	15.9591	4.41358	18.2132	4.34324	13.3259	4.45188	13.7245	6.35112	11.4822	5.27644	10.7928		24.5516	4.71568	15.3625	7.31682	31.9065	9.92196	21.3958	6.81021
3.59834	6.08824	7.65717	2.88892	5.18981	1.59915	6.00014	6.61481	6.24294	2.84077	5.34758	1.92748	5.67949	7.73759	7.59417	8.89162	9.35928	3.11635	4.78311	7.6162		6.48164	13.1767	7.39531	13.061	5.10371	20.6634	4.58787	15.8074	6.76066	15.9528	4.455	18.142	4.28696	13.3048	4.4511	13.5862	6.35112	11.5752	5.27644	10.8124		24.5276	4.71769	15.3465	7.25875	31.1015	9.68367	21.7122	6.74813
3.54968	6.09183	7.66588	2.89353	5.19698	1.60325	6.00014	6.63888	6.13435	2.83923	5.34348	1.92236	5.70971	7.73042	7.50197	8.88548	9.3854	3.11583	4.71703	7.5952		6.4793	13.1555	7.40703	13.1047	5.1084	20.6665	4.55426	15.8457	6.71533	16.3905	4.50502	18.1045	4.22913	13.3228	4.455	13.5041	6.35815	11.6557	5.27801	10.8163		24.4274	4.71769	15.3385	7.20869	30.5508	9.59556	22.2328	6.638
3.4918	6.09029	7.6751	2.88892	5.21747	1.63757	5.99605	6.61583	6.05598	2.83923	5.32453	1.92646	5.73276	7.72889	7.47021	8.87011	9.39155	3.11225	4.62739	7.58188		6.47773	13.1462	7.42579	13.2314	5.11309	20.647	4.5105	15.9348	6.69736	17.0384	4.50815	18.1022	4.21897	13.3236	4.43781	13.3806	6.36987	11.7768	5.28895	10.8108		24.1251	4.71969	15.3285	7.27076	30.1223	9.59556	22.431	6.52186
3.47849	6.08312	7.67203	2.88892	5.23079	1.65396	6.00219	6.52056	6.05393	2.85153	5.30762	1.92492	5.76145	7.7842	7.47892	8.87216	9.39975	3.13171	4.61664	7.58342		6.48946	13.0915	7.43517	13.3611	5.13185	20.6095	4.47845	16.0146	6.67078	17.5175	4.46438	18.0904	4.21819	13.3291	4.41124	13.172	6.37222	11.873	5.30536	10.8006		23.7086	4.7257	15.3265	7.31882	29.9141	9.58956	22.441	6.47781
3.47541	6.07237	7.67152	2.88892	5.23079	1.64935	6.00322	6.47446	6.05649	2.86689	5.29994	1.92082	5.77682	7.86309	7.48763	8.8988	9.41204	3.16091	4.60895	7.58188		6.5129	13.0625	7.41641	13.4252	5.14279	20.5821	4.47845	16.0966	6.69188	17.6449	4.4847	18.0475	4.22053	13.3517	4.40264	13.1047	6.37847	11.9285	5.30067	10.8061		23.5604	4.7297	15.3245	7.27877	29.852	9.58755	22.443	6.46579
3.4667	6.057	7.65359	2.88892	5.23079	1.64576	6.00219	6.47446	6.08722	2.87253	5.31787	1.92697	5.77682	7.8887	7.50556	8.91416	9.42945	3.1691	4.60076	7.58956		6.49649	13.0633	7.41016	13.3775	5.1256	20.5915	4.52144	16.1318	6.73565	17.4636	4.50268	18.0404	4.25257	13.2939	4.40107	13.0969	6.38003	11.923	5.28192	10.8835		23.5944	4.73371	15.3265	7.21269	29.842	9.58755	22.405	6.45178
3.46568	6.04727	7.65769	2.88738	5.22772	1.6432	6.00373	6.41504	6.13844	2.88277	5.33836	1.97461	5.76811	7.82774	7.56907	8.9198	9.43099	3.15425	4.59973	7.58649		6.4324	13.0711	7.39609	13.0555	5.12716	20.5954	4.52847	16.1201	6.83491	17.3143	4.47533	18.0428	4.34558	13.1712	4.39873	13.0657	6.37847	11.8566	5.27254	11.0719		23.6185	4.74572	15.3285	7.21069	29.8139	9.52348	22.2648	6.44777
3.47592	6.04112	7.67613	2.87509	5.22874	1.64269	6.00424	6.27828	6.19274	2.91248	5.33579	2.01354	5.7512	7.71454	7.63412	8.9198	9.41204	3.1604	4.60486	7.57983		6.38238	13.0719	7.37499	12.753	5.12638	20.6149	4.5316	16.1224	6.93027	17.2284	4.45813	18.031	4.45422	13.2392	4.46985	13.0188	6.37847	11.751	5.30145	11.3071		23.6585	4.75373	15.3285	7.20068	29.8079	9.2091	22.1407	6.43576
3.54098	6.04368	7.70737	2.86792	5.23079	1.64269	6.00629	6.1492	6.22091	2.92119	5.31889	2.02839	5.74506	7.63669	7.68944	8.9075	9.4018	3.17781	4.61459	7.57829		6.35893	13.068	7.34919	12.6194	5.12794	20.6704	4.53473	16.1232	6.87556	17.1815	4.44562	18.0389	4.53238	13.3072	4.5441	12.8906	6.38003	11.5791	5.34522	11.4673		23.6966	4.75373	15.3145	7.16263	29.7499	9.06092	22.0726	6.3877
3.61422	6.02268	7.77908	2.88072	5.23233	1.63347	5.99809	6.04624	6.22501	2.91709	5.29943	2.03402	5.74352	7.6162	7.75706	8.87677	9.40333	3.19984	4.62278	7.57778		6.3433	13.0242	7.30933	12.5655	5.11544	20.6876	4.52847	16.1271	6.75988	17.1752	4.44406	18.0451	4.54567	13.3181	4.55739	12.8124	6.37847	11.3267	5.36007	11.4931		23.7066	4.74171	15.3064	7.15262	29.6898	9.01887	22.1106	6.38369
3.64803	5.96992	7.85079	2.88687	5.24052	1.63552	6.00373	6.00783	6.22501	2.92682	5.31838	2.03402	5.74659	7.61312	7.83543	8.8404	9.41563	3.19472	4.62125	7.55473		6.30735	12.9398	7.27572	12.5537	5.11778	20.6837	4.51988	16.1373	6.69345	17.176	4.44406	17.9341	4.54254	13.3306	4.56208	12.814	6.37847	11.161	5.37102	11.4603		23.6825	4.7257	15.2964	7.16063	29.6898	8.6284	22.2108	6.33363
3.6424	5.94892	7.84311	2.88687	5.22208	1.68981	6.03139	6.00117	6.22654	2.94219	5.36704	2.03402	5.73942	7.62132	7.87999	8.83016	9.42843	3.22955	4.62381	7.50965		6.25655	12.875	7.26791	12.5498	5.13498	20.6634	4.5316	16.1396	6.62232	17.1752	4.44406	17.6426	4.54254	13.333	4.53941	12.8265	6.36909	11.2508	5.3757	11.4462		23.6525	4.71969	15.1723	7.15863	29.6658	7.99363	22.2188	6.26355
3.6424	5.94431	7.81699	2.88175	5.14269	1.75538	6.04727	6.02217	6.23115	2.94168	5.42799	2.02839	5.7051	7.66998	7.88306	8.83426	9.44636	3.3576	4.62381	7.48046		6.21668	12.8726	7.26166	12.4951	5.13498	20.6634	4.55895	16.1513	6.50431	17.1783	4.44406	17.3261	4.5441	13.3322	4.51362	12.8203	6.36909	11.4517	5.37649	11.483		23.6805	4.71969	14.7578	7.19868	29.6678	7.2187	22.2188	6.24553
3.65008	5.93919	7.8216	2.86894	5.06381	1.75282	6.04368	6.06315	6.22808	2.9427	5.47256	2.03659	5.67591	7.71403	7.89126	8.8363	9.49246	3.46568	4.6192	7.48763		6.19714	12.8757	7.24915	12.4427	5.1342	20.6642	4.57771	16.156	6.36675	17.2096	4.44094	17.0486	4.55348	13.3392	4.50346	12.8031	6.37378	11.5643	5.37649	11.6143		23.7366	4.71969	14.1691	7.2227	29.7759	6.60196	22.1827	6.24753
3.68645	5.93253	7.8467	2.86075	5.02027	1.75845	6.04727	6.057	6.2373	2.94219	5.50073	2.03659	5.66925	7.71659	7.92507	8.83682	9.56622	3.50717	4.61817	7.50197		6.18855	12.8515	7.23665	12.4482	5.12169	20.679	4.58006	16.1709	6.25655	17.2018	4.43625	16.8274	4.57302	13.3408	4.48549	12.7476	6.37691	11.5729	5.39055	11.7096		23.7426	4.71568	13.7085	7.2167	29.858	6.36167	22.2408	6.24753
3.78018	5.92536	7.8554	2.86587	4.9798	1.75845	6.06212	6.02729	6.28289	2.93758	5.50841	2.02173	5.67027	7.70788	7.96451	8.85116	9.62922	3.51383	4.61817	7.51068		6.18151	12.9	7.18506	12.4521	5.15452	20.6861	4.58006	16.1826	6.18698	17.3136	4.43546	16.7649	4.60741	13.3283	4.46673	12.6452	6.37691	11.6111	5.45777	11.7729		23.7206	4.70567	13.5043	7.2167	29.8119	6.27957	22.5472	6.24353
3.85241	5.92126	7.80264	2.86177	4.9588	1.76972	6.09029	5.89924	6.30594	2.93502	5.50636	2.02173	5.67232	7.72428	7.98909	8.85577	9.67891	3.51793	4.60691	7.51888		6.15885	12.5928	6.98967	12.3748	5.17249	20.6868	4.57771	16.1803	6.15963	17.3237	4.44094	16.75	4.65274	13.2845	4.46673	12.6319	6.37769	11.8136	5.5203	11.8941		23.7546	4.68965	13.4782	7.22671	29.7519	6.24353	22.9056	6.23952
3.87238	5.91768	7.68893	2.78084	4.97417	1.76972	6.141	5.77886	6.30799	2.93502	5.48946	2.03556	5.6754	7.7294	8.006	8.85526	9.72552	3.52971	4.58027	7.52144		6.11664	12.1106	6.74112	12.3763	5.16937	20.6986	4.58865	16.1935	6.14243	17.3089	4.44719	16.643	4.70667	13.2267	4.48236	12.6389	6.37847	11.9441	5.54765	12.016		23.8007	4.67964	13.4622	7.23872	29.6818	6.27156	23.1779	6.2215
3.9067	5.91511	7.56344	2.61386	4.99722	1.77074	6.21425	5.75325	6.32335	2.94219	5.44695	2.03556	5.68052	7.69815	8.04441	8.85474	9.76906	3.52971	4.54134	7.52041		6.05412	12.0137	6.53557	12.2942	5.16624	20.6994	4.59725	16.2084	6.13931	17.3104	4.44015	16.6437	4.74575	13.2525	4.47142	12.6381	6.38785	11.8722	5.56485	11.9808		23.8047	4.68565	13.304	7.20068	29.6097	6.27356	23.3141	6.2215
3.92821	5.93407	7.47124	2.5191	5.02488	1.77279	6.28955	5.75018	6.30645	2.96729	5.40494	2.02942	5.68154	7.66127	8.09615	8.87472	9.81516	3.53483	4.52393	7.51683		5.95876	12.0043	6.35971	12.1989	5.16937	20.7009	4.59256	16.2092	6.1526	17.3448	4.42296	16.7156	4.7778	13.2947	4.41514	12.6467	6.40036	11.7198	5.56876	11.8409		23.7827	4.72369	12.9396	7.12258	29.5977	6.19146	23.4603	6.19346
3.91438	5.95917	7.40106	2.50066	5.03358	1.77279	6.38123	5.74045	6.23935	3.00776	5.37575	2.02583	5.68359	7.65052	8.12432	8.95155	9.84794	3.54302	4.52188	7.51068		5.82824	12.0019	6.29719	12.2012	5.18656	20.6947	4.59647	16.2107	6.18308	17.5003	4.41827	16.7375	4.81375	13.2548	4.41124	12.6483	6.39957	11.5127	5.57344	11.6627		23.7606	4.73971	12.415	7.10456	29.7198	6.11938	23.6105	6.17945
3.90721	5.95968	7.30835	2.49861	5.03307	1.78662	6.49085	5.7302	6.08568	3.018	5.38189	2.02583	5.6841	7.63873	8.13098	9.01507	9.86792	3.56761	4.52649	7.50453		5.77431	12.0035	6.29875	12.2231	5.20219	20.6837	4.61835	16.2123	6.25576	17.67	4.42765	16.761	4.84814	13.2032	4.4214	12.6483	6.3941	11.3939	5.59064	11.4806		23.6085	4.7277	11.8182	7.11057	30.1624	6.01325	23.7206	6.18946
3.90721	5.96173	7.2433	2.47812	5.03307	1.78611	6.58356	5.73276	5.92434	3.01697	5.43619	2.04068	5.69076	7.63464	8.12227	9.03044	9.87099	3.60039	4.55517	7.49941		5.77275	12.0449	6.30031	12.2208	5.19985	20.6814	4.63789	16.2068	6.30969	17.863	4.43156	16.9212	4.88096	13.1368	4.41124	12.6022	6.39332	11.819	5.5922	11.3149		23.1339	4.74171	11.3657	7.09055	30.7611	5.85506	23.8167	6.19146
3.91131	5.97043	7.22384	2.48734	5.04793	1.7856	6.6271	5.73686	5.90026	3.02824	5.47461	2.06578	5.69076	7.65513	8.10537	9.03146	9.86894	3.62088	4.47373	7.49839		5.77744	12.0496	6.31516	12.2184	5.18109	20.6837	4.63086	16.1912	6.26983	18.1162	4.44094	16.9798	4.90754	12.9039	4.39091	12.4639	6.44803	12.0551	5.5922	11.2055		22.7714	4.75773	11.1655	7.04249	31.3037	5.78297	23.9128	6.19146
3.92463	5.97197	7.21257	2.51756	5.09403	1.7984	6.64247	5.73123	5.91511	3.04259	5.49305	2.08627	5.67181	7.72837	8.0772	9.06066	9.92477	3.63727	4.41636	7.49839		5.79385	12.0176	6.33861	12.2309	5.18109	20.6829	4.64884	16.1779	6.20574	18.2819	4.45969	17.0408	4.92551	12.5834	4.42374	12.467	6.52463	12.0543	5.58595	11.1875		22.7754	4.75974	11.0914	6.98041	31.7102	5.78497	23.9469	6.19146
3.96817	5.97146	7.25355	2.52832	5.13347	1.81275	6.64503	5.74711	5.9105	3.04002	5.51149	2.09856	5.66259	7.78113	8.04031	9.09139	9.95909	3.63061	4.40663	7.51068		5.80792	11.9887	6.32767	12.2294	5.17484	20.6814	4.72074	16.1631	6.1651	18.2772	4.44953	17.1627	4.93411	12.5256	4.47064	12.1536	6.54495	12.048	5.57266	11.1914		22.8455	4.78176	11.0513	6.95038	31.9485	5.78297	23.8447	6.21749
4.03322	5.97043	7.34011	2.49861	5.15703	1.82658	6.64093	5.79833	5.89668	3.04207	5.53761	2.10215	5.66157	7.76423	8.01931	9.09293	9.95858	3.62293	4.41892	7.54192		5.80245	11.8183	6.30188	12.2309	5.11231	20.6876	4.72074	16.1513	6.11117	18.2452	4.41436	17.1611	4.95756	12.5404	4.5019	11.8316	6.53401	12.0824	5.56407	11.1696		22.8956	4.82381	11.0153	6.9724	32.0566	5.78097	23.9589	6.27757
4.05781	5.96839	7.4067	2.48734	5.16881	1.85782	6.63683	5.90846	5.89924	3.07383	5.56476	2.10113	5.66105	7.74989	8.01419	9.0878	9.96268	3.63164	4.38102	7.56037		5.76102	11.4517	6.28546	12.2208	5.04041	20.7337	4.69651	16.1506	6.05724	18.2296	4.41436	17.1604	4.98335	12.5279	4.49174	11.7745	6.49962	12.4732	5.5625	11.1219		22.8976	4.85585	10.9632	6.93436	32.2188	5.79699	24.2652	6.31361
4.07522	5.98068	7.48353	2.48427	5.16523	1.87677	6.63478	6.00168	5.91563	3.09739	5.59395	2.07859	5.68001	7.74528	8.01317	9.07551	9.96985	3.63164	4.36053	7.56754		5.73679	11.2188	6.29797	12.238	5.0279	20.8322	4.69182	16.167	6.05646	18.1545	4.42687	17.1619	5.00758	12.5608	4.45031	11.7792	6.45038	13.1548	5.5625	11.1047		22.8515	4.8939	10.8951	6.86427	32.6053	5.84104	24.3854	6.3076
4.10852	5.99092	7.60442	2.48375	5.17188	1.87729	6.65476	6.03241	5.94124	3.09995	5.61752	2.02378	5.69947	7.7463	8.01419	9.08422	9.97394	3.63164	4.36206	7.57163		5.73445	11.0984	6.32298	12.2817	5.03963	20.8971	4.68401	16.1975	6.06037	17.895	4.4214	17.2737	5.03025	12.5506	4.45422	11.7948	6.4324	13.594	5.55547	11.0672		22.8455	4.91993	10.8531	6.84225	32.8596	5.86307	24.4274	6.29759
4.15718	5.98887	7.70379	2.48324	5.16932	1.87729	6.75157	6.05444	5.84596	3.1102	5.63134	1.98946	5.69947	7.7545	8.01419	9.11854	9.95704	3.62857	4.36616	7.57419		5.70944	10.9484	6.33627	12.2364	5.07245	20.9104	4.67463	16.2061	6.05959	17.6371	4.38935	17.6168	5.03025	12.4842	4.42921	11.7995	6.43318	13.7628	5.54843	11.0445		23.0938	4.92594	10.8351	6.84425	32.6754	5.86707	24.4194	6.28758
4.20225	5.88592	7.72479	2.48222	5.18059	1.87677	6.90472	6.09388	5.73481	3.10456	5.63647	1.98793	5.6964	7.75142	8.01829	9.12264	9.95243	3.62652	4.36872	7.56907		5.66958	10.7967	6.31595	12.1653	5.12404	20.9252	4.67463	16.2045	6.02129	17.5324	4.3534	17.9201	5.02478	12.4646	4.39091	11.7901	6.43475	13.712	5.5203	11.0382		23.6044	4.93194	10.821	6.86227	32.1007	5.85305	24.2753	6.27556
4.24681	5.5709	7.72479	2.47812	5.18469	1.88343	7.09834	6.11027	5.72047	3.09739	5.63339	1.98434	5.6964	7.75552	8.02341	9.11751	9.97599	3.63983	4.36872	7.56088		5.63441	10.7928	6.25967	12.1622	5.16155	20.9346	4.67463	16.1943	5.93766	17.398	4.32292	18.0295	5.01696	12.3068	4.37059	11.7174	6.40426	13.6847	5.47653	10.9788		24.1411	4.93194	10.811	6.89831	31.6161	5.84905	24.045	6.28357
4.29035	5.28099	7.74784	2.45405	5.18366	1.8947	7.27045	6.12103	5.72201	3.09688	5.6252	1.97461	5.70101	7.75603	8.02597	9.11342	10.0134	3.66698	4.36924	7.54602		5.59689	10.7897	6.21278	11.948	5.1764	20.9323	4.67385	16.1685	5.86966	17.244	4.28149	18.0639	4.98648	12.1575	4.37216	11.422	6.40583	13.6112	5.47106	10.9312		24.6938	4.94796	10.803	6.91033	31.8444	5.81501	23.8067	6.27356
4.32723	5.13398	7.81135	2.43304	5.17393	1.89265	7.3355	6.1451	5.7302	3.12454	5.62264	1.97051	5.70101	7.75655	8.02751	9.10881	10.0221	3.69413	4.37282	7.52861		5.53905	10.7905	6.18855	11.7893	5.20063	20.9112	4.65509	16.1576	5.81495	17.2229	4.21271	18.0537	4.97866	12.1559	4.37138	10.9093	6.26358	13.5549	5.47028	10.9914		25.0642	4.978	10.757	6.91834	32.2308	5.67484	23.6865	6.21149
4.34516	5.08481	7.90355	2.431	5.16574	1.89368	7.35906	6.13127	5.74506	3.12454	5.62315	1.99151	5.69742	7.75552	8.03161	9.10727	10.0211	3.70693	4.37231	7.52349		5.44683	10.7905	6.16823	11.7901	5.2272	20.9713	4.64258	16.1592	5.78682	17.2229	4.14237	17.9623	4.9771	12.1629	4.37372	10.5482	6.06349	13.562	5.46246	11.064		25.0742	5.01204	10.6308	6.92435	32.2389	5.58473	23.7586	6.15342
4.35028	5.08737	7.99729	2.431	5.16727	1.90443	7.39287	6.15278	5.75786	3.13069	5.62622	2.03607	5.69486	7.73503	8.03366	9.11137	10.0441	3.69413	4.36463	7.52758		5.37883	10.8241	6.144	11.7065	5.2569	21.1402	4.68479	16.1568	5.78603	17.2073	4.10798	17.7567	4.96772	12.1309	4.36278	10.5021	5.9658	13.5463	5.46637	10.9163		25.2064	5.0641	10.4526	6.90232	32.1247	5.51665	23.8628	6.13539
4.35028	5.02078	8.03929	2.4269	5.20364	1.89777	7.39748	6.24908	5.76196	3.13171	5.63442	2.09959	5.69486	7.68279	8.03007	9.11342	10.0636	3.66493	4.36053	7.53219		5.30458	10.8288	6.11039	11.6494	5.2827	21.259	4.752	16.1091	5.78682	17.1877	4.0947	17.5504	4.96772	12.1192	4.35809	10.4943	5.92594	13.5377	5.4648	10.8069		25.3125	5.13619	10.2303	6.83824	32.1548	5.39851	23.8888	6.12739
4.35438	4.90502	8.05261	2.42075	5.2646	1.88241	7.39082	6.40326	5.76145	3.12403	5.64364	2.15747	5.69845	7.64898	8.027	9.11342	10.104	3.68132	4.34977	7.53578		5.2272	10.8132	6.07991	11.6268	5.27254	21.2809	4.70198	16.0497	5.79541	17.2049	4.08688	17.4597	4.96538	12.1012	4.35731	10.4802	5.87982	13.5456	5.42182	10.7115		25.3165	5.2303	9.97002	6.74613	32.1628	5.29238	23.8868	6.11337
4.35489	4.81845	8.00036	2.42485	5.30352	1.88958	7.40926	6.67781	5.76606	3.1353	5.65644	2.16669	5.71176	7.61825	8.01931	9.10778	10.1809	3.72179	4.32057	7.54244		5.14592	10.7999	6.05412	11.5854	5.29129	21.2746	4.49799	16.0388	5.81339	17.1987	4.06578	17.4324	4.98101	12.0574	4.33855	10.4818	5.78291	13.5542	5.37336	10.5419		25.3085	5.37248	9.73173	6.65001	32.1227	5.21829	23.8788	6.10536
4.35848	4.72472	7.9266	2.4607	5.32709	1.89982	7.35496	6.98053	5.78296	3.13376	5.66618	2.1672	5.71842	7.56139	8.00036	9.10061	10.2352	3.71923	4.32621	7.54141		5.11857	10.9194	6.01426	11.5713	5.29442	21.2629	4.34167	16.0716	5.81104	17.169	4.0353	17.4535	5.00367	12.0215	4.32135	10.4849	5.68677	13.5667	5.346	10.3763		25.2845	5.48661	9.53149	6.5579	32.0606	5.1442	23.8808	6.09134
4.36719	4.61715	7.90765	2.5109	5.3404	1.90392	7.29145	7.1593	5.78143	3.13376	5.67232	2.17028	5.72201	7.55063	7.98909	9.08934	10.2505	3.71052	4.32672	7.54397		5.12013	10.9976	5.96502	11.5729	5.27488	21.2402	4.34167	16.1099	5.8087	17.0775	4.02279	17.5269	5.00602	12.009	4.32214	10.4896	5.63441	13.6307	5.33819	10.3333		25.2304	5.50463	9.40534	6.48582	32.0326	5.11817	23.8808	6.07933
4.37282	4.55415	7.85899	2.54727	5.35423	1.91058	7.32116	7.32526	5.75428	3.16193	5.68615	2.1713	5.71637	7.53373	7.9937	9.06271	10.2587	3.71308	4.32416	7.57624		5.12013	11.0039	5.93297	11.5822	5.22799	21.2215	4.3448	16.1427	5.80948	16.8962	4.02201	17.4605	5.01618	11.9902	4.32995	10.4818	5.57501	13.766	5.33819	10.3411		25.1803	5.50063	9.39132	6.46579	32.0666	5.10215	23.8808	6.08333
4.37589	4.54544	7.78523	2.57134	5.37985	1.90648	7.31501	7.57163	5.71176	3.27565	5.69947	2.17232	5.70306	7.49583	7.9937	9.02736	10.2674	3.72128	4.32006	7.60442		5.08965	10.9914	5.90796	11.5877	5.17797	21.2465	4.31354	16.1537	5.81026	16.6977	4.0267	17.2956	5.01071	11.9433	4.32839	10.3911	5.52733	13.8105	5.34132	10.3286		25.1443	5.50664	9.38131	6.45578	32.0666	5.06811	23.8828	6.09535
4.36872	4.5439	7.75194	2.56827	5.3988	1.91468	7.29811	7.77242	5.68923	3.37502	5.70152	2.16874	5.69076	7.51939	8.03366	9.0207	10.2439	3.71257	4.31648	7.61415		4.99351	10.928	5.88529	11.5283	5.15217	21.2699	4.28384	16.1451	5.81261	16.5531	4.0267	17.2784	5.00914	11.9722	4.32057	10.2215	5.53593	13.7996	5.34913	10.3278		25.1543	5.53267	9.32724	6.3897	31.8844	5.05209	23.8588	6.11137
4.35489	4.53929	7.71608	2.56366	5.38446	1.92339	7.29862	7.82518	5.66976	3.39653	5.69691	2.16823	5.69281	7.55678	8.11305	9.0458	10.1512	3.72435	4.28882	7.61773		4.85595	10.7991	5.87123	11.44	5.15764	21.2676	4.24085	16.1545	5.82824	16.489	4.01341	17.2807	5.00524	11.9582	4.32214	10.1379	5.54687	13.8691	5.36164	10.32		25.1924	5.55069	9.08895	6.37168	31.8163	5.0601	23.5464	6.11537
4.35182	4.53263	7.60237	2.55956	5.4116	1.93978	7.30067	7.62388	5.60881	3.40626	5.69025	2.17335	5.69025	7.55422	8.18322	9.07244	10.0298	3.73818	4.25552	7.61773		4.74106	10.6537	5.86419	11.4236	5.14826	21.2754	4.23304	16.1865	5.85403	16.4952	3.997	17.1228	4.98257	11.6948	4.32214	10.1347	5.5836	13.9559	5.35148	10.3231		25.2224	5.55269	8.48823	6.36767	31.8644	5.0601	22.9717	6.10736
4.34823	4.51983	7.47739	2.55598	5.46641	1.97256	7.29964	7.41336	5.54068	3.40421	5.69332	2.17284	5.68923	7.55422	8.23188	9.08217	9.94833	3.73972	4.24118	7.61722		4.64649	10.6748	5.86419	11.4447	5.15061	21.2996	4.23772	16.1834	5.86185	16.5929	4.01029	16.8282	4.93646	11.5924	4.32761	10.1293	5.65317	14.0473	5.29208	10.3145		25.2544	5.55269	7.81942	6.35166	31.8644	5.0641	22.5412	6.09535
4.33953	4.50753	7.43026	2.55393	5.55144	2.00329	7.29811	7.39902	5.50636	3.40421	5.71432	2.17437	5.69127	7.55524	8.23598	9.08627	9.94116	3.73869	4.24477	7.61722		4.59803	10.7397	5.86341	11.4455	5.18187	21.3066	4.21975	16.1341	5.87513	16.6961	4.02592	16.936	4.87706	11.6846	4.34089	9.9159	5.61643	14.1849	5.23424	10.2801		25.2825	5.57272	7.40693	6.34565	31.8884	5.05009	22.2088	6.10536
4.32723	4.49831	7.38826	2.53037	5.66822	2.00534	7.29862	7.51478	5.51763	3.40421	5.73686	2.17745	5.68871	7.55832	8.24367	9.08678	9.98368	3.73869	4.25501	7.6162		4.59256	10.7491	5.86732	11.4142	5.25456	21.2941	4.20255	16.0966	5.93297	16.7094	4.04624	17.0486	4.81453	11.7784	4.3448	9.70644	5.45308	14.4272	5.21783	10.2317		25.2905	5.62278	7.23672	6.34565	31.9665	5.00203	21.9785	6.11337
4.3134	4.52802	7.28838	2.51346	5.76657	2.00637	7.29811	7.86155	5.54324	3.40421	5.74045	2.18154	5.6923	7.56293	8.24367	9.09241	10.0129	3.73613	4.25245	7.61312		4.60429	10.6256	5.86185	11.3446	5.34757	21.2426	4.20177	16.0529	5.97752	16.6828	4.06109	16.5929	4.75982	11.794	4.34871	9.71894	5.32725	14.6742	5.21157	10.1371		25.2785	5.63079	7.2147	6.34365	32.1648	4.98401	21.9465	6.09334
4.31033	4.62176	7.1762	2.51397	5.78552	2.00841	7.29401	8.38709	5.53915	3.40421	5.73891	2.2425	5.71023	7.55934	8.25237	9.06988	9.98931	3.73203	4.24938	7.61261		4.60116	10.5568	5.86263	11.2172	5.38196	21.1746	4.24398	15.9966	5.99003	16.6383	4.05171	15.6496	4.73637	11.794	4.37059	9.62359	5.20298	14.8469	5.21235	9.99171		25.2665	5.63679	7.2147	6.33363	32.4691	4.978	21.9805	6.03327
4.31033	4.67503	7.13266	2.50219	5.75377	2.00944	7.29247	8.78764	5.53915	3.40268	5.73891	2.28655	5.73225	7.55883	8.26979	8.97153	9.98112	3.73203	4.2463	7.57317		4.54567	10.6944	5.85794	11.0797	5.39368	21.1746	4.36121	16.0411	5.98768	16.6039	4.03295	14.8391	4.73715	11.8042	4.36512	9.46258	5.16468	14.9368	5.21235	9.94013		25.2685	5.65882	7.2147	6.32562	32.6834	4.95998	21.9925	5.9712
4.28472	4.68169	7.13164	2.48734	5.67181	2.00893	7.29196	8.9659	5.54119	3.39243	5.74045	2.29423	5.75325	7.55627	8.30923	8.84348	10.0211	3.73203	4.24425	7.54602		4.49877	10.9273	5.85638	11.0304	5.39603	21.1503	4.39717	16.0091	6.00253	16.5968	4.05718	14.4397	4.7481	11.7002	4.38154	9.19919	5.23189	14.9704	5.20532	9.94638		25.2725	5.71689	7.21069	6.32362	32.7955	4.96198	21.9885	5.94917
4.28728	4.67759	7.12651	2.49093	5.58422	2.00329	7.29196	9.02736	5.55144	3.38936	5.73533	2.29833	5.77221	7.54346	8.33074	8.73181	9.99392	3.73203	4.2463	7.53936		4.4722	10.9038	5.85169	11.0304	5.3929	21.1316	4.39013	15.8606	6.00722	16.5968	4.12674	14.3279	4.752	11.15	4.40967	8.92408	5.30067	14.9727	5.16702	9.94326		25.2705	5.83704	7.20068	6.28958	32.8836	4.97199	21.9104	5.94316
4.32262	4.67605	7.12242	2.5191	5.50073	2.01354	7.29606	9.04836	5.56066	3.39192	5.74096	2.29833	5.78143	7.51683	8.30103	8.65293	9.95038	3.73459	4.23503	7.53783		4.46282	11.0375	5.85716	10.9921	5.39134	21.1222	4.41045	15.7418	5.9955	16.5726	4.17832	14.3287	4.74731	10.7045	4.41358	8.77792	5.39837	14.9641	5.1678	9.92762		25.2685	5.95117	7.16664	6.21349	32.9417	5.00203	21.6961	5.94116
4.34311	4.67964	7.15264	2.56571	5.41468	2.04017	7.34421	9.06783	5.56066	3.41548	5.75838	2.31011	5.77938	7.47021	8.26825	8.58993	9.90992	3.73562	4.20686	7.53988		4.4511	11.2579	5.86028	10.9679	5.40775	21.1347	4.4214	15.6816	5.9955	16.4663	4.21428	14.3037	4.74341	10.6928	4.43546	8.70523	5.45464	14.9649	5.12013	9.87213		25.2685	6.03127	7.02847	6.12939	32.9417	5.05209	21.582	5.93916
4.34311	4.68118	7.2141	2.63896	5.34553	2.08422	7.43487	9.06578	5.56168	3.50307	5.79372	2.32548	5.77477	7.44921	8.25186	8.53358	9.87457	3.73767	4.2043	7.54654		4.43703	11.4392	5.86341	10.996	5.42416	21.1417	4.38544	15.6636	6.00019	16.3514	4.23851	14.2865	4.73325	10.7944	4.4636	8.69195	5.45621	14.9618	5.02634	9.74552		25.2705	6.07732	6.79018	6.03928	32.9257	5.07011	21.5239	5.93716
4.33953	4.66991	7.2684	2.76343	5.30609	2.10727	7.53527	9.03351	5.56271	3.64035	5.8475	2.34238	5.77733	7.45792	8.24367	8.48287	9.86023	3.75047	4.22172	7.54756		4.39482	11.7135	5.86263	11.0156	5.40775	21.1409	4.3237	15.6691	5.99472	16.3186	4.25414	14.2912	4.72387	10.7217	4.48158	8.70445	5.51326	15.0079	4.96381	9.5978		25.2825	6.10336	6.48381	5.91513	32.9177	5.07011	21.0654	5.94116
4.34619	4.66069	7.2935	2.86024	5.28969	2.10727	7.62644	9.00073	5.60881	3.8396	5.87772	2.35006	5.78245	7.46817	8.23393	8.45214	9.84538	3.7684	4.23247	7.53783		4.36825	11.7299	5.83684	11.0093	5.35695	21.148	4.38466	15.6785	5.99081	16.3147	4.31588	14.3201	4.72152	10.6006	4.47376	8.70914	5.5414	15.0298	4.93802	9.54231		25.3105	6.12338	6.01124	5.83503	32.9237	5.07011	20.5007	5.93916
4.34414	4.65659	7.28479	2.84743	5.2856	2.10983	7.70635	8.97563	5.7302	4.0742	5.88182	2.3475	5.79372	7.49173	8.22881	8.45316	9.85357	3.77352	4.23401	7.53117		4.44015	12.1317	5.78682	10.9656	5.32021	21.1581	4.45266	15.6769	5.99315	16.3139	4.47923	14.3326	4.70745	10.4786	4.50112	8.69273	5.5414	15.0274	4.9474	9.52355		25.3265	6.13339	5.69887	5.81501	32.9677	5.0621	20.3205	5.93315
4.32006	4.67349	7.28325	2.85204	5.2856	2.11752	7.7422	8.96436	5.74967	4.21301	5.88848	2.35109	5.82035	7.51427	8.21857	8.4419	9.85716	3.76738	4.23862	7.53117		4.49174	12.9062	5.77275	10.8499	5.32099	21.1706	4.55114	15.648	5.98768	16.317	4.61288	14.3146	4.67775	10.5107	4.54176	8.69742	5.58908	15.029	4.95443	9.41491		25.3265	6.1414	5.69687	5.82102	32.9838	5.03006	20.1663	5.93115
4.28523	4.67503	7.27916	2.87919	5.28457	2.14108	7.68637	8.9577	5.65747	4.23708	5.89155	2.38899	5.83367	7.53066	8.2032	8.37582	9.85152	3.77967	4.24016	7.53066		4.48392	13.2751	5.78525	10.6951	5.32178	21.1988	4.59334	15.573	5.9783	16.3381	4.64962	14.3193	4.62851	10.8444	4.57224	8.70602	5.64613	15.0251	4.96147	9.25156		25.3185	6.16743	5.70287	5.85506	32.9417	5.04208	20.0321	5.93916
4.2673	4.66991	7.26533	2.92887	5.28508	2.15542	7.60237	8.93977	5.62315	4.24477	5.89872	2.39975	5.82855	7.52451	8.20115	8.29233	9.84948	3.80528	4.24016	7.53168		4.49252	13.4455	5.78838	10.5443	5.3163	21.1878	4.5613	15.4948	5.97205	16.3788	4.65431	14.3303	4.60272	11.0961	4.60585	8.68179	5.66333	15.0087	4.96928	9.25468		25.3105	6.2235	5.63679	5.85305	32.9297	5.09013	20.0402	5.94717
4.25706	4.6904	7.25355	2.9801	5.29174	2.14415	7.57522	8.91416	5.61495	4.32314	5.89668	2.43304	5.83162	7.49019	8.21703	8.1781	9.74908	3.79452	4.24272	7.54039		4.52066	13.5792	5.77587	10.5068	5.31709	21.1761	4.56521	15.3815	5.96814	16.4116	4.65509	14.4702	4.60663	11.1469	4.65196	8.59347	5.64379	15.0016	4.9771	9.2625		25.3025	6.28357	5.60475	5.81701	32.9477	5.12217	20.0041	5.95718
4.24886	4.71806	7.25457	2.98829	5.30762	2.13083	7.57215	8.90289	5.6042	4.42148	5.89924	2.50015	5.84443	7.45638	8.23496	7.93531	9.62154	3.78479	4.24938	7.56088		4.5402	13.6667	5.7704	10.5216	5.28973	21.166	4.59881	15.158	5.96423	16.4265	4.65509	14.4983	4.59881	11.1172	4.68323	8.42621	5.64144	14.9977	4.98023	9.16324		25.2965	6.34565	5.59474	5.807	32.9677	5.11617	20.0141	5.95318
4.24118	4.74213	7.2725	3.01185	5.30762	2.18257	7.57522	8.90341	5.60164	4.506	5.92229	2.4981	5.85057	7.41387	8.25391	7.57368	9.59029	3.77762	4.23401	7.52041		4.5316	13.6769	5.76337	10.5216	5.23658	21.1472	4.74731	15.0079	5.95407	16.4554	4.65509	14.3654	4.58162	11.0656	4.68791	8.10576	5.64066	14.9782	4.98101	9.02724		25.2845	6.41373	5.5607	5.79699	32.9797	5.11617	20.0422	5.95117
4.24118	4.74981	7.29196	3.13683	5.33118	2.19537	7.60903	8.90392	5.60522	4.63508	5.95404	2.50271	5.82087	7.39953	8.30103	7.21769	9.59285	3.77199	4.22786	7.44716		4.52925	13.7753	5.75868	10.4833	5.1678	21.1566	4.80437	15.0032	5.93922	16.4968	4.659	14.3631	4.56599	11.0461	4.68635	7.70481	5.67036	14.9688	4.97632	9.00536		25.2825	6.4698	5.63679	5.80099	32.9797	5.12618	20.1483	5.9712
4.2463	4.74777	7.31348	3.25669	5.4116	2.20152	7.70225	8.89931	5.60676	4.73086	5.98631	2.52166	5.78552	7.39748	8.33843	7.01178	9.59132	3.80579	4.24681	7.40465		4.5316	14.4444	5.76102	10.4591	5.13342	21.1355	4.80828	14.9821	5.92984	16.6328	4.67228	14.2466	4.51988	11.0679	4.70276	7.47112	5.71569	14.9649	4.97632	9.00458		25.2785	6.50384	5.70488	5.83704	33.1119	5.16222	20.2444	5.99923
4.25552	4.75596	7.32321	3.30587	5.45975	2.26606	7.8554	8.88445	5.58934	4.7575	5.99963	2.52166	5.7635	7.38467	8.30616	6.92163	9.59285	3.80426	4.23862	7.40055		4.52613	15.5628	5.76649	10.4544	5.14826	21.0206	4.80828	14.9493	5.92672	16.7586	4.68713	14.1911	4.48549	11.0844	4.78249	7.38202	5.74539	14.9344	4.97632	9.00145		25.2725	6.53588	5.67884	5.86106	34.1732	5.16422	20.2404	6.03527
4.2673	4.77184	7.32935	3.33506	5.48434	2.30499	7.99319	8.85372	5.55554	4.76211	5.99605	2.53446	5.7512	7.3857	8.30257	6.8617	9.59132	3.86726	4.24938	7.40106		4.53629	16.5796	5.77431	10.4513	5.17328	20.9026	4.81531	14.9196	5.91578	16.7852	4.7309	14.1888	4.52691	11.0891	4.84345	7.36092	5.78134	14.9047	4.97944	8.98269		25.2685	6.57593	5.67083	5.86106	35.9433	5.1482	20.2424	6.05129
4.26833	4.77491	7.34267	3.33506	5.51661	2.30499	8.048	8.81172	5.52173	4.75135	5.98529	2.54881	5.74762	7.38365	8.38197	6.81867	9.58824	3.93846	4.28113	7.40567		4.56911	17.2385	5.79229	10.4114	5.18031	20.865	4.80437	14.8953	5.93375	16.7805	4.8372	14.17	4.56833	11.0922	4.83954	7.37342	5.84856	14.8993	4.98726	8.97957		25.2624	6.57793	5.68485	5.86106	37.0386	5.1482	20.2384	6.07532
4.26218	4.77235	7.35035	3.3325	5.52634	2.31011	8.05312	8.78098	5.39367	4.7452	5.98324	2.54471	5.74762	7.36828	8.42704	6.77923	9.58671	4.024	4.29343	7.38877		4.65587	17.5941	5.79932	10.3708	5.18031	20.908	4.78483	14.9016	5.94313	16.7664	4.93802	14.1122	4.56364	11.093	4.96303	7.3703	5.95407	14.9266	4.98491	8.97879		25.2544	6.56191	5.65281	5.85506	37.4531	5.15021	20.2224	6.12939
4.25347	4.77594	7.35087	3.33711	5.491	2.3137	8.05312	8.76869	5.23028	4.74674	5.97863	2.55342	5.74557	7.32782	8.45829	6.68703	9.578	4.10339	4.29548	7.37392		4.80203	17.8341	5.79854	10.3294	5.14826	20.926	4.75044	14.9	5.94235	16.7571	5.00367	14.0551	4.58865	11.0844	5.08339	7.40859	6.02442	14.9751	4.9857	8.9741		25.2584	6.5519	5.58273	5.85906	37.5853	5.1422	20.1002	6.17544
4.23657	4.76825	7.35292	3.3576	5.4828	2.31831	8.05927	8.76715	5.21491	4.74213	5.92997	2.56315	5.74506	7.30221	8.5049	6.57127	9.536	4.12337	4.29548	7.38365		4.90832	18.0146	5.77666	10.3129	5.13107	20.919	4.73794	14.9219	5.94391	16.7578	5.06698	14.0223	4.6121	11.0976	5.12325	7.46565	6.03536	14.9837	4.99117	8.97097		25.2725	6.54789	5.54869	5.8951	37.5412	5.1422	19.9841	6.18145
4.21301	4.76211	7.36265	3.41907	5.48536	2.31421	8.08437	8.76767	5.25384	4.72881	5.84596	2.5903	5.74506	7.30733	8.5218	6.51083	9.48836	4.12644	4.29548	7.39338		4.93646	18.0912	5.6985	10.2872	5.12873	20.908	4.74419	14.929	5.92828	16.7594	5.07558	14.0598	4.63399	11.0891	5.15921	7.4297	6.04005	14.9844	4.99429	8.95534		25.2765	6.5539	5.54468	5.96719	37.4812	5.1402	19.9841	6.21749
4.18996	4.76006	7.37597	3.50512	5.48229	2.31165	8.10946	8.76715	5.25077	4.72881	5.82035	2.61642	5.74813	7.31706	8.51258	6.47292	9.46736	4.13105	4.29599	7.40465		4.93802	18.1115	5.57501	10.32	5.12482	20.9119	4.74888	14.9422	5.86263	16.7602	5.08183	14.1169	4.659	11.0875	5.17093	7.30386	6.02129	14.9837	4.99429	8.90376		25.2745	6.5519	5.54468	6.06531	37.5032	5.1442	19.904	6.24353
4.16076	4.7826	7.42463	3.61217	5.47461	2.35416	8.11561	8.76715	5.25845	4.70218	5.81472	2.64613	5.74916	7.30733	8.49209	6.4386	9.46019	4.13157	4.29752	7.40824		4.9388	18.1209	5.41478	10.3301	5.12716	20.9518	4.75122	15.0063	5.78994	16.7625	5.12091	14.102	4.66603	11.0851	5.17406	7.26713	5.98924	14.9798	5.01696	8.817		25.2665	6.50985	5.54468	6.17144	37.8777	5.16022	19.882	6.23552
4.11005	4.8205	7.55063	3.7433	5.51661	2.38438	8.11407	8.76869	5.26203	4.66683	5.78962	2.68301	5.74711	7.25201	8.488	6.4637	9.4397	4.17049	4.31904	7.40158		4.94427	18.1295	5.24284	10.3278	5.13185	20.9885	4.7309	15.0556	5.7876	16.7938	5.12091	13.9895	4.65743	11.0711	5.21001	7.27338	5.95642	14.9829	5.05682	8.76151		25.2564	6.44377	5.54468	6.22951	38.8729	5.15421	20.2584	6.24753
4.05371	4.81794	7.69252	3.84421	5.58576	2.38438	8.12432	8.77074	5.2605	4.61869	5.7512	2.69581	5.73635	7.18952	8.53	6.50212	9.41614	4.24681	4.36924	7.39133		4.93802	18.1373	5.11544	10.3262	5.1467	21.0175	4.73715	15.0571	5.85169	16.8329	5.13029	13.9199	4.65509	11.0594	5.22252	7.29683	5.91812	15.0063	5.05917	8.7365		25.2464	6.3857	5.4786	6.23752	39.6278	5.2303	20.3485	6.25554
4.01632	4.8077	7.78984	3.92565	5.62366	2.38131	8.14327	8.77074	5.25845	4.55722	5.73123	2.70094	5.7174	7.14649	8.57507	6.53285	9.41665	4.30777	4.44453	7.39031		4.91692	18.1397	5.00055	10.3129	5.19985	21.0253	4.70511	15.0407	5.9361	16.8813	5.14905	13.9293	4.65431	11.1399	5.21783	7.25853	5.86966	15.0087	5.05604	8.70836		25.2404	6.36767	5.28237	6.21149	39.802	5.35646	20.3706	6.25954
3.97841	4.81231	7.8426	3.9697	5.64415	2.36185	8.15505	8.77125	5.25845	4.5311	5.74711	2.72757	5.69742	7.14649	8.58993	6.56512	9.46685	4.32467	4.52188	7.39338		4.88878	18.1405	4.87159	10.3161	5.14279	21.0096	4.70276	15.0321	5.92906	16.9368	5.18344	13.8644	4.65587	11.3079	5.21704	6.95059	5.81417	14.9891	5.05682	8.69664		25.2284	6.37168	5.1422	6.17544	39.814	5.44857	20.3525	6.26555
3.95536	4.82511	7.83748	3.98558	5.67335	2.38951	8.1571	8.77176	5.25845	4.54288	5.7763	2.79672	5.68001	7.19566	8.59454	6.60251	9.54317	4.32057	4.54954	7.42668		4.85517	18.142	4.72074	10.309	5.02243	20.9252	4.69729	15.0329	5.92828	16.9314	5.21704	13.7597	4.65743	11.3071	5.2147	6.6997	5.75868	14.9633	4.99976	8.70758		25.2064	6.36367	5.11416	6.14541	39.816	5.4726	20.3345	6.26755
3.95536	4.82767	7.85028	3.98405	5.71023	2.45097	8.1571	8.76715	5.2605	4.58795	5.81113	2.9258	5.65491	7.22896	8.61759	6.63837	9.60566	4.32314	4.56849	7.48302		4.84267	18.1428	4.55895	10.3028	5.0748	20.6908	4.69729	15.0345	5.94391	16.9056	5.23346	13.6667	4.65509	11.297	5.22408	6.64577	5.77353	14.9618	4.8708	8.71383		25.2004	6.33564	5.10015	6.14541	39.816	5.48061	20.3585	6.26555
3.98661	4.82972	7.89484	3.9989	5.72406	2.45302	8.1571	8.7523	5.25128	4.65198	5.84443	3.11635	5.63647	7.25457	8.63398	6.644	9.5488	4.32057	4.59973	7.55934		4.84658	18.1436	4.27133	10.3043	5.21314	20.407	4.66525	15.0493	5.91109	16.8688	5.24518	13.662	4.65587	11.2602	5.25065	6.63561	5.79854	14.9618	4.78639	8.70289		25.1964	6.31761	5.05409	6.15742	39.828	5.49462	20.3405	6.29759
4.0619	4.85226	7.93429	4.22786	5.73942	2.45866	8.16017	8.7395	5.25947	4.67196	5.85211	3.22289	5.64159	7.29043	8.63039	6.65066	9.31062	4.32057	4.63508	7.64488		4.84892	18.153	4.07047	10.3059	5.18265	20.2038	4.66681	15.0485	5.89858	16.8579	5.25143	13.6878	4.6629	11.2344	5.25456	6.63483	5.89155	14.9555	4.74731	8.68335		25.1904	6.31361	5.00403	6.18746	39.846	5.49863	20.1903	6.32162
4.15513	4.87121	7.98192	4.57925	5.79013	2.4607	8.15813	8.72669	5.25794	4.67196	5.84801	3.24645	5.69332	7.33806	8.62886	6.70598	9.00892	4.32314	4.61254	7.71864		4.84892	18.1577	4.14315	10.3106	5.15999	20.0968	4.69651	15.0071	5.90249	16.8563	5.26472	13.6698	4.65978	11.1367	5.21548	6.64968	6.00644	14.954	4.73246	8.72946		25.1864	6.32963	4.97199	6.2255	39.85	5.50463	20.0722	6.33764
4.24118	4.87326	8.03724	4.70935	5.81933	2.46275	8.15147	8.71286	5.27177	4.68118	5.83162	3.27667	5.75633	7.34216	8.62578	6.80433	8.75793	4.32723	4.56285	7.78216		4.84423	18.1514	4.19239	10.3012	5.14514	20.085	4.70824	14.9594	5.90952	16.8587	5.27175	13.7792	4.64024	11.0218	5.18578	6.67	5.96814	14.9352	4.72387	8.67397		25.1663	6.36167	4.94796	6.27156	39.846	5.50063	20.0462	6.37769
4.29343	4.87582	8.07822	4.70576	5.82138	2.49861	8.15608	8.71081	5.27023	4.70474	5.81677	3.33097	5.78245	7.34216	8.61195	6.86272	8.58378	4.34567	4.56081	7.80264		4.84736	18.142	4.19943	10.2621	5.12325	20.0827	4.70824	14.8305	5.88608	16.9103	5.26863	13.9434	4.60429	11.0351	5.18422	6.66844	5.98924	14.8711	4.7223	8.53719		25.1023	6.37568	4.91993	6.28758	39.844	5.46859	20.0802	6.40172
4.32211	4.8917	8.12022	4.71396	5.86133	2.51397	8.17452	8.7103	5.26613	4.70474	5.84853	3.33558	5.79833	7.38058	8.6012	6.86528	8.47929	4.37487	4.52802	7.80316		4.83954	18.1334	4.19396	10.2309	5.13185	20.0178	4.70667	14.6132	5.85794	17.0025	5.29208	13.9942	4.61288	11.1055	5.18031	6.65671	6.13306	14.8484	4.74184	8.4903		25.0282	6.37769	4.87387	6.25954	39.85	5.43055	20.0802	6.40973
4.35387	4.89785	8.15403	4.71806	5.92741	2.51346	8.22113	8.70979	5.27177	4.64122	5.92946	3.35555	5.80191	7.36931	8.60734	6.85453	8.46033	4.39587	4.46143	7.80623		4.83954	18.1178	4.19083	10.2129	5.13654	19.9326	4.69964	14.5429	5.85403	17.1002	5.40306	13.9832	4.65743	11.1414	5.18187	6.65671	6.23622	14.8711	4.74653	8.48639		24.9561	6.41173	4.8098	6.23552	39.862	5.45457	19.9681	6.41173
4.39792	4.89836	8.16632	4.7155	5.99758	2.52166	8.30616	8.71081	5.24308	4.58334	5.99809	3.43802	5.79116	7.3524	8.62988	6.84223	8.46802	4.41687	4.43377	7.80879		4.83407	18.0889	4.13299	10.1926	5.14123	19.9381	4.69808	14.6351	5.86888	17.1932	5.44683	13.9543	4.62539	11.1242	5.17953	6.64734	6.27218	14.8969	4.74341	8.48561		24.9	6.45778	4.73371	6.23151	39.8701	5.53067	19.7358	6.38169
4.44607	4.91065	8.17452	4.73189	6.07237	2.52576	8.42499	8.71593	5.15242	4.56029	5.97812	3.55378	5.77835	7.35906	8.67854	6.81457	8.46648	4.42968	4.43377	7.82826		4.84579	18.0779	3.91806	10.1582	5.16077	19.9342	4.71605	14.7812	5.8767	17.2424	5.44917	13.9403	4.63789	11.1031	5.17249	6.60982	6.25576	14.9071	4.74419	8.48014		24.892	6.44176	4.61556	6.23151	39.8761	5.61276	19.6437	6.3897
4.47783	4.92551	8.19552	4.73906	6.17122	2.5109	8.57149	8.71849	5.06995	4.52854	5.90897	3.67928	5.78091	7.35906	8.77074	6.80177	8.45624	4.44043	4.43224	7.84618		4.85517	18.0873	3.7891	10.0964	5.15764	19.9303	4.74419	14.8821	5.86497	17.2307	5.47106	14.0309	4.60585	11.0484	5.12873	6.51681	6.25342	14.9227	4.74341	8.46842		24.892	6.42374	4.45537	6.23552	39.8981	5.70087	19.6216	6.43576
4.44914	4.91116	8.19705	4.73445	6.23935	2.50732	8.69801	8.72567	5.05356	4.485	5.85672	3.79094	5.78347	7.36675	8.87165	6.80228	8.41475	4.44914	4.43326	7.84311		4.81688	18.092	3.76565	9.99562	5.18265	19.9397	4.74653	14.8156	5.84465	17.2026	5.47809	14.1646	4.58396	11.0711	5.03572	6.39098	6.2714	14.9579	4.79499	8.42152		24.866	6.40572	4.35325	6.2235	39.9762	5.72089	19.6497	6.45578
4.42097	4.89887	8.19603	4.72881	6.24959	2.51397	8.76357	8.74411	5.05254	4.47527	5.83572	3.88365	5.78347	7.38928	8.96282	6.78589	8.37838	4.45017	4.42353	7.84926		4.79499	18.0873	3.77581	9.89714	5.19985	19.9311	4.75044	14.7273	5.82277	17.2041	5.43198	14.2326	4.58865	11.1031	4.97866	6.36753	6.41521	14.9798	4.85674	8.36134		24.8319	6.40372	4.29518	6.2195	40.0703	5.77496	19.6777	6.43776
4.41482	4.92346	8.19603	4.73189	6.24755	2.51295	8.80352	8.76101	5.05202	4.47527	5.81882	3.9989	5.7845	7.4277	9.06475	6.74798	8.37172	4.46809	4.40099	7.86411		4.7989	18.0459	3.79066	9.8565	5.20454	19.9303	4.76842	14.6288	5.79776	17.2041	5.38118	14.292	4.58475	11.0648	4.88722	6.42302	6.56214	14.9805	4.87628	8.35899		24.8019	6.45378	4.23911	6.21749	40.1043	5.82302	19.6577	6.37969
4.43326	4.94907	8.19757	4.72318	6.24908	2.51807	8.84194	8.77074	5.04793	4.46963	5.83367	4.13361	5.81113	7.45382	9.14364	6.74696	8.37121	4.47168	4.35438	7.8636		4.83641	17.9584	3.76174	9.85572	5.2061	19.9326	4.7817	14.3482	5.77118	17.2041	5.35538	14.4084	4.58553	11.0054	4.75669	6.44647	6.65437	14.9813	4.90519	8.35665		24.7538	6.50384	4.2351	6.20348	40.1123	5.75494	19.6797	6.33764
4.49627	4.94958	8.19501	4.69859	6.23474	2.54522	8.85782	8.76972	5.03154	4.46809	5.83162	4.21711	5.87721	7.46612	9.17642	6.74696	8.37018	4.46758	4.30931	7.88716		4.84423	17.8974	3.71719	9.85806	5.20454	19.9608	4.7778	14.0114	5.76728	17.2026	5.32412	14.5429	4.58475	11.0343	4.71214	6.45976	6.76066	14.9805	4.91067	8.35821		24.6817	6.54989	4.2351	6.17544	40.1184	5.69486	19.6957	6.35166
4.56234	4.95726	8.18988	4.69193	6.22706	2.58261	8.85782	8.79994	5.03	4.48807	5.80345	4.23606	5.97453	7.47636	9.17847	6.70906	8.37018	4.47322	4.29752	7.94299		4.83173	17.845	3.70078	9.86353	5.21157	19.9326	4.77936	13.9746	5.76962	17.2119	5.30771	14.6265	4.60116	11.0242	4.67463	6.46523	6.85133	14.9743	4.9005	8.3629		24.6297	6.59595	4.24111	6.17544	40.1224	5.69486	19.6737	6.3877
4.62483	4.93217	8.19193	4.70269	6.24037	2.59234	8.85935	8.89162	5.03154	4.50753	5.79013	4.23401	6.10412	7.44973	9.15132	6.539	8.37018	4.48448	4.29906	7.91585		4.84189	17.7192	3.67108	9.86666	5.21783	19.8545	4.77076	13.9981	5.78682	17.2213	5.3038	14.6734	4.6418	11.0523	4.63555	6.40036	6.86149	14.9555	4.86611	8.35978		24.5856	6.60396	4.23911	6.19346	40.2485	5.69286	19.8339	6.42975
4.69654	4.88709	8.19398	4.71908	6.25216	2.5903	8.85474	8.95872	5.03307	4.51778	5.78245	4.23247	6.22501	7.38928	9.15388	6.26394	8.37018	4.53878	4.31596	7.87794		4.85517	17.598	3.63044	9.86353	5.21704	19.788	4.76842	13.8934	5.79463	17.2213	5.3038	14.6992	4.6629	11.2008	4.61992	6.34252	6.85992	14.9086	4.81219	8.32851		24.4955	6.60196	4.23711	6.24553	40.4848	5.92714	20.0021	6.43175
4.75135	4.84662	8.20525	4.73291	6.2542	2.599	8.84911	8.98075	5.02693	4.51727	5.79628	4.22172	6.33309	7.37238	9.14671	6.13793	8.37428	4.60844	4.33594	7.85745		4.86143	17.6035	3.61324	9.85963	5.2358	19.6481	4.76764	13.7097	5.78916	17.2159	5.30302	14.696	4.65118	11.1946	4.61679	6.33314	6.86305	14.843	4.77701	8.2738		24.3694	6.66203	4.23711	6.29959	40.629	6.24953	20.1643	6.42574
4.79489	4.83587	8.21396	4.72011	6.2414	2.61283	8.83682	8.98792	5.0218	4.51624	5.81523	4.21198	6.4299	7.37238	9.07602	6.07493	8.39016	4.60844	4.33031	7.77806		4.84501	17.3933	3.62887	9.84634	5.24831	19.6356	4.77154	13.5456	5.779	17.1948	5.3038	14.7101	4.62226	11.2024	4.62617	6.3347	6.85367	14.8211	4.7692	8.24879		24.2833	6.73412	4.23711	6.36968	40.7551	6.42574	20.3946	6.41774
4.84509	4.82255	8.22318	4.69859	6.22603	2.64766	8.8066	8.99663	5.02078	4.51829	5.82548	4.21403	6.4847	7.3647	8.95207	5.94636	8.41116	4.62586	4.30009	7.64027		4.84189	17.1236	3.65076	9.8479	5.20219	19.4473	4.85126	13.3853	5.78369	17.1432	5.31943	14.7203	4.59803	11.1696	4.65196	6.3308	6.84117	14.818	4.77467	8.24801		24.2152	6.74613	4.24111	6.45178	40.8853	6.5559	20.5007	6.27757
4.86967	4.78516	8.23342	4.70525	6.20503	2.70452	8.75025	8.99817	5.01617	4.52905	5.82701	4.21352	6.50775	7.35445	8.84245	5.82753	8.39989	4.632	4.29343	7.47739		4.85361	17.0283	3.63278	9.84712	5.10293	18.7306	4.96147	13.136	5.79698	17.0197	5.34835	14.6288	4.58396	11.1703	4.66838	6.32532	6.85758	14.8195	4.76998	8.24488		24.1171	6.7181	4.27916	6.48582	40.9113	6.64601	20.4947	6.16143
4.87121	4.75596	8.23496	4.72676	6.13639	2.78494	8.69544	9.00278	4.99875	4.55363	5.83009	4.21506	6.5139	7.32474	8.78252	5.79423	8.42807	4.63969	4.29804	7.17774		4.95756	17.0197	3.62184	9.84712	5.08808	18.1029	5.00993	12.9203	5.80479	16.8024	5.35382	14.5186	4.58396	11.1633	4.68791	6.32376	6.9287	14.8172	4.76998	8.25192		24.0089	6.66203	4.32922	6.48982	40.9113	6.67805	20.8131	6.11337
4.8707	4.74469	8.23496	4.74879	6.01192	2.8418	8.6391	9.02378	4.99056	4.56644	5.83777	4.21711	6.51288	7.3063	8.75486	5.7676	8.509	4.65659	4.30982	6.79869		5.07089	17.0502	3.62028	9.84712	5.14045	17.6145	5.0193	12.8562	5.79229	16.6062	5.34757	14.3889	4.58318	11.1672	4.69651	6.32376	6.96856	14.8219	4.77467	8.27693		23.9849	6.60396	4.35525	6.4698	40.9413	6.68806	21.8203	6.04929
4.86045	4.72164	8.22625	4.77389	5.96378	2.84538	8.58839	9.03453	4.99158	4.57105	5.82548	4.22172	6.52005	7.3104	8.75281	5.74301	8.56483	4.66069	4.21813	6.64861		5.11857	17.0791	3.61559	9.84556	5.12091	17.1846	5.02165	12.8453	5.73836	16.514	5.34522	14.1669	4.58318	11.2086	4.68323	6.32611	6.96544	14.8352	4.7817	8.31288		23.9869	6.62599	4.38128	6.40172	41.0014	6.68005	23.198	5.94517
4.85226	4.67964	8.1822	4.78669	5.98068	2.85358	8.58788	9.03812	4.99158	4.56029	5.80448	4.2253	6.53593	7.31091	8.74411	5.74301	8.57097	4.63969	4.08751	6.64605		5.15999	17.0838	3.62575	9.84478	5.10293	16.9228	5.03181	12.85	5.67974	16.5132	5.33194	14.0895	4.58084	11.3251	4.66369	6.31282	6.95371	14.8399	4.80046	8.33633		23.9749	6.68005	4.3993	6.33964	41.0034	6.68205	24.4835	5.85706
4.85175	4.67503	8.17605	4.78413	6.00629	2.84897	8.60683	9.04836	4.99927	4.53417	5.80448	4.22376	6.55385	7.31245	8.7313	5.74301	8.54229	4.59359	4.07522	6.62966		5.23737	17.0853	3.67811	9.844	5.10059	16.8501	5.01696	12.8687	5.68755	16.4405	5.33975	14.0856	4.58475	11.4509	4.66134	6.30422	6.93339	14.8516	4.81609	8.34336		23.9769	6.7221	4.3953	6.35166	40.9774	6.70408	25.5368	5.81701
4.85175	4.66376	8.19603	4.7785	6.03088	2.85306	8.61503	9.03761	5.04332	4.53519	5.80755	4.23299	6.57332	7.29811	8.72874	5.74916	8.48595	4.54339	4.07266	6.62095		5.29364	17.0908	3.68827	9.84321	5.11622	16.8704	5.00524	12.8585	5.70006	16.1631	5.3632	14.0778	4.60819	11.4681	4.68401	6.30422	6.93965	14.8656	4.83173	8.34024		23.9188	6.75414	4.3973	6.37769	40.9554	6.70408	26.1655	5.79899
4.85175	4.60025	8.19962	4.77901	6.057	2.85563	8.61964	9.05656	5.0679	4.61664	5.79987	4.26372	6.60712	7.30477	8.72515	5.75786	8.44804	4.5101	4.0491	6.6271		5.29833	17.0916	3.6828	9.84243	5.14905	16.8704	5.00211	12.832	5.72351	15.9239	5.36007	14.1059	4.62773	11.4892	4.67619	6.32689	6.97247	14.8547	4.86924	8.34883		23.7686	6.77016	4.38929	6.37368	40.9874	6.65602	26.2637	5.79098
4.84867	4.53315	8.20013	4.7785	6.07288	2.85767	8.62629	9.10522	5.05254	4.74213	5.77938	4.32621	6.66757	7.32116	8.6893	5.7804	8.44753	4.50702	4.03937	6.59176		5.2655	17.1041	3.68749	9.84634	5.16624	16.9415	5.02165	12.7679	5.7493	15.8301	5.32334	14.1224	4.63477	11.5385	4.65587	6.36362	6.99123	14.8539	4.87393	8.4606		23.7246	6.76015	4.38328	6.38169	41.0335	6.71209	26.3257	5.81901
4.84765	4.44863	8.20576	4.77696	6.07339	2.85563	8.62425	9.12622	5.03	4.83792	5.76401	4.37999	6.73108	7.31911	8.59249	5.82701	8.45009	4.52597	4.07112	6.31106		5.28895	17.0963	3.67577	9.84634	5.15608	16.9923	5.05917	12.7671	5.74695	15.7738	5.30145	14.1052	4.63242	11.5666	4.64727	6.33783	7.00217	14.8555	4.85752	8.57862		23.7186	6.71609	4.36126	6.39971	41.0455	6.8022	26.6721	5.86307
4.84765	4.29957	8.20525	4.77645	6.06673	2.85716	8.6181	9.13288	5.03	4.89477	5.75018	4.43377	6.79665	7.32065	8.47263	5.86543	8.45624	4.56285	4.0993	5.89514		5.34444	17.0416	3.66248	9.85103	5.10606	16.9915	5.05604	12.7179	5.73914	15.7418	5.2952	14.1114	4.63555	11.5986	4.63399	6.27687	6.99905	14.8633	4.84267	8.60676		23.7006	6.67204	4.3132	6.40572	41.0615	6.79619	26.9285	5.85506
4.84509	4.06805	8.18988	4.77645	6.05802	2.94014	8.62783	9.13493	5.04178	4.91116	5.74301	4.47834	6.89294	7.29452	8.33484	5.88541	8.45316	4.59564	4.08956	5.62315		5.37961	16.9564	3.66014	9.86275	5.05995	16.9798	5.07245	12.3286	5.73914	15.7668	5.28973	14.1099	4.63789	11.6479	4.62148	6.21825	6.9967	14.8907	4.82704	8.59034		23.7046	6.65001	4.29117	6.42374	41.0755	6.77016	27.0206	5.78497
4.84355	3.98917	8.17708	4.7826	6.06059	3.081	8.656	9.12878	5.06022	4.9168	5.74096	4.47373	7.02151	7.25764	8.21498	5.89309	8.45163	4.58795	4.06037	5.44541		5.41088	16.8829	3.66795	9.87057	5.05213	16.9095	5.10293	11.941	5.73914	15.7684	5.28817	14.1122	4.63789	11.6713	4.61366	6.24873	6.99592	14.9102	4.82	8.56221		23.6385	6.64801	4.29117	6.45979	41.0735	6.75214	27.1107	5.71889
4.83997	4.07676	8.16786	4.79745	6.06673	3.23825	8.66061	9.13339	5.05868	4.94958	5.7343	4.47731	7.0922	7.23869	8.11612	5.8895	8.43472	4.55722	4.01632	5.29738		5.40853	16.8446	3.66639	9.87839	5.05057	16.7993	5.10371	11.9089	5.73914	15.7676	5.27723	14.102	4.65743	11.6463	4.60663	6.2925	6.96387	14.9235	4.80124	8.52313		23.6305	6.64801	4.29518	6.47981	41.0615	6.73211	27.2709	5.71489
4.8374	4.23145	8.15095	4.81231	6.09337	3.46107	8.66574	9.15234	5.04485	4.97826	5.73123	4.47578	7.10295	7.24586	8.01214	5.87567	8.38197	4.53622	3.95639	5.18213		5.33897	16.8329	3.64138	9.88073	5.07245	16.793	5.1084	11.9074	5.73367	15.7699	5.27332	14.0333	4.6887	11.565	4.60585	6.29719	6.90447	14.9313	4.77076	8.50749		23.6265	6.64801	4.30118	6.5539	41.0595	6.73412	27.4391	5.73691
4.83997	4.29752	8.09666	4.82255	6.18659	3.62293	8.68571	9.15388	5.02385	5.0008	5.74455	4.47578	7.11473	7.25457	7.91943	5.8685	8.33894	4.527	3.91746	5.10786		5.24831	16.836	3.64372	9.88464	5.14358	16.761	5.1639	11.8996	5.69772	15.7699	5.27957	14.0481	4.71605	11.4681	4.6207	6.3222	6.85289	14.9313	4.75279	8.50749		23.6325	6.64801	4.32321	6.70008	41.1075	6.73211	27.6754	5.73691
4.84304	4.30316	8.02239	4.82409	6.25933	3.66288	8.72054	9.15644	5.00797	5.01771	5.77272	4.47731	7.17364	7.23101	7.85899	5.87106	8.38299	4.527	3.90414	5.05817		5.15217	16.8079	3.61793	9.88698	5.24987	16.625	5.18656	11.7307	5.66333	15.7551	5.27332	14.0262	4.73403	11.4509	4.61757	6.26905	6.83413	14.9321	4.74341	8.50593		23.6425	6.65001	4.34524	6.8042	41.2337	6.71009	27.9637	5.76495
4.84201	4.27601	8.01061	4.8287	6.28289	3.66442	8.75896	9.18513	5.02283	5.01822	5.80857	4.47424	7.25355	7.12805	7.81545	5.87209	8.49568	4.52444	3.94819	5.0259		5.03103	16.7586	3.5812	9.87213	5.27879	16.3858	5.17875	11.2313	5.67192	15.7371	5.2741	14.0083	4.73794	11.4603	4.61445	6.29719	6.83413	14.9102	4.70042	8.50906		23.6525	6.64	4.35325	6.84225	41.2637	6.70208	28.0738	5.81501
4.86967	4.26628	8.00292	4.82767	6.31413	3.6634	8.80506	9.24659	5.03512	5.02078	5.84801	4.49012	7.30016	6.9165	7.77345	5.86902	8.54844	4.527	4.06754	5.00695		4.9599	16.7305	3.55853	9.85728	5.27801	16.0544	5.20688	10.7452	5.67583	15.7473	5.2827	13.9926	4.72152	11.4697	4.65353	6.39332	6.85914	14.9008	4.62383	8.48952		23.6505	6.61998	4.37928	6.86828	41.2537	6.78017	28.0959	5.79098
4.90809	4.26372	7.98704	4.83331	6.3464	3.67876	8.88548	9.26145	5.04076	5.02641	5.86287	4.49473	7.34165	6.75157	7.74374	5.85877	8.54844	4.51624	4.1454	4.98697		5.02165	16.7172	3.54212	9.8737	5.24127	15.4542	5.23033	10.4364	5.67896	15.7285	5.30224	13.8238	4.73325	11.4619	4.70511	6.44881	6.92636	14.8969	4.57849	8.48248		23.6845	6.61597	4.44736	6.87429	41.2697	6.91834	28.0939	5.68685
4.93268	4.24528	7.9476	4.84099	6.33616	3.74689	9.00278	9.25223	5.06073	5.02795	5.85723	4.48705	7.36777	6.70598	7.77806	5.87362	8.54485	4.51727	4.15001	4.93268		5.17015	16.7156	3.57729	9.88855	5.23424	14.3873	5.25612	10.295	5.70319	15.6754	5.31396	13.6206	4.74184	11.4541	4.72309	6.42615	6.93652	14.8805	4.54879	8.48327		23.8527	6.634	4.49742	6.85827	41.2597	7.03248	28.0538	5.62878
4.94497	4.21301	7.91124	4.83894	6.31413	3.75918	9.11854	9.24454	5.07968	5.02693	5.84801	4.48858	7.37443	6.68242	7.84516	5.89821	8.53563	4.51112	4.1203	4.89682		5.21079	16.7188	3.6023	9.89402	5.23424	13.6229	5.29677	10.1965	5.72351	15.5824	5.31396	13.5612	4.71761	11.4462	4.72309	6.38003	6.93886	14.8586	4.50737	8.46763		23.8888	6.66403	4.51945	6.84024	41.2477	7.10256	28.0038	5.62878
4.95265	4.18637	7.88716	4.83075	6.28801	3.78479	9.19178	9.24403	5.07661	5.02693	5.80806	4.49012	7.37033	6.65015	7.86718	5.90692	8.51105	4.50088	4.09366	4.88709		5.21157	16.7125	3.61793	9.8776	5.24831	13.5338	5.34679	9.99171	5.73758	15.4417	5.33506	13.551	4.70511	11.4525	4.71996	6.38082	6.97091	14.8117	4.51519	8.46529		23.7106	6.68205	4.5595	6.84024	41.2157	7.1326	28.0017	5.63279
4.9547	4.17408	7.84106	4.8415	6.30184	3.91848	9.19742	9.25428	5.02385	5.02641	5.75838	4.48909	7.32269	6.66347	7.8805	5.90948	8.53819	4.49114	4.0993	4.88709		5.21314	16.6961	3.62418	9.87682	5.27723	13.5331	5.3757	9.82758	5.76806	15.2557	5.33584	13.5448	4.70902	11.4548	4.7223	6.38082	7.00842	14.7719	4.61992	8.46451		23.4663	6.69207	4.60555	6.84225	41.1176	7.12859	27.9317	5.62678
4.95573	4.17101	7.8385	4.87941	6.35665	4.18381	9.18052	9.29525	4.94804	5.03102	5.74455	4.48705	7.23511	6.61942	7.91124	5.90948	8.64576	4.48448	4.1162	4.8666		5.21861	16.6781	3.62887	9.85181	5.27254	13.4619	5.36476	9.86822	5.79698	15.0946	5.32412	13.5424	4.74028	11.4369	4.72465	6.37925	7.01702	14.7617	4.71449	8.46373		23.198	6.69807	4.6476	6.84225	40.9794	7.12058	27.7975	5.61477
4.95675	4.16845	7.87026	4.89068	6.39455	4.47168	9.15644	9.35826	4.91885	5.02897	5.75786	4.48705	7.12651	6.52056	7.9389	5.91307	8.7313	4.485	4.14642	4.75494		5.23971	16.6687	3.63982	9.85181	5.24049	13.0196	5.32647	9.76427	5.80245	15.0603	5.33897	13.5354	4.75748	11.4455	4.80359	6.38863	7.0561	14.7093	4.72309	8.46451		22.8936	6.70008	4.68565	6.83624	40.8132	7.1326	27.7935	5.60275
4.95778	4.16845	7.91431	4.88607	6.42682	4.59154	9.11137	9.43919	4.90655	5.03051	5.8055	4.48858	6.95799	6.38841	7.95324	5.89924	8.71644	4.49524	4.22633	4.64788		5.23737	16.6461	3.68906	9.87057	5.21626	12.0535	5.31474	9.52355	5.79932	15.0579	5.36945	13.5049	4.75591	11.5134	4.87002	6.39879	7.11706	14.6155	4.64884	8.47389		22.5992	6.69407	4.71168	6.83223	40.615	7.23071	27.7635	5.59675
4.95675	4.17203	7.93531	4.88555	6.48522	4.61049	9.06527	9.55444	4.90451	5.03256	5.87055	4.49012	6.78333	6.20708	7.95324	5.83418	8.67188	4.50292	4.32518	4.63303		5.23268	16.6148	3.74064	9.89558	5.21392	11.3134	5.31083	9.48603	5.79776	15.0243	5.40853	13.3588	4.78639	11.5408	4.86846	6.40973	7.1366	14.6194	4.5613	8.47858		22.5872	6.67404	4.71969	6.83824	40.4267	7.39491	27.7194	5.60075
4.967	4.20072	7.93531	4.88811	6.50827	4.61203	9.01046	9.63434	4.90451	5.03666	5.90538	4.48858	6.71264	6.13844	7.94965	5.7553	8.68366	4.50139	4.42199	4.63098		5.23033	16.6172	3.8016	9.90965	5.19125	11.0656	5.31005	9.37583	5.79541	14.9712	5.46559	13.2806	4.8114	11.4884	4.86846	6.41677	7.14364	14.6249	4.55036	8.47545		22.9056	6.67605	4.71769	6.84024	40.3106	7.47501	27.6994	5.57272
4.99056	4.24681	7.9686	4.88811	6.50775	4.611	8.92953	9.64151	4.90092	5.04127	5.92229	4.48858	6.69932	6.13896	7.95016	5.68615	8.77945	4.49473	4.49934	4.62586		5.21392	16.6093	3.99075	9.8776	5.12169	11.0109	5.29677	9.11087	5.79385	14.9211	5.49216	13.2439	4.86455	11.354	4.90441	6.34799	7.14989	14.6304	4.53785	8.47701		23.192	6.69207	4.71769	6.84024	40.2325	7.5471	27.7274	5.50864
4.9967	4.26525	8.00702	4.90194	6.51288	4.60895	8.85679	9.65432	4.89375	5.04076	5.91972	4.49012	6.72032	6.099	7.92097	5.65747	8.80557	4.47527	4.52854	4.63149		5.24753	16.6101	4.18301	9.86744	5.07949	11.0242	5.27097	9.00692	5.79541	14.9149	5.48591	13.1923	4.90598	11.2079	4.9263	6.13149	7.16943	14.5554	4.51988	8.48483		23.2861	6.71209	4.71769	6.84024	40.2485	7.76736	27.9156	5.45658
4.99005	4.2673	8.01112	4.91782	6.50519	4.60588	8.81786	9.71015	4.89221	5.04076	5.87977	4.49012	6.73518	5.99963	7.8216	5.65849	8.80506	4.45939	4.53929	4.63969		5.25378	16.6008	4.22287	9.83618	5.05838	10.9484	5.26941	8.95768	5.80245	14.8805	5.50467	13.1954	4.87237	11.1273	4.93411	5.94391	7.20616	14.4811	4.53707	8.48796		23.2901	6.73412	4.71568	6.84225	40.2125	8.08975	28.3642	5.41853
4.97826	4.26577	7.99217	4.90451	6.4929	4.61613	8.78457	9.78647	4.88811	5.04332	5.80448	4.49012	6.73262	5.85519	7.75859	5.62981	8.82452	4.46758	4.55159	4.64225		5.26394	16.6023	4.23147	9.54778	5.05213	10.6193	5.26941	8.91626	5.81339	14.7046	5.54687	13.1985	4.83094	11.1485	4.94036	5.87123	7.28198	14.4772	4.56442	8.49343		23.2921	6.75014	4.71168	6.84225	39.9602	8.37009	29.2192	5.33643
4.97417	4.2883	7.95785	4.90041	6.5221	4.63098	8.75691	9.84333	4.88094	5.04383	5.70459	4.49319	6.71623	5.73533	7.7335	5.617	8.83477	4.47219	4.51419	4.63098		5.28192	16.6015	4.23694	9.16637	5.05135	10.4779	5.27488	8.91392	5.80635	14.5608	5.57501	13.1946	4.80203	11.1875	4.93333	5.87201	7.38202	14.4709	4.58553	8.49264		23.2801	6.76615	4.71168	6.83424	39.9421	8.64242	30.1904	5.25433
4.97468	4.29343	7.92455	4.94087	6.59637	4.63713	8.73335	9.86126	4.90194	5.04178	5.61547	4.49883	6.67166	5.67335	7.71198	5.61547	8.86089	4.46809	4.50344	4.58949		5.29129	16.6093	4.23694	9.12963	5.04431	10.4779	5.29755	8.85686	5.79619	14.5296	5.58126	13.1462	4.79265	11.15	4.92004	5.91031	7.46721	14.467	4.61523	8.48327		23.1259	6.78017	4.70968	6.82623	40.3346	8.83465	30.7431	5.24432
4.98441	4.30572	7.88819	4.97878	6.71008	4.64481	8.71696	9.87457	4.94599	5.04332	5.54273	4.50088	6.61686	5.64825	7.7002	5.58781	8.90392	4.443	4.50549	4.56029		5.29129	16.6172	4.23538	9.12963	5.05213	10.463	5.31943	8.88187	5.77978	14.5389	5.58204	13.129	4.79577	11.1242	4.93255	5.97439	7.51567	14.4702	4.62773	8.46607		22.6773	6.78017	4.70968	6.83223	40.7471	8.95079	30.7791	5.2283
4.99107	4.34362	7.86206	5.01156	6.84172	4.65044	8.70569	9.91811	4.95573	5.04332	5.44951	4.49473	6.5641	5.65337	7.69713	5.44438	8.90392	4.41738	4.51214	4.55415		5.29208	16.607	4.24554	9.12885	5.08496	10.3583	5.32099	8.91235	5.73211	14.5679	5.58439	13.1532	4.76373	11.1055	5.02087	6.01347	7.54615	14.4514	4.67306	8.45825		22.0426	6.77216	4.70968	6.83824	40.9634	9.07694	31.0354	5.17223
4.99875	4.37948	7.88665	5.06688	6.9539	4.64481	8.70261	9.98624	4.95317	5.0428	5.38394	4.49678	6.4888	5.66566	7.69354	5.37933	8.92646	4.40458	4.51727	4.55363		5.28582	16.5968	4.27837	9.0757	5.10997	10.1543	5.31943	8.85061	5.69146	14.6085	5.5797	13.1376	4.7395	11.0273	5.13342	6.01426	7.56256	14.4029	4.68323	8.45904		21.3758	6.75414	4.71568	6.83824	40.7511	9.17105	32.0626	5.12017
5.03563	4.42814	8.01061	5.11452	7.00256	4.66991	8.7062	10.0554	4.95368	5.0428	5.37114	4.49831	6.38789	5.67181	7.68944	5.3778	9.02787	4.38716	4.51829	4.55159		5.28113	16.5992	4.28853	8.75057	5.10919	10.0644	5.31552	8.8342	5.67192	14.6617	5.56016	13.1477	4.71527	10.9194	5.19829	6.02129	7.55553	14.3865	4.62695	8.45825		20.8071	6.73812	4.71568	6.83624	39.9582	9.18707	33.3302	5.11617
5.10632	4.49217	8.07105	5.11554	7.00666	4.71806	8.70876	10.0871	4.9378	5.04178	5.37524	4.49678	6.29569	5.60932	7.71864	5.35372	9.19639	4.37487	4.51727	4.56285		5.30067	16.5992	4.29009	8.35196	5.10762	10.0128	5.30458	8.78261	5.64222	14.6671	5.54843	13.1438	4.71136	10.8335	5.23268	6.0549	7.53208	14.3873	4.56521	8.44888		20.4166	6.73812	4.71568	6.83824	39.1071	9.18707	34.2172	5.12818
5.13347	4.5229	8.04697	5.12322	7.00666	4.74469	8.72464	10.0907	4.91731	5.04178	5.38446	4.49678	6.20554	5.48331	7.78523	5.33272	9.28194	4.37948	4.51778	4.548		5.32725	16.5937	4.29322	8.24332	5.11075	9.88542	5.29598	8.6091	5.63675	14.6171	5.50388	13.1477	4.7098	10.7553	5.24205	6.08929	7.52817	14.385	4.54567	8.452		20.1082	6.74813	4.71368	6.83424	38.4924	9.19108	34.5877	5.12818
5.14064	4.52239	8.01112	5.12373	7.00666	4.76364	8.71183	10.0907	4.89016	5.04178	5.39214	4.49524	6.13793	5.40648	7.82211	5.29738	9.30908	4.37333	4.52034	4.51624		5.33975	16.5711	4.29244	8.25583	5.11544	9.76037	5.29989	8.59269	5.63832	14.4928	5.4437	13.1298	4.70745	10.7264	5.24049	6.11977	7.52817	14.3561	4.52769	8.42308		19.7718	6.75014	4.70567	6.83824	38.0939	9.21711	34.7118	5.13419
5.18264	4.54288	7.96195	5.12476	7.00614	4.78669	8.6893	10.0887	4.8538	5.03717	5.39624	4.49473	6.11693	5.34655	7.83184	5.26664	9.31318	4.35182	4.5311	4.51727		5.33819	16.532	4.28853	8.23081	5.12794	9.66736	5.2952	8.62004	5.56954	14.1489	5.45855	13.0829	4.70745	10.7225	5.22799	6.15572	7.53521	14.1982	4.50815	8.35509		19.5436	6.74613	4.69566	6.92635	37.9818	9.23313	34.7859	5.1402
5.24462	4.57822	7.90765	5.12373	7.00409	4.7913	8.68776	10.082	4.83536	5.03563	5.39777	4.50344	6.08568	5.26203	7.83389	5.2646	9.26298	4.3344	4.5439	4.55568		5.34991	16.5038	4.26743	7.89786	5.14592	9.53136	5.28817	8.65678	5.41478	13.8566	5.45308	13.0399	4.7098	10.7022	5.23268	6.17292	7.55788	14.0301	4.53394	8.29881		19.5355	6.75815	4.68364	7.03648	37.9738	9.23113	34.7739	5.1482
5.26357	4.59	7.88306	5.12117	7.00563	4.79079	8.7395	10.0702	4.83536	5.03563	5.39828	4.54544	6.03702	5.22823	7.83133	5.26664	9.19998	4.3344	4.54698	4.58334		5.36007	16.489	4.23772	7.46252	5.14123	9.42819	5.38039	8.64271	5.3632	13.8644	5.4226	13.0274	4.72465	10.6428	5.25378	6.17604	7.57898	13.9027	4.54879	8.2652		19.5816	6.77617	4.68965	7.0505	37.8756	9.25315	34.7899	5.16823
5.26255	4.59308	7.86923	5.13757	7.00563	4.7913	8.80711	10.0539	4.79335	5.03563	5.40853	4.6484	6.01192	5.24052	7.81545	5.27689	9.17335	4.33697	4.54595	4.58693		5.36085	16.4788	4.2174	7.17099	5.1342	9.42038	5.50623	8.49421	5.30224	13.3142	5.40072	13.018	4.75669	10.6576	5.25534	6.17761	7.5821	13.7433	4.54879	8.25661		19.5816	6.78017	4.69766	6.99443	37.8216	9.27918	35.2024	5.19226
5.28047	4.611	7.85899	5.15908	7.01485	4.78977	8.84296	10.0472	4.76569	5.03666	5.41365	4.8164	6.01449	5.25538	7.7842	5.36089	9.18154	4.33799	4.54749	4.58539		5.37336	16.489	4.18458	6.87868	5.13029	9.42194	5.55	8.3121	5.18265	12.4271	5.41947	13.0203	4.78327	10.7178	5.24909	6.18464	7.58992	13.576	4.58162	8.25583		19.5756	6.77817	4.71168	6.93436	37.6994	9.28119	35.671	5.24232
5.31787	4.63098	7.85745	5.18623	7.05788	4.81384	8.85065	10.0446	4.78004	5.02897	5.41672	5.00746	6.00014	5.19493	7.7632	5.48024	9.19127	4.34311	4.55005	4.58181		5.37336	16.478	4.1455	6.60591	5.10528	9.41882	5.55391	8.25192	5.17718	11.7737	5.44292	13.0446	4.78327	10.7452	5.25143	6.1862	7.66651	13.5166	4.61914	8.23316		19.6517	6.78418	4.76574	6.90232	37.6193	9.27518	35.8672	5.34845
5.34758	4.63917	7.86104	5.20774	7.09834	4.8538	8.8486	10.0446	4.80821	5.02027	5.4198	5.13757	5.98017	5.11195	7.7632	5.56066	9.18257	4.33543	4.55005	4.58181		5.38196	16.478	4.15253	6.48711	5.08808	9.41803	5.54531	8.2144	5.15452	11.4048	5.42338	13.0602	4.78639	10.7467	5.2655	6.19558	7.78375	13.5323	4.60038	8.15266		19.6136	6.79419	4.85785	6.86628	37.5172	9.27318	35.9033	5.3905
5.36653	4.64891	7.85131	5.20928	7.11115	4.86711	8.84962	10.0451	4.81179	5.0218	5.3947	5.21132	5.97197	5.08737	7.74374	5.57346	9.16669	4.32672	4.55005	4.57412		5.42651	16.4796	4.1541	6.44491	5.12951	9.37505	5.50857	8.24488	5.07245	11.3431	5.4523	13.068	4.76764	10.7225	5.28192	6.21747	7.8494	13.5698	4.59413	7.95648		19.4274	6.79819	4.92393	6.8062	37.5853	9.27518	35.8893	5.38249
5.37472	4.65096	7.82108	5.20979	7.11576	4.86865	8.85065	10.0257	4.86455	5.03051	5.37319	5.21132	5.96992	5.06278	7.68842	5.56066	9.15388	4.33133	4.54288	4.57003		5.48903	16.4765	4.15488	6.441	5.17875	9.36645	5.50154	8.30272	4.88409	11.3438	5.51014	13.0461	4.69182	10.7201	5.29755	6.17057	7.8666	13.5917	4.6418	7.64463		19.2232	6.78618	4.98601	6.76215	37.7755	9.27918	35.8913	5.3965
5.36499	4.65198	7.78933	5.21491	7.11525	4.88299	8.85526	9.94219	5.02641	5.02488	5.38241	5.19954	5.99707	5.06227	7.65974	5.56476	9.18052	4.32672	4.53929	4.58078		5.52968	16.4765	4.1541	6.45585	5.20063	9.32659	5.49841	8.31601	4.68479	11.3454	5.5203	13.0282	4.55661	10.5834	5.23189	6.05802	7.87207	13.5948	4.67619	7.29448		19.097	6.77817	5.05409	6.75014	38.2241	9.28319	35.9233	5.43655
5.32914	4.64993	7.75194	5.2185	7.11371	4.90194	8.85167	9.87253	5.23694	5.01771	5.38548	5.24462	6.01653	5.06278	7.63617	5.56885	9.21535	4.31494	4.58334	4.60691		5.51248	16.4726	4.16113	6.45663	5.2233	9.20388	5.50857	8.33398	4.6504	11.3454	5.5203	13.018	4.49252	10.47	5.16312	6.03692	7.87051	13.601	4.66369	7.02171		19.045	6.77416	5.12418	6.75214	38.7167	9.2972	35.9714	5.48461
5.3107	4.65096	7.68535	5.32094	7.11268	4.91987	8.83221	9.86638	5.40955	5.02078	5.3737	5.35219	6.02729	5.19647	7.58034	5.6293	9.20049	4.29957	4.59769	4.64225		5.46949	16.4749	4.16738	6.46366	5.26394	9.16871	5.51873	8.32695	4.64649	11.3352	5.52264	12.9891	4.50112	10.4466	5.14045	6.04317	7.87285	13.5502	4.63868	6.87868		19.0369	6.76615	5.25233	6.74613	38.9529	9.31122	35.9934	5.51264
5.31889	4.65044	7.63515	5.46795	7.10705	4.9419	8.80762	9.86638	5.5248	5.01975	5.34758	5.48536	6.07493	5.32094	7.54039	5.77733	9.21176	4.31033	4.59205	4.65813		5.46559	16.4601	4.16738	6.46992	5.30693	9.16871	5.51952	8.36368	4.61288	11.3384	5.53046	12.9594	4.50346	10.431	5.11935	6.008	7.88301	13.401	4.62539	6.82006		19.2092	6.75014	5.40852	6.74413	39.033	9.30722	35.9734	5.52866
5.32248	4.65096	7.62593	5.55963	7.09834	4.95675	8.78201	9.87406	5.58781	5.02897	5.29943	5.5581	6.2665	5.31428	7.53527	5.82496	9.24403	4.29343	4.59308	4.6612		5.47418	16.4562	4.16269	6.47148	5.32412	9.16715	5.51639	8.4223	4.59178	11.3485	5.56876	12.9586	4.50502	10.4294	5.11466	5.98221	7.90724	13.2079	4.62851	6.81772		19.5996	6.73412	5.52666	6.74213	39.0471	9.30321	35.9814	5.5567
5.3235	4.65403	7.63464	5.60369	7.09578	4.95931	8.76511	9.86126	5.61137	5.09556	5.23437	5.57654	6.67576	5.24155	7.55063	5.8096	9.40589	4.19457	4.61613	4.65454		5.46168	16.4523	4.26664	6.4621	5.32647	9.1648	5.49607	8.43168	4.59413	11.347	5.68599	12.975	4.50268	10.4271	5.11466	5.98299	7.92209	13.0117	4.64102	6.75676		19.7478	6.72611	5.58874	6.70608	39.019	9.29921	35.9954	5.58874
5.3235	4.67298	7.63822	5.62161	7.09476	4.96136	8.80506	9.83513	5.62622	5.19647	5.18879	5.5791	7.19259	5.17854	7.57317	5.81267	9.81977	4.10339	4.62381	4.62688		5.44995	16.4483	4.46282	6.44569	5.32099	9.15933	5.47809	8.43324	4.65196	11.3009	5.78213	13.0063	4.50659	10.4192	5.14514	5.96892	7.92991	12.9109	4.66056	6.53635		19.6096	6.72611	5.63079	6.70608	38.9369	9.30121	36.0254	5.61076
5.30762	4.71755	7.61364	5.63134	7.09424	4.9588	8.94797	9.83616	5.6211	5.27279	5.15959	5.575	7.63617	5.15703	7.55012	5.81421	10.1558	4.06651	4.62483	4.59512		5.43745	16.4327	4.53941	6.40192	5.32647	9.14292	5.47809	8.41058	4.67932	11.3352	5.81339	13.0282	4.49096	10.4169	5.16233	5.96658	7.93694	12.9023	4.63633	6.37769		19.4494	6.72811	5.66883	6.73612	38.8408	9.30922	35.9794	5.62478
5.27638	4.77184	7.59059	5.63186	7.10142	4.95931	9.09446	9.82694	5.57346	5.32914	5.12578	5.57551	7.92404	5.13193	7.48968	5.7973	10.2091	4.06139	4.62483	4.59205		5.42104	16.3968	4.55583	6.29719	5.30067	9.14995	5.48513	8.40354	4.68479	11.1438	5.85872	13.0336	4.45657	10.4239	5.16077	5.9486	7.94007	12.8687	4.54879	6.2245		19.3653	6.72811	5.71088	6.75815	38.8708	9.30922	35.7911	5.63079
5.26818	4.82921	7.58854	5.63339	7.09168	4.95521	9.15337	9.83001	5.53761	5.41263	5.10478	5.57654	8.07361	5.10478	7.46253	5.78962	10.165	4.05729	4.62176	4.5859		5.45308	16.3897	4.54176	6.23857	5.28739	9.15933	5.48356	8.41996	4.69808	11.0476	5.93219	13.0266	4.43468	10.4138	5.15295	5.88608	7.95023	12.6874	4.47845	5.84074		19.4314	6.73612	5.73091	6.79419	39.4716	9.28719	35.5308	5.63079
5.2646	4.89836	7.59161	5.63442	7.07273	4.96597	9.15132	9.83821	5.53249	5.48895	5.09403	5.57654	8.12432	5.10171	7.45946	5.79116	10.1189	4.04654	4.62074	4.58744		5.51873	16.3874	4.523	6.24326	5.28348	9.13745	5.47106	8.39026	4.71136	11.0359	5.9658	13.0235	4.39639	10.42	5.13732	5.88529	7.98227	12.5381	4.46907	5.35538		19.6377	6.74012	5.73892	6.83223	40.0923	9.26116	35.4888	5.63079
5.26203	4.96187	7.59724	5.63595	7.05685	4.99056	9.11956	9.84538	5.5499	5.48844	5.09812	5.57654	8.12637	5.10478	7.43948	5.79013	10.0631	4.06139	4.63764	4.60076		5.54765	16.3819	4.53394	6.14634	5.29442	9.14292	5.46012	8.38088	4.69182	11.0257	5.97205	13.0055	4.34949	10.3637	5.12013	5.89936	8.00181	12.5053	4.45813	5.14748		19.6797	6.73211	5.74092	6.85226	40.2625	9.24915	36.0314	5.63279
5.29379	4.97058	7.62798	5.63544	7.0379	5.03358	9.06578	9.85409	5.56066	5.51558	5.11298	5.58986	8.1279	5.09556	7.40106	5.77835	9.98573	4.10852	4.65915	4.60793		5.55703	16.3882	4.53785	6.06506	5.30224	9.16011	5.45621	8.40745	4.63399	10.9663	5.98065	12.9289	4.31354	10.309	5.10684	5.8978	8.00181	12.5068	4.45266	5.06464		19.6477	6.70408	5.74092	6.85626	40.3767	9.25515	36.9125	5.63679
5.30045	4.9419	7.71608	5.63544	7.03175	5.09095	8.98997	9.86177	5.53351	5.59242	5.12117	5.62469	8.12586	5.07507	7.38775	5.70357	9.90428	4.21045	4.68886	4.61203		5.59142	16.3936	4.52222	6.03614	5.30927	9.17106	5.45074	8.42152	4.56521	10.7131	5.99237	12.9195	4.27211	10.3043	5.09746	5.91109	8.01979	12.5084	4.44484	5.00602		19.6457	6.69207	5.74693	6.85426	40.623	9.27117	37.5032	5.63279
5.32453	4.94446	7.84618	5.63852	7.03995	5.11195	8.93311	9.86228	5.52685	5.67386	5.10017	5.66157	8.13098	5.07456	7.3816	5.62827	9.84435	4.31904	4.7283	4.63508		5.61018	16.3968	4.5105	5.97205	5.3249	9.16246	5.44527	8.41839	4.45657	10.431	5.98924	12.9015	4.22913	10.3036	5.09121	5.91343	8.05262	12.4295	4.42374	5.00602		19.6877	6.68406	5.74092	6.84425	40.621	9.2972	37.8136	5.62077
5.40853	4.93831	7.93941	5.64415	7.0589	5.11503	8.89162	9.86331	5.5581	5.71381	5.0428	5.65952	8.14993	5.07559	7.38211	5.62366	9.83308	4.33338	4.71396	4.64276		5.61018	16.3671	4.55583	5.83371	5.32725	9.16324	5.43979	8.41761	4.36434	10.0988	5.97752	12.6968	4.19474	10.302	5.08027	5.90249	8.07372	11.9324	4.43468	4.95443		19.5576	6.66804	5.71689	6.83424	40.2906	9.30121	38.0739	5.62077
5.4997	4.92602	7.99422	5.63954	7.06454	5.11503	8.88292	9.85972	5.575	5.71125	5.01975	5.65747	8.16017	5.05459	7.38826	5.6631	9.89506	4.31392	4.69706	4.64686		5.62034	16.292	4.66525	5.73679	5.32725	9.15855	5.43354	8.41761	4.33933	9.64391	5.96111	12.6217	4.16269	10.2957	5.07323	5.88451	8.05183	11.6635	4.49018	4.90519		19.103	6.67605	5.69286	6.84024	39.8961	9.2952	38.2261	5.62878
5.55451	4.9296	8.03007	5.63032	7.05993	5.10991	8.89931	9.86433	5.59395	5.70306	5.04178	5.66054	8.16427	4.92397	7.39236	5.64261	9.98009	4.29701	4.70576	4.6822		5.68052	16.2561	4.68166	5.71491	5.32099	9.16246	5.40462	8.3715	4.33464	9.32112	5.94001	12.5467	4.14003	10.2481	5.05213	5.88842	8.01354	11.6729	4.54098	4.91457		18.6785	6.67605	5.67684	6.84625	39.5457	9.2952	38.196	5.62878
5.54119	4.95675	8.0229	5.62264	7.09476	5.10786	8.91365	9.85818	5.66771	5.70306	5.04946	5.66771	8.1822	4.7995	7.39287	5.59242	10.081	4.29035	4.71806	4.7073		5.74148	16.2467	4.68166	5.71569	5.31787	9.16558	5.3421	8.31757	4.31901	9.27813	5.92594	12.3841	4.11424	10.1769	5.00993	5.88842	8.01744	11.6784	4.53785	4.91145		18.4582	6.64801	5.65882	6.84225	39.3594	9.2952	38.2881	5.59675
5.51353	4.99517	7.98141	5.61956	7.15315	5.10171	8.91775	9.83308	5.81728	5.70818	5.04485	5.68359	8.19142	4.77594	7.40106	5.6042	10.1517	4.28728	4.73394	4.68271		5.78682	16.2381	4.67854	5.71022	5.31943	9.15073	5.32881	8.31757	4.30729	9.2797	5.92125	12.3849	4.08844	10.1363	4.98257	5.8892	8.05262	11.6627	4.591	4.91301		18.3381	6.60796	5.65281	6.83223	39.2753	9.2972	38.5505	5.52866
5.5079	5.0049	7.92814	5.6211	7.18286	5.11913	8.91877	9.77008	5.95712	5.70664	5.06176	5.69435	8.19501	4.77645	7.4026	5.6293	10.1619	4.28062	4.75289	4.6991		5.81652	16.2303	4.67854	5.71413	5.36242	9.046	5.34132	8.33477	4.28931	9.26875	5.91109	12.3982	4.0775	10.116	4.97397	5.89311	8.07997	11.2415	4.60585	4.91301		18.3101	6.58193	5.65682	6.90232	39.0931	9.28519	38.7928	5.48661
5.49356	4.98287	7.84721	5.62776	7.17979	5.22259	8.9198	9.71271	6.00988	5.72406	5.09864	5.70459	8.18783	4.78055	7.4026	5.64415	10.1542	4.28113	4.76108	4.76108		5.81886	16.2201	4.65978	5.65004	5.45621	8.81153	5.36007	8.31132	4.26586	9.24765	5.90327	12.3943	4.0947	10.0683	4.98335	5.87435	8.0831	10.406	4.61366	4.89034		18.3381	6.5519	5.65682	7.00644	38.8809	9.25716	38.8288	5.50263
5.46743	4.967	7.72632	5.72047	7.1721	5.34143	8.9367	9.69632	5.994	5.76862	5.15652	5.71842	8.17298	4.77594	7.40158	5.62725	10.1548	4.29957	4.76467	4.82972		5.81886	16.2162	4.65274	5.50701	5.49372	8.61457	5.38352	8.25192	4.27446	9.24765	5.92203	12.202	4.15175	10.0456	4.97944	5.84309	8.08388	9.78303	4.64884	4.88175		18.266	6.53387	5.65482	7.04649	38.6966	9.24514	38.8348	5.53667
5.42953	4.94651	7.62747	5.80806	7.17466	5.40853	8.93977	9.683	5.98734	5.78296	5.21542	5.72764	8.17605	4.76569	7.40311	5.57705	10.1932	4.35489	4.78516	4.92295		5.84309	16.2139	4.6629	5.41088	5.46402	8.54814	5.46246	8.23394	4.29165	9.23983	5.9486	11.7128	4.22991	10.0113	5.03025	5.83684	8.0831	9.44383	4.67619	4.88096		17.8876	6.53387	5.66283	7.05851	38.5765	9.23914	39.0891	5.5587
5.39367	4.94241	7.60134	5.81472	7.16954	5.44951	8.89982	9.66456	5.99246	5.78296	5.25179	5.73737	8.174	4.75545	7.3985	5.56885	10.2439	4.45273	4.78874	5.009		5.88451	16.2139	4.66212	5.37258	5.41791	8.52313	5.55781	8.23394	4.30025	9.1054	5.96971	11.2727	4.294	9.83931	5.10606	5.83215	8.0831	9.42898	4.68713	4.88175		17.1987	6.53588	5.67284	7.05851	38.5905	9.22512	39.5477	5.5627
5.35782	4.95368	7.60749	5.81472	7.16647	5.47	8.83221	9.66508	6.00988	5.78091	5.29174	5.75325	8.16632	4.75084	7.38775	5.57551	10.2511	4.52034	4.79079	5.02641		5.95017	16.1826	4.74341	5.36476	5.38196	8.50671	5.60236	8.23707	4.30338	8.99207	6.00488	11.1102	4.34558	9.74005	5.13029	5.82902	8.10498	9.40397	4.68948	4.88096		16.4358	6.54389	5.68285	7.03047	38.5965	9.21911	39.7319	5.5567
5.32094	4.95521	7.61517	5.81626	7.17671	5.47563	8.79994	9.65534	6.02627	5.78296	5.35628	5.7553	8.17093	4.75545	7.38416	5.57756	10.2208	4.49627	4.80001	5.02846		6.0377	16.1756	4.78327	5.36554	5.41244	8.50593	5.68052	8.24019	4.3026	8.98035	6.03067	11.0805	4.37685	9.69706	5.12873	5.84231	8.14172	9.42351	4.68948	4.8708		15.5948	6.54389	5.69286	7.00244	38.2521	9.22312	39.824	5.55469
5.29072	4.95112	7.58188	5.82035	7.19515	5.48946	8.85884	9.63127	6.02883	5.77067	5.43055	5.74711	8.17708	4.75699	7.38058	5.57859	10.2044	4.48602	4.80974	5.04946		6.11742	16.174	4.7817	5.3718	5.44839	8.50046	5.82511	8.24176	4.30338	8.98269	6.03379	11.1	4.38466	9.65798	5.13029	5.85403	8.16751	9.46102	4.70433	4.71527		15.0061	6.53788	5.69887	6.98642	37.8516	9.22312	39.8821	5.54869
5.28099	4.94702	7.50146	5.82292	7.19566	5.50944	8.96077	9.62922	6.04624	5.78706	5.51251	5.7384	8.17605	4.75391	7.35496	5.57705	10.2188	4.48244	4.82306	5.07303		6.14087	16.1795	4.7817	5.37883	5.42729	8.33242	5.87435	8.24098	4.31119	8.99051	6.03458	11.1039	4.38622	9.64626	5.13654	5.8595	8.18392	9.48681	4.72856	4.46204		15.0381	6.53588	5.70488	6.97841	37.5913	9.2131	39.834	5.59074
5.30455	4.96597	7.39287	5.82496	7.18542	5.50841	9.01456	9.60771	6.09439	5.81523	5.60369	5.72457	8.17503	4.75391	7.3314	5.57295	10.2562	4.47578	4.85175	5.08481		6.11039	16.156	4.78952	5.3843	5.39603	7.91115	5.84231	8.23394	4.34089	8.99364	6.04005	11.0937	4.38544	9.64704	5.13732	5.85872	8.19017	9.50323	4.71214	4.46516		14.8719	6.50584	5.71289	6.98242	37.4131	9.21911	39.828	5.66082
5.32555	4.99056	7.32116	5.82753	7.15725	5.58986	9.02787	9.54419	6.13435	5.84596	5.6503	5.70152	8.17503	4.75545	7.32526	5.56476	10.3453	4.47885	4.87326	5.09454		6.10101	16.1521	4.7989	5.38743	5.36633	7.6079	5.78682	8.22065	4.35652	8.98817	6.06037	11.1297	4.38544	9.62203	5.14983	5.86341	8.19799	9.51261	4.7012	4.41358		14.7077	6.44377	5.71889	6.9704	37.307	9.25716	40.0763	5.69086
5.32862	4.99363	7.3063	5.83367	7.1132	5.67847	9.02531	9.44021	6.19735	5.89053	5.66105	5.67796	8.17298	4.75494	7.32526	5.57142	10.4447	4.47424	4.87121	5.12271		6.13071	16.1506	4.80203	5.39915	5.37336	7.55319	5.77275	8.21753	4.35809	8.95534	6.10883	11.1961	4.39248	9.60483	5.17797	5.86497	8.20346	9.5087	4.70745	4.39639		14.6857	6.36167	5.7249	6.95038	37.5533	9.30321	40.4027	5.68886
5.32914	4.9967	7.3063	5.83982	7.0881	5.71535	8.98741	9.24557	6.29416	5.94534	5.66925	5.67591	8.16632	4.7534	7.33448	5.58268	10.4693	4.5101	4.88197	5.15396		6.16354	16.1005	4.80203	5.4226	5.33897	7.56022	5.80948	8.20737	4.45735	8.9444	6.14869	11.2805	4.36747	9.60561	5.21939	5.86263	8.19486	9.49932	4.72543	4.40029		14.6697	6.24553	5.73291	6.92034	37.9497	9.32524	40.627	5.69086
5.32862	5.00951	7.29657	5.83214	7.09783	5.74916	8.96641	8.99612	6.32899	5.97914	5.66361	5.67744	8.16325	4.74469	7.34882	5.58268	10.4693	4.58027	4.92192	5.20057		6.17839	15.9771	4.82782	5.45699	5.31865	7.561	5.92984	8.1425	4.53004	8.94674	6.15807	11.3157	4.4253	9.60561	5.26863	5.85247	8.1933	9.4876	4.72074	4.37606		14.6436	6.15342	5.74092	6.90833	38.0318	9.32924	40.7411	5.69486
5.33938	5.04127	7.26737	5.81626	7.1132	5.79987	8.9536	8.78252	6.33718	5.98529	5.68615	5.68154	8.15915	4.73803	7.35087	5.57961	10.5174	4.60691	5.01156	5.23181		6.21512	15.9223	4.98726	5.49763	5.32021	7.56725	6.04865	8.06434	4.53004	8.94831	6.16119	11.2805	4.51675	9.58842	5.29208	5.84153	8.21362	9.39928	4.72621	4.35184		14.6717	6.13339	5.74292	6.8863	38.0959	9.32524	40.7531	5.68085
5.34604	5.07559	7.26225	5.81011	7.11473	5.84955	8.91058	8.572	6.34436	5.97043	5.86645	5.70254	8.16171	4.74059	7.34677	5.5791	10.5476	4.66018	5.15242	5.19032		6.24169	15.9177	5.18109	5.52108	5.33663	7.55944	6.18542	7.98931	4.55426	8.94674	6.16354	11.3321	4.52769	9.55716	5.28582	5.86028	8.21831	9.20076	4.73403	4.34402		14.7137	6.13539	5.74292	6.87228	38.2661	9.32324	40.7531	5.66483
5.35577	5.08071	7.26737	5.80345	7.10244	5.90436	8.91672	8.31077	6.34589	5.91409	6.15278	5.73635	8.16325	4.76108	7.35035	5.5791	10.5425	4.78208	5.29533	5.14627		6.24091	15.9184	5.2827	5.53671	5.32412	7.45471	6.32142	7.93772	4.55895	8.92798	6.18386	11.354	4.5441	9.54231	5.3038	5.88373	8.21518	9.12182	4.7395	4.33933		14.7418	6.1434	5.74492	6.87429	38.3642	9.32524	40.7791	5.65281
5.4116	5.07559	7.29555	5.80191	7.10142	5.94226	8.96948	8.10998	6.34794	5.86953	6.3546	5.76913	8.16888	4.72472	7.30374	5.57654	10.5236	4.82921	5.3655	5.12937		6.23153	15.913	5.34757	5.56641	5.32021	7.38436	6.37925	7.93538	4.55974	8.90297	6.18229	11.361	4.54176	9.49697	5.31318	5.89155	8.23081	9.11556	4.74106	4.34949		14.7338	6.12138	5.74492	6.87228	38.4043	9.32724	40.7912	5.65482
5.47665	5.08122	7.34216	5.8014	7.13573	5.94841	9.06322	8.05056	6.36126	5.87158	6.45295	5.79526	8.19705	4.65608	7.21257	5.54529	10.5051	4.81896	5.38753	5.12322		6.25498	15.8872	5.38039	5.59845	5.33194	7.40703	6.40426	7.91115	4.55974	8.89516	6.23622	11.3681	4.55114	9.42976	5.31005	5.90327	8.25192	9.00849	4.74106	4.36278		14.6797	6.10336	5.74492	6.89431	38.4103	9.32924	40.7992	5.66683
5.50841	5.12732	7.39338	5.80345	7.15674	5.94431	9.18871	8.05005	6.38328	5.87977	6.50673	5.81011	8.25084	4.66581	7.13676	5.5038	10.521	4.81026	5.40648	5.12117		6.28156	15.8645	5.38665	5.61565	5.41244	7.38124	6.41833	7.85878	4.52691	8.87875	6.25186	11.3548	4.5527	9.43132	5.30693	5.90562	8.23941	8.87093	4.74263	4.35184		14.6336	6.09735	5.75293	6.93636	38.3843	9.33325	40.8072	5.67083
5.53915	5.18469	7.43846	5.8055	7.13471	5.93407	9.31779	8.04031	6.3966	5.88745	6.52414	5.81113	8.36096	4.67708	7.08656	5.47461	10.5456	4.82204	5.41468	5.12117		6.28234	15.8309	5.39837	5.6094	5.47418	7.26713	6.45194	7.81736	4.51597	8.68569	6.23779	11.2813	4.54958	9.35316	5.29989	5.89389	8.22144	8.71696	4.74263	4.34636		14.6376	6.09334	5.77296	6.95238	38.6906	9.32924	40.8052	5.66883
5.55246	5.19186	7.44358	5.80601	7.08963	5.92587	9.3977	8.00651	6.40531	5.89002	6.51697	5.81113	8.47058	4.67605	7.08246	5.45258	10.5261	4.86199	5.40699	5.12169		6.28624	15.7871	5.42338	5.62816	5.49607	7.22492	6.54104	7.80407	4.50737	8.41918	6.22919	11.0539	4.56286	9.18981	5.28895	5.88998	8.22378	8.40589	4.74575	4.35184		14.7057	6.06931	5.809	6.95638	39.0411	9.31723	40.8072	5.65882
5.54837	5.17649	7.43282	5.80345	7.03073	5.92638	9.44994	7.89228	6.41299	5.89258	6.5349	5.81011	8.51514	4.67349	7.07478	5.43977	10.4887	4.88504	5.40341	5.13347		6.28624	15.766	5.43432	5.68755	5.46793	7.22492	6.61607	7.80798	4.43156	8.30507	6.22137	10.7631	4.62851	9.03819	5.30614	5.90093	8.24332	7.90568	4.77936	4.37294		14.8299	6.01925	5.83704	7.00444	39.2113	9.31523	40.9293	5.64681
5.54785	5.13091	7.42207	5.80038	6.97848	5.92997	9.5027	7.54346	6.39865	5.89411	6.61942	5.8096	8.52385	4.73291	7.07478	5.4367	10.478	4.89375	5.40289	5.15447		6.31047	15.7504	5.43667	5.72898	5.38821	7.21398	6.61607	7.77515	4.36512	8.28318	6.21668	10.6201	4.72152	8.99989	5.33819	5.8978	8.27536	7.42266	4.83094	4.37372		14.942	6.03327	5.87108	7.19067	39.4095	9.31122	41.4379	5.68085
5.60625	5.04383	7.40567	5.80038	6.99795	5.92946	9.53805	6.9539	6.37816	5.89411	6.70137	5.82855	8.51207	4.84201	7.05583	5.43824	10.478	4.90246	5.4157	5.16574		6.34643	15.7207	5.43823	5.74852	5.35226	7.2257	6.58246	7.71028	4.34793	8.28553	6.21434	10.5724	4.86924	9.00849	5.32334	5.84153	8.29178	7.08346	4.86611	4.362		15.0441	6.04929	5.94517	7.39291	39.7059	9.29921	42.347	5.73892
5.70459	4.99517	7.40567	5.80755	7.05378	5.94226	9.54061	6.44065	6.40582	5.89463	6.76079	5.86645	8.49414	4.98083	7.00973	5.43363	10.4549	4.90451	5.41877	5.17445		6.36597	15.6183	5.43823	5.77744	5.34444	7.22101	6.52306	7.61102	4.34793	8.3035	6.21981	10.5802	5.04353	8.98973	5.32256	5.80635	8.26755	6.93965	4.90363	4.36043		15.1142	5.99923	6.03327	7.52507	39.806	9.2932	43.0319	5.75093
5.74096	4.988	7.41643	5.81626	7.05378	5.97197	9.54317	6.1702	6.4299	5.89309	6.84684	5.87516	8.48697	5.12169	6.95082	5.42236	10.4191	4.90451	5.42133	5.19084		6.40192	15.455	5.43901	5.80792	5.32725	7.21945	6.50587	7.46721	4.31041	8.32617	6.18698	10.6185	5.24284	8.92877	5.32178	5.79619	8.22378	6.93417	4.91145	4.34636		15.1302	5.86907	6.11337	7.59916	39.7819	9.2912	43.184	5.74893
5.72764	4.98697	7.43436	5.81472	7.03124	5.98478	9.55905	6.04778	6.42631	5.89309	7.00205	5.88643	8.48748	5.19954	6.90319	5.42236	10.437	4.91065	5.42646	5.20569		6.47148	15.4487	5.44214	5.83371	5.33037	7.19835	6.52619	7.37186	4.30181	8.35196	6.15181	10.649	5.38508	8.91548	5.33272	5.79151	8.18783	6.95997	4.92395	4.33464		15.1342	5.70287	6.23151	7.61318	39.828	9.28719	43.184	5.75293
5.70357	4.98646	7.43846	5.80345	7.00666	5.99144	9.578	5.99963	6.44577	5.89155	7.16083	5.90128	8.48543	5.22874	6.89909	5.40443	10.4524	4.95112	5.42953	5.21952		6.50196	15.3135	5.44527	5.88217	5.32959	7.19757	6.56449	7.34372	4.31119	8.3801	6.13696	10.667	5.38587	8.91157	5.31787	5.78291	8.14562	6.98576	4.95756	4.33308		15.1563	5.58673	6.40172	7.60717	39.9522	9.27117	43.178	5.75293
5.70306	4.98236	7.39748	5.78245	7.00205	6.00373	9.56366	5.96992	6.51595	5.87721	7.2054	5.89616	8.48339	5.23284	6.93187	5.37677	10.4539	4.99005	5.43004	5.22772		6.51212	15.1103	5.4523	5.99081	5.31709	7.13817	6.57543	7.33434	4.32135	8.41683	6.11742	10.6803	5.42807	8.82638	5.29755	5.76024	8.14093	6.97325	4.98335	4.3362		15.1703	5.51665	6.58594	7.60316	39.9942	9.24514	43.138	5.75293
5.73276	4.97826	7.33038	5.74813	7.01895	6.01397	9.52319	5.93919	6.54002	5.83162	7.17774	5.89002	8.4839	5.23694	6.97439	5.34962	10.4508	4.9967	5.42799	5.22003		6.5129	14.9383	5.48591	6.04161	5.31162	7.11394	6.56371	7.34763	4.32839	8.44028	6.10492	10.7092	5.43823	8.70289	5.27644	5.73289	8.16751	6.97872	5.00836	4.33699		15.2003	5.50664	6.75214	7.60116	40.0322	9.23513	43.0419	5.75093
5.77118	5.00797	7.33448	5.69127	7.03073	6.02217	9.4438	5.91614	6.54361	5.7594	7.14342	5.89155	8.51309	5.22874	6.95851	5.33938	10.438	4.98595	5.4198	5.21286		6.51916	14.7156	5.51873	6.07209	5.43042	7.12097	6.50509	7.34216	4.33855	8.45747	6.10179	10.7139	5.44058	8.70289	5.26081	5.711	8.13703	6.89353	5.03963	4.33777		15.4086	5.5567	6.86427	7.61718	40.1324	9.23713	42.9277	5.75093
5.76606	5.05202	7.39082	5.64722	7.02971	6.0401	9.33418	5.90641	6.50417	5.64825	7.17569	5.88797	8.59044	5.18623	7.01485	5.33938	10.4396	4.97212	5.42133	5.21593		6.51525	14.7132	5.52655	6.11117	5.62034	7.11316	6.43709	7.32262	4.33933	8.50671	6.07287	10.6967	5.48747	8.57393	5.23815	5.69146	8.1167	6.83335	5.07558	4.33777		15.6429	5.60275	6.94036	7.64521	40.3346	9.23713	42.8536	5.75494
5.76606	5.08071	7.44255	5.64722	7.09271	6.06263	9.24147	5.89924	6.39711	5.50329	7.27455	5.90897	8.71286	5.14576	7.168	5.33272	10.4339	4.97212	5.42799	5.21593		6.46132	14.4022	5.53749	6.10805	5.72116	7.04829	6.3902	7.32027	4.36903	8.57705	5.96658	10.6803	5.61096	8.57393	5.1975	5.67818	8.12843	6.83335	5.08261	4.32604		15.805	5.61677	7.00444	7.69527	40.8933	9.23713	42.8096	5.75494
5.80806	5.09454	7.48661	5.64005	7.20284	6.10054	9.18154	5.88848	6.32694	5.41877	7.33652	5.90333	8.88701	5.12783	7.3145	5.32709	10.4334	4.99261	5.43158	5.21645		6.42537	13.7175	5.56485	6.13384	5.73211	6.97325	6.31829	7.31949	4.41514	8.62629	5.87513	10.6904	5.69615	8.53876	5.1639	5.66645	8.10654	6.82866	5.08418	4.30572		15.9272	5.61477	7.04049	7.77337	41.6322	9.22912	42.7535	5.75494
5.85262	5.09147	7.52349	5.62059	7.34216	6.14049	9.16464	5.87823	6.3044	5.42799	7.34728	5.90897	9.05092	5.10427	7.45997	5.32709	10.4401	4.99875	5.42851	5.21952		6.44647	13.3564	5.5836	6.11117	5.73132	6.89431	6.25733	7.31559	4.44719	8.63411	5.86028	10.6944	5.73758	8.10342	5.14279	5.65004	8.06668	6.83335	5.08887	4.28384		15.9993	5.58874	7.0505	7.82343	41.7623	9.23313	42.7395	5.74693
5.86133	5.09608	7.56037	5.5832	7.47482	6.14408	9.16822	5.87362	6.3167	5.45258	7.34062	5.93048	9.19588	5.16881	7.59468	5.3235	10.4652	4.98851	5.44336	5.21798		6.60826	13.1813	5.61096	6.0463	5.74148	6.86618	6.25733	7.30074	4.44953	8.59738	5.86497	10.6873	5.77587	7.67433	5.11935	5.64691	8.04714	6.84664	5.08105	4.24398		16.0473	5.52466	7.0485	7.87349	41.8004	9.22312	42.7335	5.73491
5.87823	5.09198	7.56651	5.55861	7.54346	6.1451	9.16566	5.87362	6.3254	5.39214	7.34677	5.91716	9.3265	5.29994	7.61825	5.32453	10.5656	5.01412	5.48844	5.21952		6.85211	13.043	5.63363	6.09788	5.78916	6.87165	6.24638	7.26713	4.44328	8.51453	5.86497	10.5107	5.84856	7.58914	5.09824	5.64691	8.03855	6.83726	5.09121	4.22835		16.0714	5.45658	7.02847	7.92155	41.8404	9.2071	42.6935	5.74092
6.0191	5.072	7.54807	5.55861	7.59724	6.14817	9.15849	5.87977	6.32592	5.30762	7.35701	5.89002	9.4018	5.31684	7.59929	5.31223	10.7971	5.03922	5.55195	5.18571		6.9162	12.9539	5.63597	6.1526	5.85481	6.8779	6.23622	7.2343	4.44094	8.45357	5.86654	10.3833	5.89546	7.59305	5.10137	5.64379	8.03308	6.86696	5.1084	4.23225		16.0654	5.38849	7.02847	7.93556	41.8645	9.2111	42.6734	5.76495
6.2081	5.08788	7.56754	5.5458	7.7002	6.15432	9.14876	5.88182	6.33821	5.22618	7.34831	5.88643	9.43099	5.31838	7.59212	5.22669	11.0317	5.04332	5.6421	5.15908		6.91385	12.9578	5.65395	6.10961	5.8892	6.89353	6.19793	7.2257	4.4511	8.4223	5.86654	10.3841	5.89936	7.60868	5.09981	5.643	8.03777	6.89041	5.10762	4.23069		16.2336	5.3104	7.03648	7.93957	42.341	9.21711	42.6955	5.78697
6.41709	5.16779	7.63925	5.4787	7.7924	6.15278	9.17488	5.87977	6.36279	5.10888	7.32526	5.88182	9.45763	5.31889	7.56037	5.19032	11.1147	5.03563	5.74557	5.15703		6.93339	12.8578	5.71022	6.14791	5.88998	6.86852	6.26045	7.22961	4.50737	8.34258	5.86888	10.4114	5.89858	7.61337	5.1084	5.63753	8.0237	6.87946	5.1256	4.24241		16.4058	5.26835	6.95839	7.94357	43.4384	9.22111	42.6714	5.80099
6.62915	5.22157	7.68842	5.41263	7.82723	6.15125	9.26093	5.87926	6.36945	5.02078	7.29862	5.87619	9.46634	5.31787	7.51888	5.22464	11.1034	5.00541	5.83214	5.15498		6.96466	12.1012	5.72116	6.26983	5.90093	6.85758	6.34017	7.22727	4.58709	8.10498	5.85716	10.4302	5.89936	7.58054	5.08887	5.63206	8.01432	6.88025	5.14045	4.26821		16.4558	5.23831	6.90232	7.92555	44.4115	9.2071	42.6294	5.81701
6.78947	5.22003	7.6961	5.38189	7.87128	6.14715	9.25274	5.87721	6.37816	4.99568	7.28786	5.88182	9.46838	5.31787	7.4656	5.2564	11.1423	5.009	5.89002	5.15703		6.98107	10.6271	5.70709	6.41755	5.97283	6.85524	6.36753	7.22649	4.64884	7.90099	5.85091	10.4482	5.88998	7.56725	5.01071	5.61018	8.02682	6.89275	5.14436	4.27837		16.4819	5.20227	6.91033	7.91354	44.2313	9.20109	42.6374	5.809
6.93648	5.20569	7.68125	5.35833	7.89228	6.15893	9.16771	5.88028	6.39506	4.988	7.28735	5.87516	9.59746	5.31684	7.36828	5.26613	11.2832	4.95982	5.88643	5.15959		6.99279	8.95768	5.69693	6.53088	6.06037	6.86696	6.36206	7.22101	4.70042	7.90411	5.81261	10.4622	5.86263	7.561	4.98023	5.52889	8.03308	6.87946	5.14983	4.28227		16.5199	5.16222	6.94437	7.92956	42.9678	9.20309	42.6594	5.805
7.06761	5.20774	7.67869	5.3527	7.86923	6.19837	9.12007	5.89719	6.37714	4.98595	7.28735	5.88233	9.82847	5.33579	7.25764	5.27279	11.4363	4.90297	5.86338	5.14986		6.98341	7.61571	5.68052	6.63327	6.07444	6.86774	6.35971	7.24368	4.68479	7.96039	5.72663	10.4794	5.84543	7.57663	5.01852	5.44683	8.02526	6.86461	5.16702	4.29947		16.5459	5.15421	7.00444	7.95559	42.0307	9.20309	42.6875	5.81901
7.13778	5.22157	7.75347	5.35884	7.89741	6.25318	9.11137	5.90487	6.38994	4.9839	7.28786	5.88643	10.0713	5.38138	7.24279	5.27023	11.5178	4.85789	5.86645	5.14474		6.93105	6.78646	5.67661	6.71611	6.07366	6.75129	6.36362	7.2554	4.68479	7.99165	5.66567	10.4271	5.89702	7.62431	4.88956	5.4437	7.9643	6.80678	5.18187	4.31276		16.5499	5.15421	7.09055	7.97561	41.6782	9.20309	42.6915	5.78097
7.17415	5.22413	7.83748	5.37114	7.98551	6.27008	9.11649	5.90538	6.44475	4.98185	7.29657	5.88233	10.313	5.41724	7.31296	5.26255	11.5408	4.8374	5.90026	5.14679		6.85289	6.2159	5.73211	6.81303	6.07678	6.69423	6.37456	7.26087	4.752	8.0065	5.6305	10.4005	5.95486	7.63291	4.77076	5.39134	7.91115	6.82241	5.17953	4.33073		16.5259	5.1462	7.18466	7.98362	41.7423	9.20509	42.6814	5.71489
7.21564	5.22464	7.86975	5.36345	8.07566	6.27008	9.12417	5.90743	6.52056	4.98646	7.3063	5.88182	10.5113	5.45463	7.31655	5.26152	11.5367	4.84406	5.93509	5.13757		6.82241	5.75321	5.80948	6.87556	6.10414	6.70283	6.37378	7.22258	4.84267	8.01979	5.60002	10.4106	5.99628	7.60946	4.71449	5.32881	7.90099	6.98888	5.17484	4.38701		16.5059	5.15421	7.28078	7.95759	41.8925	9.20309	42.6875	5.71889
7.2392	5.22567	7.87179	5.33323	8.20166	6.2916	9.10932	5.90897	6.55846	4.99261	7.30272	5.88336	10.6357	5.48024	7.29606	5.26152	11.5444	4.88145	5.94124	5.11452		6.82632	5.55234	5.8173	6.9756	6.13853	6.72627	6.36909	7.2218	4.9263	8.02135	5.60549	10.3411	6.02363	7.60477	4.67697	5.32881	7.90802	7.05219	5.17484	4.48158		16.5179	5.15822	7.37088	7.90553	41.9566	9.20309	42.6975	5.71889
7.24176	5.23028	7.86821	5.31377	8.40143	6.31311	9.0878	5.90897	6.60046	4.99568	7.27352	5.89668	10.7213	5.47973	7.35906	5.26972	11.5844	4.94395	5.94226	5.09403		6.84351	5.50154	5.82199	6.99514	6.14009	6.69814	6.39645	7.2046	4.98726	8.03151	5.58439	10.2582	6.03223	7.59226	4.69964	5.31162	7.92365	7.04985	5.19047	4.52691		16.5219	5.16022	7.43897	7.84345	42.0226	9.19909	42.7035	5.71689
7.24176	5.25179	7.83543	5.29379	8.57968	6.30491	9.08217	5.90897	6.665	4.99875	7.25355	5.91614	10.7986	5.48536	7.51017	5.2646	11.6381	4.95778	5.95148	5.0889		6.88962	5.47184	5.82433	7.01546	6.14791	6.58403	6.41364	7.07408	5.00367	8.03229	5.5414	10.2692	6.06428	7.58914	4.68948	5.24049	7.93382	7.04281	5.16859	4.53473		16.5239	5.19026	7.48702	7.76336	41.9285	9.19108	42.6734	5.73691
7.24842	5.27894	7.72018	5.24923	8.635	6.29774	9.09651	5.90846	6.69676	5.0008	7.25252	5.94073	10.8437	5.48639	7.61568	5.22772	11.6689	4.9337	5.95609	5.09147		6.94121	5.44527	5.82589	7.13739	6.15181	6.47461	6.44334	6.97247	4.9685	7.96664	5.53984	10.3004	6.11742	7.5524	4.65743	5.15921	7.93538	7.01155	5.1467	4.56521		16.5399	5.21629	7.53108	7.7193	41.2137	9.19108	42.4872	5.74893
7.25867	5.32145	7.56293	5.2185	8.6012	6.29774	9.13698	5.90846	6.69574	5.02641	7.25764	5.97812	10.8714	5.50175	7.61825	5.17598	11.674	4.89887	5.93202	5.09198		6.98107	5.3929	5.82042	7.29214	6.13462	6.41755	6.48477	6.97091	4.88565	7.88458	5.53046	10.3051	6.13696	7.53755	4.64415	5.09824	7.92834	6.98576	5.1342	4.59725		16.5499	5.2283	7.56111	7.70128	40.4568	9.14502	42.4872	5.77696
7.26942	5.36704	7.45126	5.16574	8.58224	6.30799	9.20971	5.90897	6.69779	5.05766	7.2515	6.00629	10.9006	5.53863	7.58393	5.15498	11.6714	4.8707	5.89207	5.09249		7.00139	5.33037	5.82042	7.39765	6.076	6.441	6.5301	6.97951	4.78092	7.74311	5.5117	10.295	6.13696	7.43204	4.6504	5.09277	7.94476	7.01155	5.1381	4.61132		16.5479	5.2303	7.57513	7.69127	40.2565	9.07494	42.4872	5.80299
7.28838	5.37882	7.38928	5.12988	8.59966	6.32694	9.33162	5.92126	6.70086	5.10222	7.23101	5.994	10.9231	5.56937	7.54807	5.15498	11.653	4.86097	5.84853	5.09659		7.00061	5.32803	5.79385	7.46799	6.05333	6.44569	6.57621	6.97482	4.78327	7.57507	5.47965	10.295	6.1354	7.18194	4.67775	5.16155	8.00259	7.01859	5.15843	4.61445		16.5479	5.2263	7.58114	7.70328	40.2285	9.01687	42.4732	5.81901
7.29964	5.36448	7.38672	5.11656	8.63654	6.31106	9.45916	5.93509	6.70342	5.16779	7.1972	5.95353	10.9354	5.66259	7.49634	5.14371	11.6038	4.85072	5.81728	5.05202		6.99436	5.36242	5.78603	7.54068	6.05255	6.44178	6.62936	6.97482	4.84736	7.5782	5.44058	10.2887	6.14556	7.17256	4.72152	5.26472	8.02291	7.01546	5.18656	4.61835		16.5519	5.2263	7.56712	7.72932	40.2505	8.97281	42.4832	5.84504
7.29862	5.34809	7.3647	5.11349	8.69493	6.29006	9.53344	5.93509	6.70086	5.18469	7.14956	5.89411	10.9461	5.7676	7.43948	5.17752	11.5408	4.83792	5.79782	4.97007		6.9967	5.39603	5.78838	7.61571	5.98299	6.50587	6.67547	6.97325	4.90832	7.60086	5.41713	10.27	6.14634	7.13817	4.78874	5.31552	8.01432	7.00842	5.19282	4.64493		16.556	5.23831	7.53708	7.76936	40.2625	8.95079	42.5212	5.85305
7.28172	5.3276	7.32065	5.11042	8.74615	6.3044	9.56007	5.93509	6.70547	5.13552	7.11268	5.79987	10.963	5.75581	7.40721	5.25179	11.5429	4.84304	5.77016	4.85277		6.99905	5.40619	5.79619	7.68605	5.84622	6.54886	6.70986	6.94121	4.96069	7.61571	5.4054	10.2426	6.20887	7.13191	4.87002	5.40072	7.98149	7.00686	5.18578	4.67697		16.572	5.25834	7.51906	7.81542	40.3106	8.94078	42.5513	5.79298
7.24074	5.29482	7.27711	4.96136	8.75896	6.3377	9.56519	5.93253	6.74389	5.11656	7.10859	5.74096	10.9907	5.71945	7.40516	5.28662	11.5792	4.8456	5.72764	4.72113		6.99826	5.39055	5.79072	7.75874	5.84153	6.5387	6.7208	6.89744	4.99273	7.64463	5.40228	10.2106	6.36597	7.10143	4.95131	5.53124	7.92678	7.00842	5.18891	4.69573		16.588	5.27235	7.50705	7.82944	40.7191	8.93877	42.5613	5.7269
7.18849	5.28047	7.20949	4.69654	8.72771	6.36075	9.56417	5.92946	6.82174	5.11656	7.11576	5.72764	10.9897	5.66976	7.40772	5.24462	11.591	4.83945	5.72611	4.60025		6.99748	5.37727	5.73914	7.86816	5.86966	6.54807	6.70674	6.85914	5.03181	7.69309	5.39368	10.2238	6.53479	7.103	5.0068	5.63128	7.99947	6.99123	5.19594	4.64805		16.598	5.24432	7.48702	7.80541	41.51	8.93677	42.5573	5.67684
7.13778	5.29123	7.14649	4.6443	8.70979	6.37304	9.56417	5.94277	6.84633	5.11093	7.11678	5.71125	10.9584	5.65286	7.41182	5.13347	11.5004	4.83484	5.75991	4.49217		6.99436	5.36945	5.71491	8.01354	5.87513	6.58012	6.70361	6.82085	5.04041	7.74467	5.39368	10.0832	6.68407	7.10143	5.07089	5.71804	8.25192	6.95684	5.19985	4.6121		16.61	5.18425	7.45899	7.77537	42.2689	8.93877	42.5693	5.60676
7.10295	5.28969	7.11729	4.70115	8.73591	6.38021	9.5611	5.97914	6.86579	5.08788	7.09886	5.68871	10.9364	5.63595	7.40977	5.05356	11.3636	4.81896	5.82906	4.45887		6.99279	5.35538	5.71335	8.1167	5.86888	6.63717	6.73018	6.80756	5.03963	7.69153	5.42416	9.85572	6.81537	7.035	5.17484	5.82589	8.2738	6.95606	5.20063	4.63242		16.626	5.17023	7.46099	7.78338	42.5853	8.93477	42.6074	5.5567
7.07324	5.27484	7.084	4.72011	8.75896	6.39302	9.54522	6.0191	6.9037	5.07251	7.03944	5.70357	10.9467	5.56732	7.41336	5.05561	11.2944	4.79694	5.93458	4.46092		6.99436	5.30302	5.71335	8.18079	5.85872	6.71611	6.79974	6.80678	5.04119	7.51958	5.43042	9.77522	6.87321	6.91464	5.2444	5.93688	8.12374	6.95684	5.18656	4.66838		16.626	5.18425	7.48302	7.81342	42.5853	8.94278	42.6214	5.54268
7.03483	5.27074	7.05019	4.71806	8.80916	6.40326	9.50321	6.07493	6.9288	5.07559	6.9539	5.7092	10.9953	5.56168	7.41438	5.09556	11.274	4.77799	6.03036	4.45426		6.99436	5.24518	5.71804	8.23394	5.85403	6.77082	6.8654	6.77551	5.04275	7.30621	5.31552	9.74864	6.84273	6.80678	5.27488	6.08225	8.0237	6.90604	5.18813	4.69417		16.6381	5.16623	7.50304	7.83544	42.7956	8.93677	42.6694	5.53868
6.98258	5.27689	7.02253	4.71703	8.91877	6.41299	9.42894	6.16303	6.92265	5.0889	6.90267	5.6672	11.0619	5.5832	7.39543	5.15959	11.2571	4.75596	6.11642	4.45119		6.99045	5.24362	5.71335	8.27771	5.84934	6.81069	6.88572	6.58168	5.03963	7.10534	5.27332	9.74083	6.91776	6.78098	5.3249	6.2456	7.96977	6.8482	5.19985	4.70667		16.7362	5.12818	7.51506	7.83945	43.0178	8.89272	42.8476	5.54669
6.93033	5.26767	6.98873	4.70013	9.00431	6.42836	9.32035	6.23628	6.92009	5.10991	6.9165	5.596	11.1433	5.57654	7.3437	5.25333	11.2816	4.74981	6.18454	4.41482		6.97794	5.20376	5.7196	8.32695	5.82824	6.87712	6.88415	6.20496	5.0365	7.01702	5.27332	9.73145	6.9162	6.77708	5.37492	6.34877	7.96351	6.82944	5.20688	4.7309		16.8984	5.1402	7.53308	7.83945	43.3482	8.84066	42.9217	5.51465
6.89294	5.23694	6.96158	4.69654	9.01353	6.44731	9.18154	6.28545	6.91958	5.13091	6.95799	5.5161	11.1935	5.58115	7.24125	5.32914	11.3016	4.75955	6.18813	4.37743		6.9545	5.14201	5.73211	8.39104	5.83293	6.93965	6.8693	5.94313	5.04275	7.02327	5.24987	9.59233	7.04047	6.78567	5.39446	6.43865	7.9768	6.80756	5.20923	4.81453		16.9825	5.1442	7.56712	7.83745	44.0531	8.77858	42.9297	5.45457
6.89653	5.22772	6.96414	4.7114	8.98997	6.45346	9.06168	6.29621	6.91958	5.14218	7.00819	5.44695	11.2033	5.6252	7.1219	5.36653	11.3119	4.75801	6.21835	4.36872		6.94121	5.11857	5.74774	8.43637	5.81104	6.967	6.86227	5.87357	5.05369	7.07799	5.23815	9.39615	7.19913	6.70517	5.4015	6.59262	7.99009	6.74581	5.1553	4.92395		17.0145	5.13219	7.62119	7.83945	44.9482	8.73052	42.9137	5.42854
6.90267	5.24359	6.98565	4.72011	8.98178	6.4509	8.99868	6.2706	6.91958	5.14627	7.0461	5.39419	11.2048	5.72047	6.99795	5.38036	11.3221	4.7575	6.29006	4.34772		6.94043	5.117	5.75868	8.45904	5.79541	7.01468	6.85914	5.88608	5.07792	7.14911	5.24127	9.2625	7.20616	6.64734	5.37336	6.74191	7.87129	6.70361	5.08808	5.00758		17.0606	5.0641	7.67125	7.86147	45.5449	8.67846	42.8957	5.42654
6.90267	5.22976	6.99539	4.71908	8.97973	6.4509	8.96026	6.25011	6.92419	5.14986	7.08605	5.31838	11.2053	5.80191	6.87655	5.38753	11.3267	4.74111	6.40736	4.31238		6.93652	5.11075	5.75243	8.48796	5.79151	7.06939	6.84742	5.90874	5.12247	7.22258	5.23893	9.11947	7.20382	6.65593	5.35929	6.84586	7.75718	6.69579	5.04822	5.09981		17.1106	4.94796	7.69928	7.8815	45.7051	8.6284	42.8797	5.41653
6.89243	5.20569	6.99334	4.72574	9.02736	6.44936	8.92236	6.23628	6.93751	5.15396	7.1552	5.21645	11.1925	5.90692	6.84889	5.38138	11.3293	4.74879	6.5431	4.29599		6.9076	5.16077	5.75321	8.52625	5.78838	7.10456	6.83882	5.90562	5.20141	7.2851	5.24518	8.8975	7.20538	6.65124	5.36242	6.99514	7.72044	6.70048	5.01227	5.19594		17.1387	4.87988	7.7193	7.88951	45.7211	8.60838	42.8516	5.3965
6.84377	5.21389	6.99334	4.73291	9.16771	6.44321	8.91006	6.23628	6.95185	5.14986	7.26942	5.14883	11.1608	6.02012	6.92419	5.38394	11.337	4.76313	6.60251	4.24835		6.89041	5.23346	5.75868	8.55204	5.78838	7.03656	6.84429	5.83058	5.27488	7.332	5.26941	8.67163	7.20538	6.56683	5.35382	7.20695	7.66651	6.70908	5.00758	5.28817		17.1567	4.81981	7.72731	7.89351	45.7471	8.59836	42.8817	5.37448
6.78179	5.20569	6.99846	4.73394	9.32804	6.44526	8.9116	6.2081	6.97592	5.15396	7.3985	5.13296	11.1095	6.03907	7.05634	5.39163	11.3395	4.75596	6.61583	4.1162		6.8951	5.25378	5.7493	8.5794	5.78447	6.91776	6.84898	5.75946	5.30614	7.33669	5.26316	8.52078	7.21945	6.53791	5.37023	7.4336	7.61962	6.71455	5.00367	5.39055		17.1687	4.75773	7.72731	7.89552	45.7632	8.58635	42.9398	5.33042
6.73211	5.20671	7.00358	4.72318	9.46838	6.46421	8.90802	6.14203	6.98719	5.23233	7.51478	5.14013	11.0593	6.03754	7.23152	5.40085	11.3411	4.74008	6.62095	4.0532		6.91464	5.25769	5.74852	8.61692	5.78056	6.85836	6.84898	5.72742	5.31318	7.3406	5.29129	8.43168	7.25619	6.43396	5.38743	7.61024	7.63681	6.72393	5.00367	5.49294		17.1707	4.73571	7.72331	7.8795	45.655	8.57834	42.8657	5.24833
6.68242	5.20262	7.00256	4.70679	9.57134	6.48112	8.91211	6.09542	6.98719	5.40085	7.62798	5.15549	11.0967	6.05444	7.37187	5.41058	11.3544	4.69091	6.62812	4.0532		6.9881	5.26003	5.7579	8.63255	5.77822	6.87868	6.8654	5.67739	5.32647	7.36717	5.33663	8.39182	7.27651	6.1862	5.39603	7.7564	7.6587	6.7294	5.00445	5.58204		17.1667	4.73571	7.72731	7.83945	45.4448	8.41414	42.9958	5.16823
6.64042	5.20262	6.99129	4.6863	9.63281	6.48522	8.91365	6.07134	6.98565	5.59139	7.71147	5.16727	11.2048	6.08722	7.53219	5.41058	11.3692	4.63508	6.71828	4.0409		7.06314	5.28895	5.78291	8.63724	5.75086	6.90213	6.89979	5.6602	5.33428	7.38593	5.33975	8.39495	7.29292	6.19636	5.42104	7.95179	7.69543	6.73253	5.01227	5.69772		17.1587	4.6436	7.73132	7.78739	45.3567	8.18186	43.2581	5.1462
6.61276	5.19903	7	4.66325	9.66303	6.48726	8.9157	6.05854	6.98668	5.68718	7.74015	5.18623	11.3242	6.10003	7.70993	5.41365	11.3615	4.64225	6.89499	4.03476		7.09596	5.28582	5.76493	8.64349	5.72507	6.90369	6.89431	5.65942	5.33272	7.4039	5.33975	8.37932	7.31324	6.17839	5.52264	8.15656	7.76578	6.73018	5.03728	5.82589		17.1527	4.56951	7.73532	7.70128	45.2866	8.0457	43.4323	5.15221
6.58305	5.19288	7.01485	4.65864	9.68044	6.48419	8.97768	6.04573	6.99539	5.69947	7.74323	5.21593	11.3662	6.10669	7.78369	5.41314	11.3354	4.63713	6.96004	4.03219		7.12097	5.24049	5.75399	8.64583	5.7024	6.9287	6.85133	5.65473	5.32725	7.43282	5.32568	8.32539	7.33122	6.19324	5.61565	8.31054	7.80564	6.74112	5.04588	5.91343		17.1467	4.55549	7.73733	7.61518	45.2025	7.93556	43.4203	5.1442
6.56615	5.19391	7.00563	4.65044	9.68915	6.46421	9.09754	6.04829	7.00205	5.69435	7.73452	5.22772	11.3513	6.12103	7.78625	5.40494	11.3375	4.64276	6.96363	4.02861		7.14598	5.19672	5.76884	8.64583	5.69381	6.98263	6.77942	5.64691	5.33115	7.4422	5.2952	8.28084	7.36561	6.20574	5.62425	8.49186	7.80564	6.7294	5.04353	5.98065		17.1347	4.55549	7.72531	7.56912	45.2245	7.84946	43.4764	5.1482
6.56512	5.19186	7.00358	4.63969	9.68915	6.42836	9.15542	6.04163	7.00153	5.7174	7.72018	5.22669	11.3984	6.11642	7.78728	5.40648	11.3078	4.64174	6.96158	4.0281		7.0944	5.13654	5.77822	8.64896	5.68677	7.03578	6.74191	5.64144	5.33428	7.44924	5.27254	8.25192	7.41797	6.21434	5.60783	8.70602	7.76343	6.73253	5.04822	6.05099		17.1166	4.54548	7.72331	7.54109	45.3206	7.81942	43.4724	5.16422
6.56461	5.21337	7.00256	4.62125	9.68505	6.40941	9.17898	6.00988	7.00256	5.82701	7.71864	5.25128	11.4753	6.11795	7.7883	5.46539	11.234	4.62893	6.95185	4.04141		7.0139	5.03884	5.77587	8.65443	5.66411	7.06079	6.73956	5.643	5.33663	7.44689	5.27097	8.21987	7.45393	6.19714	5.60002	8.86468	7.73686	6.74816	5.04744	6.10179		17.1146	4.50543	7.74534	7.5471	45.5729	7.8034	43.0359	5.17023
6.56512	5.24155	7.00051	4.59564	9.66456	6.41402	9.17693	5.99246	7.0128	5.98478	7.73042	5.3066	11.5413	6.16303	7.79189	5.55144	11.1853	4.62893	6.95748	4.04295		6.98029	4.96616	5.79072	8.6599	5.65707	7.02875	6.74112	5.64613	5.34132	7.42735	5.2741	8.21128	7.47268	6.12602	5.60002	8.99676	7.74389	6.72784	5.05526	6.1143		17.1347	4.43535	7.76135	7.58114	45.9414	7.7994	42.3891	5.17023
6.56512	5.26255	7.00051	4.59308	9.64612	6.41402	9.13339	5.99758	7.02561	6.11334	7.77959	5.44131	11.5746	6.27111	7.79189	5.61239	11.171	4.62893	6.98463	4.04141		6.95059	4.94974	5.82042	8.66537	5.68052	7.00842	6.7208	5.63597	5.35617	7.42657	5.29833	8.21597	7.49144	5.92437	5.60158	9.13901	7.75952	6.67313	5.0662	6.13696		17.1487	4.35925	7.77137	7.60116	46.1496	7.8014	41.8204	5.17223
6.57076	5.28355	6.9877	4.61869	9.63281	6.41811	9.09498	6.01858	7.02458	6.2204	7.89023	5.6001	11.5823	6.29108	7.79189	5.66259	11.1731	4.62381	7.02151	4.04295		6.89588	4.96772	5.83918	8.67397	5.71413	6.97951	6.71924	5.58986	5.31709	7.43751	5.35851	8.22378	7.50082	5.711	5.59924	9.24452	7.76734	6.60669	5.049	6.19167		17.1387	4.29518	7.78939	7.58714	46.1957	7.78538	41.2197	5.17223
6.57076	5.26203	6.96414	4.6361	9.61232	6.41965	9.10061	6.09695	6.99744	6.30184	7.96451	5.63852	11.5864	6.29365	7.80316	5.69845	11.2069	4.62483	7.07273	4.04141		6.90995	4.94974	5.91031	8.67944	5.70084	6.92714	6.73096	5.58595	5.28426	7.43048	5.44058	8.22769	7.50473	5.70553	5.57579	9.35707	7.75014	6.55198	5.01618	6.25733		17.1487	4.23911	7.81542	7.5511	46.2237	7.75134	40.8332	5.17824
6.58766	5.16318	6.96056	4.64583	9.5949	6.42119	9.10983	6.10464	6.98514	6.31004	7.98756	5.61239	11.5746	6.28033	7.80469	5.73225	11.2678	4.63303	7.11934	4.03219		7.08658	4.96616	6.00175	8.68101	5.69381	6.94746	6.74581	5.58048	5.26003	7.42501	5.54609	8.18392	7.55631	5.6813	5.55938	9.48603	7.75405	6.55433	4.9685	6.29797		17.1627	4.21708	7.83344	7.53308	46.2918	7.67926	40.7751	5.17824
6.60866	5.11452	6.96619	4.64635	9.5949	6.42324	9.14108	6.02832	6.97387	6.27469	8.006	5.56527	11.5434	6.26291	7.79394	5.72764	11.2868	4.62483	7.14956	4.03015		7.27416	5.00289	6.07287	8.67866	5.78134	6.77864	6.74581	5.57892	5.21157	7.43126	5.66254	8.14484	7.63994	5.59298	5.59064	9.5384	7.91271	6.54807	4.97319	6.19558		17.1527	4.21909	7.85347	7.52907	46.5081	7.58114	40.7311	5.1442
6.61993	5.13347	6.95082	4.64686	9.6031	6.42682	9.24352	5.99707	6.95953	6.26035	8.03109	5.53454	11.529	6.28084	7.83645	5.66464	11.2873	4.60281	7.15366	4.02554		7.3406	4.98882	6.10023	8.67319	5.88451	6.63092	6.74581	5.46715	5.17953	7.43204	5.76337	8.12765	7.68449	5.53593	5.61878	9.59936	8.23941	6.53322	4.98257	6.07366		17.1547	4.21708	7.87149	7.52106	46.8324	7.52307	40.4768	5.09013
6.62966	5.11349	6.92675	4.64993	9.60054	6.43092	9.38848	5.99092	6.95748	6.23935	8.06388	5.49868	11.5045	6.29006	7.93019	5.61905	11.2888	4.56439	7.18542	4.01632		7.34607	4.99273	6.09945	8.66381	5.91578	6.62701	6.81069	5.37023	5.18578	7.42657	5.82433	8.10185	7.70325	5.48591	5.61956	9.72285	8.53485	6.51447	5.00289	6.06662		17.1527	4.22109	7.8835	7.48702	47.1749	7.52507	40.2765	5.07011
6.63837	5.07968	6.92624	4.64993	9.60105	6.4007	9.54112	5.99605	6.9498	6.22654	8.11971	5.45719	11.4502	6.29006	7.9558	5.60676	11.2991	4.5311	7.3437	4.01785		7.35232	5.01383	6.09398	8.64349	5.89702	6.64265	6.86696	5.34366	5.18578	7.3828	5.87435	8.10967	7.71732	5.41635	5.6219	9.85963	8.66147	6.46757	5.04197	6.09554		17.1467	4.2291	7.89151	7.39291	47.329	7.52707	40.2205	5.10816
6.65937	5.04178	6.93648	4.6443	9.599	6.3336	9.62922	6.00168	6.93392	6.22859	8.18988	5.45514	11.3785	6.28955	7.95221	5.64261	11.3139	4.52802	7.64334	4.01529		7.35466	5.05213	6.09085	8.62004	5.90249	6.67	6.89041	5.32256	5.18656	7.36248	5.91656	8.07919	7.72435	5.28113	5.62503	9.95029	8.71383	6.43162	5.03572	6.12211		17.1407	4.2331	7.90553	7.28078	47.3591	7.51105	40.1624	5.16623
6.68396	4.95368	6.93597	4.62176	9.59541	6.25523	9.66149	6.00322	6.95595	6.21425	8.26262	5.45258	11.3405	6.2793	7.95119	5.68052	11.3452	4.52239	7.93275	4.01939		7.36092	5.11231	6.12211	8.61144	5.95329	6.67547	6.90838	5.33663	5.185	7.36014	5.93375	7.89317	7.71106	5.13029	5.63363	10.0683	8.76151	6.4113	5.03963	6.17526		17.1306	4.2351	7.92155	7.19868	47.7796	7.50705	40.0523	5.13219
6.68498	4.80821	6.93085	4.58693	9.58619	6.13639	9.66815	5.99553	6.96978	6.2204	8.33433	5.49663	11.3431	6.26906	7.96143	5.67949	11.3728	4.52597	8.1279	4.02041		7.36873	5.16233	6.17526	8.60832	5.98221	6.64812	6.91698	5.37961	5.18422	7.35388	5.94079	7.77515	7.68996	5.00211	5.63206	10.1895	8.79981	6.40192	5.06307	6.24013		17.1146	4.24512	7.93356	7.10857	48.0079	7.50705	39.9622	5.08413
6.69164	4.74111	6.91497	4.57003	9.5447	6.04215	9.65176	5.99707	6.96875	6.22654	8.38862	5.6001	11.3682	6.27623	7.9727	5.67232	11.3733	4.57873	8.21908	4.01119		7.36717	5.19125	6.21278	8.60597	5.95095	6.6489	6.88025	5.38977	5.18969	7.35232	5.97596	7.73608	7.67277	4.95131	5.61878	10.2418	8.84201	6.40192	5.12482	6.2753		17.1066	4.24311	7.92956	6.96239	48.0399	7.48702	39.82	5.08413
6.70803	4.73086	6.90267	4.56593	9.52319	6.01858	9.63742	5.99348	6.97285	6.21937	8.42294	5.71535	11.3539	6.28135	7.97065	5.6672	11.3185	4.611	8.23906	4.00812		7.35857	5.2147	6.24091	8.60676	5.88686	6.62467	6.85289	5.38196	5.19125	7.35779	6.0252	7.75171	7.66651	4.956	5.61409	10.3004	8.90766	6.39879	5.12325	6.30031		17.1186	4.21508	7.91554	6.85426	48.134	7.47901	39.6278	5.04208
6.73467	4.74008	6.90267	4.55927	9.52985	6.01807	9.68608	5.95353	6.98924	6.21784	8.45675	5.82906	11.3037	6.28494	7.95734	5.66566	11.2197	4.64276	8.21601	4.01375		7.36561	5.23502	6.30735	8.60363	5.87044	6.61451	6.85289	5.41009	5.17562	7.35779	6.03379	7.78375	7.70403	4.94193	5.60705	10.352	8.96316	6.39957	5.117	6.33236		17.1066	4.20307	7.90953	6.81822	48.3923	7.49503	39.6498	4.95597
6.73467	4.77184	6.90575	4.55824	9.53036	6.01807	9.75676	5.85006	7.05788	6.22501	8.48595	5.9105	11.2734	6.3085	7.9517	5.66771	11.2325	4.6904	8.14071	4.01836		7.40078	5.25222	6.39176	8.59034	5.88764	6.61842	6.83101	5.43276	5.17015	7.33434	6.02754	7.80798	7.72123	4.94193	5.56641	10.3763	8.98426	6.39957	5.14201	6.35033		17.1226	4.20907	7.89552	6.79619	48.4964	7.48502	39.7619	4.90792
6.71828	4.78106	6.89602	4.55005	9.53805	6.03805	9.77981	5.81626	7.14905	6.26855	8.51668	5.96326	11.2494	6.36382	7.9686	5.66771	11.3498	4.7242	8.08181	3.99839		7.38749	5.26628	6.44256	8.57315	5.93453	6.6192	6.81225	5.43354	5.16468	7.32809	6.01035	7.82752	7.71732	4.96147	5.52577	10.4271	8.97019	6.39957	5.14436	6.36675		17.0285	4.21909	7.85547	6.79018	48.4844	7.42094	39.784	4.92393
6.73672	4.77901	6.88475	4.54134	9.56366	6.02268	9.76906	5.82343	7.20335	6.32233	8.56073	5.97504	11.2483	6.41197	8.00651	5.6462	11.442	4.74213	8.0859	3.99122		7.32653	5.28192	6.46054	8.56064	6.02285	6.62076	6.79193	5.44214	5.16233	7.32262	6.00175	7.85566	7.71966	4.98648	5.51014	10.4888	8.99442	6.4027	5.11231	6.39645		16.5319	4.19906	7.82543	6.8002	48.4944	7.37289	39.832	4.94396
6.79101	4.7826	6.87501	4.54339	9.57236	6.01653	9.8044	5.83623	7.22076	6.36279	8.60478	5.97453	11.2463	6.42836	8.09666	5.62059	11.4553	4.74725	8.15505	3.99429		7.32965	5.30458	6.47226	8.55361	6.06037	6.62858	6.76692	5.45699	5.18734	7.31168	6.01347	7.88536	7.72279	5.0193	5.51092	10.5451	9.03506	6.40348	5.11153	6.42849		15.9893	4.151	7.81141	6.81421	48.4744	7.37289	39.8721	4.94796
6.84479	4.78516	6.83353	4.5398	9.56724	6.02473	9.90633	5.85314	7.21974	6.38021	8.64576	5.97197	11.2345	6.42836	8.27747	5.61086	11.4333	4.74674	8.21498	3.99531		7.33981	5.33741	6.48086	8.55908	6.04786	6.6192	6.75832	5.47028	5.24049	7.30777	6.0549	7.90099	7.71966	5.02009	5.54218	10.5904	9.09602	6.4027	5.1342	6.4707		15.6669	4.11896	7.78739	6.82022	48.5625	7.3829	39.83	4.94796
6.90933	4.78669	6.81713	4.52444	9.54214	5.95302	10.04	5.84801	7.2182	6.38021	8.6811	5.96992	11.2314	6.41402	8.37992	5.61086	11.3897	4.75135	8.23188	3.99839		7.34529	5.35929	6.48555	8.56924	6.03536	6.61607	6.74191	5.44448	5.33741	7.30386	6.19949	7.91506	7.70872	5.0193	5.58282	10.6185	9.18122	6.37378	5.05917	6.53948		15.5427	4.10294	7.75535	6.82222	48.6947	7.3849	40.0222	4.94796
6.98463	4.78567	6.83455	4.48192	9.49041	5.77886	10.1199	5.79372	7.22435	6.37406	8.69954	5.97914	11.2468	6.4007	8.36814	5.63237	11.2934	4.75494	8.22215	3.99736		7.35232	5.39915	6.48946	8.57315	6.03692	6.62311	6.73722	5.36945	5.4437	7.3023	6.31829	7.93772	7.68527	5.02634	5.58517	10.6412	9.25703	6.32063	4.96928	6.59028		15.5347	4.09293	7.72932	6.82823	48.8669	7.3829	40.3446	4.95197
7.06146	4.78567	6.85504	4.464	9.44328	5.56527	10.121	5.71535	7.22947	6.37304	8.68161	5.99297	11.2775	6.39865	8.33023	5.6421	11.2094	4.76877	8.21293	3.9948		7.34138	5.44292	6.49493	8.57471	6.04708	6.63639	6.74191	5.33506	5.51873	7.31168	6.32142	7.95335	7.67589	4.9599	5.50388	10.6561	9.29767	6.29875	4.94505	6.61138		15.5227	4.09894	7.70529	6.82222	49.2694	7.37088	40.7091	4.95597
7.12754	4.78669	6.85094	4.46502	9.39565	5.46436	10.143	5.59139	7.23664	6.3715	8.63295	5.99912	11.2991	6.40582	8.29847	5.61905	11.1956	4.80565	8.21088	3.9948		7.33747	5.45855	6.50352	8.58096	6.06584	6.65437	6.74503	5.33506	5.57188	7.31402	6.29562	7.94163	7.68136	4.79577	5.44527	10.6639	9.33206	6.26905	4.94974	6.64421		15.4486	4.10294	7.69127	6.79619	49.6939	7.27877	41.0955	4.95597
7.14034	4.78208	6.88219	4.46809	9.34135	5.44951	10.1665	5.38138	7.23715	6.37099	8.5848	6.04112	11.3201	6.4135	8.31999	5.6042	11.2412	4.80667	8.19142	3.9948		7.33747	5.47965	6.48789	8.57315	6.07287	6.66766	6.75129	5.32959	5.57579	7.29448	6.25498	7.90959	7.66417	4.72074	5.44761	10.6772	9.40631	6.212	4.95365	6.68876		15.1823	4.09894	7.69127	6.78017	49.9202	7.10256	41.49	4.95397
7.13676	4.75494	6.93392	4.46553	9.31933	5.45565	10.1589	5.23489	7.23715	6.36894	8.56176	6.1113	11.3513	6.41197	8.36199	5.63544	11.3021	4.81435	8.15966	3.99685		7.33747	5.53124	6.43709	8.56064	6.07991	6.67156	6.84351	5.33194	5.55078	7.26244	6.20652	7.85253	7.64072	4.72778	5.44448	10.6889	9.4493	6.17917	4.94349	6.71142		14.6617	4.08693	7.69928	6.78017	49.9923	7.01045	41.7223	4.95597
7.14291	4.71396	6.93085	4.46809	9.35518	5.48639	10.1558	5.22208	7.24586	6.36894	8.56688	6.13127	11.3682	6.41197	8.37121	5.71791	11.3462	4.8456	8.12637	3.99685		7.33591	5.57813	6.32376	8.55048	6.16901	6.66922	7.03187	5.34835	5.55547	7.25306	6.17761	7.73608	7.60633	4.73168	5.41791	10.692	9.44539	6.16666	4.96147	6.73175		14.2091	4.0649	7.70929	6.77817	49.9923	6.93836	41.7003	4.95597
7.1844	4.69706	6.90063	4.45682	9.47453	5.50227	10.1686	5.19749	7.30477	6.3797	8.5761	6.13383	11.3636	6.41197	8.37275	5.7886	11.4292	4.87685	8.10998	3.9907		7.32496	5.61331	6.21278	8.52313	6.30735	6.66062	7.20929	5.39993	5.59455	7.25071	6.16119	7.65635	7.5782	4.72621	5.42885	10.6928	9.4407	6.16588	4.97944	6.76223		14.115	4.03486	7.7153	6.79219	49.9882	6.71609	41.8404	4.94796
7.31143	4.69603	6.86579	4.42814	9.58722	5.50124	10.1701	5.09351	7.41028	6.38482	8.57968	6.13537	11.3703	6.41965	8.37889	5.81113	11.4573	4.89016	8.10537	3.98353		7.36561	5.64144	6.19167	8.49812	6.35659	6.64499	7.33747	5.42338	5.60471	7.24837	6.14087	7.65401	7.57898	4.68713	5.43042	10.6873	9.44226	6.16432	4.95365	6.7974		14.1831	4.00683	7.72531	6.81622	50.2025	6.36767	41.6041	4.95998
7.46765	4.70115	6.84479	4.42302	9.65432	5.49509	10.1701	4.94292	7.55422	6.38584	8.58019	6.13537	11.379	6.38431	8.39067	5.8096	11.4404	4.87992	8.09871	3.98148		7.41485	5.66176	6.19324	8.49421	6.3941	6.64812	7.4039	5.43667	5.60314	7.24368	6.10492	7.64619	7.57507	4.58631	5.43589	10.6725	9.40084	6.16588	4.90676	6.8271		14.2171	3.9808	7.75134	6.83624	51.1256	6.03928	41.0154	4.96398
7.57112	4.68374	6.90985	4.41124	9.6871	5.49561	10.1681	4.84406	7.72069	6.39199	8.58019	6.13178	11.379	6.35204	8.40297	5.80396	11.4338	4.88607	8.12586	4.01222		7.47815	5.69068	6.19949	8.49733	6.5723	6.66062	7.43907	5.45386	5.61018	7.19131	6.08772	7.64307	7.57741	4.46595	5.45152	10.6475	9.34066	6.16197	4.86299	6.85289		14.2512	3.95477	7.77737	6.86628	52.245	5.63679	40.4027	4.96398
7.65615	4.67913	6.97848	4.35387	9.67891	5.48946	10.1701	4.81487	7.84874	6.39404	8.58071	6.12769	11.3913	6.34384	8.40911	5.80345	11.4153	4.92858	8.15352	4.07215		7.61493	5.72663	6.20418	8.50359	6.92714	6.67313	7.45236	5.46715	5.60783	7.18428	6.09007	7.65714	7.58289	4.40811	5.45152	10.6193	9.31409	6.13071	4.83407	6.87712		14.2952	3.92273	7.78739	6.8863	52.5714	5.30239	40.1804	4.96398
7.73042	4.66888	6.98309	4.30162	9.63127	5.48178	10.1747	4.78772	7.91431	6.39199	8.5761	6.12308	11.421	6.34282	8.41475	5.79628	11.3861	4.94446	8.15761	4.12952		7.84628	5.77509	6.20418	8.52	7.13504	6.67156	7.46565	5.42885	5.6094	7.17334	6.09788	7.58914	7.58054	4.37997	5.43042	10.5795	9.3008	6.08538	4.80046	6.90447		14.3253	3.90471	7.7994	6.88229	52.3871	5.15421	40.3086	4.96198
7.77345	4.63354	6.98258	4.26372	9.54727	5.47665	10.1942	4.70679	7.95785	6.3966	8.57507	6.11693	11.4399	6.33309	8.42653	5.79167	11.4123	4.95317	8.15505	4.19406		8.01666	5.85012	6.19636	8.53485	7.17646	6.66218	7.53052	5.39759	5.61878	7.11863	6.14087	7.55319	7.57585	4.34949	5.34835	10.5466	9.29298	6.05021	4.75748	6.92636		14.3673	3.9007	7.81542	6.87829	52.1348	5.03206	40.1204	4.96198
7.79138	4.59922	6.95185	4.19815	9.45916	5.47768	10.268	4.55978	7.98704	6.41965	8.60581	6.10925	11.4635	6.32131	8.4337	5.79218	11.4379	4.97365	8.16325	4.22018		8.06199	5.90327	6.18933	8.54892	7.21789	6.65671	7.65401	5.40931	5.61799	7.03422	6.18229	7.54771	7.5524	4.34246	5.24362	10.5396	9.32503	6.03223	4.72934	6.93652		14.4054	3.8987	7.82143	6.87829	52.0167	5.03206	39.3094	4.95798
7.76935	4.54595	6.80228	4.13976	9.42536	5.46231	10.3719	4.40612	8.01419	6.42887	8.65805	6.13639	11.5224	6.33718	8.43268	5.80806	11.4189	4.97673	8.18066	4.21301		8.07841	5.92203	6.18073	8.56533	7.31402	6.65281	7.70794	5.38274	5.61799	6.90526	6.18308	7.53755	7.53834	4.34715	5.17562	10.5404	9.39302	6.03067	4.7309	6.94746		14.3853	3.8987	7.83144	6.87829	52.0788	5.23631	38.3642	4.94196
7.72325	4.48039	6.69318	4.13618	9.4228	5.43465	10.4057	4.33543	8.04031	6.42887	8.68366	6.27111	11.5762	6.32131	8.40348	5.83521	11.3395	4.98083	8.18527	4.20072		8.08857	5.94313	6.18698	8.57862	7.38124	6.65437	7.71341	5.36242	5.62112	6.78646	6.14947	7.54459	7.52661	4.34715	5.15139	10.524	9.4196	6.04396	4.73325	6.97482		14.3533	3.88869	7.85547	6.87829	52.1629	5.41052	38.156	4.94396
7.7043	4.44709	6.66705	4.12849	9.42894	5.43875	10.3812	4.33287	8.05005	6.43502	8.68725	6.45346	11.5864	6.31311	8.34099	5.89924	11.2975	4.99312	8.18527	4.20225		8.09482	5.97674	6.20183	8.58331	7.41172	6.66375	7.74936	5.35069	5.63441	6.6997	6.09085	7.54381	7.52349	4.34715	5.14592	10.5115	9.43054	6.04083	4.73325	7.00452		14.4134	3.87067	7.86548	6.87829	52.2189	5.52065	38.7948	4.96198
7.69918	4.44914	6.65117	4.12542	9.49348	5.52275	10.3699	4.33287	8.05466	6.43041	8.68366	6.61122	11.5849	6.32079	8.31589	6.00936	11.3103	5.01053	8.2032	4.20328		8.1167	5.98456	6.20809	8.57315	7.42579	6.67235	7.9088	5.34991	5.64848	6.6489	6.04865	7.53677	7.51723	4.36043	5.14514	10.5185	9.4876	5.99393	4.74888	7.02406		14.5435	3.85865	7.86548	6.87028	52.239	5.54468	39.1872	4.976
7.69508	4.43121	6.63632	4.12644	9.56571	5.67642	10.3888	4.33748	8.05466	6.44424	8.6811	6.68601	11.5746	6.3167	8.32409	6.10464	11.3621	5.02795	8.26313	4.18381		8.15344	5.95329	6.20809	8.5497	7.43282	6.67235	8.12843	5.29364	5.65317	6.64577	6.02832	7.53755	7.49222	4.40186	5.14514	10.5122	9.54543	5.94235	4.79265	7.04516		14.5616	3.85865	7.86548	6.78818	52.265	5.52266	39.1952	4.98
7.69047	4.38358	6.63683	4.13105	9.61795	5.82753	10.4186	4.34567	8.0398	6.476	8.68264	6.68601	11.5751	6.33104	8.32767	6.15739	11.4543	5.06073	8.33484	4.14232		8.1761	5.96345	6.20887	8.53719	7.46956	6.67391	8.27771	5.23033	5.65786	6.64265	6.02129	7.51254	7.49613	4.42609	5.13576	10.5107	9.5384	5.90874	4.82391	7.07173		14.4795	3.83262	7.86348	6.67404	52.3331	5.51264	39.2012	4.95998
7.72684	4.37026	6.63837	4.12542	9.78135	5.92587	10.3955	4.34926	8.01624	6.51031	8.70159	6.90267	11.5885	6.36228	8.32101	6.1661	11.5413	5.10888	8.40297	4.15257		8.20112	6.00878	6.21043	8.54423	7.61571	6.67391	8.33945	5.22877	5.67114	6.61998	6.02832	7.46409	7.52974	4.4128	5.11466	10.5255	9.52433	5.92906	4.84892	7.08736		14.4214	3.79858	7.84546	6.64	52.3972	5.47059	39.013	4.91993
7.83133	4.36719	6.65681	4.10391	10.1122	5.93253	10.3555	4.35182	8.01624	6.63376	8.73796	7.18747	11.5869	6.34897	8.30616	6.15688	11.6013	5.14781	8.46187	4.2002		8.21831	6.008	6.21121	8.56221	7.85956	6.67703	8.4395	5.21861	5.67974	6.62701	6.05802	7.44845	7.51333	4.32292	5.12247	10.5255	9.55168	5.97127	4.8583	7.09596		14.3953	3.79658	7.82543	6.64601	52.5573	5.41653	38.3803	4.89991
7.94299	4.35489	6.69881	4.09776	10.3325	5.96224	10.3489	4.34823	8.00907	6.93392	8.76254	7.25406	11.5982	6.39609	8.30462	6.08312	11.6274	5.15447	8.48082	4.21301		8.20502	5.98065	6.21434	8.55908	8.11436	6.68407	8.72946	5.14436	5.70397	6.6106	6.11899	7.43673	7.52114	4.1963	5.13889	10.5201	9.63062	5.99237	4.81688	7.11472		14.4234	3.79858	7.81141	6.66804	52.9278	5.41252	37.9618	4.84985
7.99114	4.34567	6.76284	4.13003	10.4119	6.01346	10.3407	4.34721	7.99729	7.20745	8.76306	7.17159	11.6253	6.43194	8.30411	5.96378	11.6612	5.13347	8.47929	4.21506		8.17689	5.97205	6.21356	8.54579	8.29881	6.69814	9.0421	4.99039	5.71335	6.56683	6.18386	7.39609	7.58992	4.15097	5.13185	10.531	9.66814	5.88764	4.77233	7.12879		14.4594	3.78656	7.77938	6.72811	53.1801	5.41252	37.8216	4.7277
8.01061	4.34414	6.78282	4.18535	10.481	6.02217	10.3515	4.34158	7.98295	7.39902	8.76254	7.08554	11.6581	6.41197	8.29847	5.8685	11.7083	5.12476	8.48748	4.22172		8.12687	5.97361	6.20887	8.54892	8.40823	6.70439	9.24218	4.78249	5.70319	6.5723	6.19793	7.36326	7.6204	4.1244	5.11857	10.5623	9.63453	5.75633	4.79186	7.13113		14.4754	3.77054	7.72331	6.84825	53.4704	5.41853	37.7895	4.66562
8.0188	4.33338	6.78384	4.25757	10.52	6.07083	10.3561	4.34158	7.9599	7.52246	8.76152	7.03329	11.6591	6.40992	8.30257	5.83777	11.7063	5.15242	8.50234	4.25399		8.07137	5.9658	6.20262	8.55908	8.4606	6.70752	9.38677	4.59491	5.72507	6.58012	6.17526	7.35076	7.61962	4.10876	5.09903	10.5709	9.62046	5.70319	4.80124	7.12801		14.5275	3.76253	7.67525	6.9724	53.6587	5.41853	37.7976	4.66763
8.01419	4.32928	6.78384	4.36667	10.5246	6.15996	10.3643	4.34311	7.89075	7.53527	8.75998	7.03739	11.6945	6.45602	8.30923	5.83623	11.7406	5.20569	8.51463	4.26935		8.02839	5.9572	6.20183	8.55752	8.46451	6.70361	9.53371	4.4847	5.74305	6.57387	6.2034	7.33747	7.61337	4.11814	5.06073	10.5779	9.65251	5.68521	4.77467	7.11159		14.6036	3.75853	7.6332	7.04249	53.5505	5.41252	37.7835	4.65361
8.0147	4.32928	6.78999	4.44248	10.5323	6.18864	10.3812	4.33953	7.75245	7.53219	8.75384	7.04354	11.737	6.46319	8.29899	5.81728	11.7923	5.27279	8.5177	4.24528		8.01666	5.97127	6.20105	8.57784	8.45982	6.70048	9.69237	4.42374	5.72742	6.57074	6.31516	7.332	7.61493	4.12674	5.049	10.5888	9.69237	5.68052	4.75435	7.0944		14.6296	3.75853	7.59315	7.06852	53.2562	5.42454	37.7435	4.63158
8.01214	4.32826	6.79306	4.43377	10.5476	6.18096	10.3847	4.34311	7.60442	7.54961	8.75281	7.00614	11.737	6.47446	8.2872	5.83162	11.8225	5.33477	8.49107	4.25296		8.04402	5.97518	6.19636	8.61535	8.46216	6.6997	9.84478	4.39091	5.71413	6.5895	6.39332	7.32965	7.60164	4.14862	5.05448	10.5865	9.72441	5.66802	4.73403	7.08971		14.6436	3.75853	7.5471	7.07853	53.08	5.41052	37.7054	4.58753
7.99217	4.32314	6.78691	4.37077	10.5553	6.16969	10.3868	4.34209	7.49634	7.56754	8.75589	6.9329	11.7401	6.44885	8.28925	5.87414	11.8881	5.35475	8.48082	4.22837		8.06668	5.96267	6.19324	8.63098	8.47389	6.69814	9.97921	4.38701	5.72585	6.5981	6.42849	7.3023	7.58992	4.18223	5.06073	10.5912	9.74942	5.64222	4.74497	7.09674		14.6577	3.75853	7.45699	7.08053	53.2061	5.38649	37.6614	4.55749
7.97117	4.32467	6.77308	4.29291	10.5599	6.15483	10.3976	4.32877	7.43077	7.59263	8.75691	6.84633	11.7319	6.41555	8.28157	5.85723	11.9168	5.34809	8.48287	4.20276		8.06668	5.94548	6.19089	8.65052	8.49812	6.70048	10.0871	4.27837	5.74852	6.58325	6.44022	7.24212	7.59226	4.22209	5.06776	10.6084	9.7463	5.61799	4.78092	7.103		14.4394	3.77255	7.34085	7.08053	53.2322	5.38649	37.6213	4.53747
7.96656	4.33031	6.77718	4.28113	10.5681	6.12769	10.4349	4.30777	7.4067	7.60288	8.75845	6.79101	11.6289	6.42887	8.27337	5.91768	11.8922	5.38446	8.48697	4.19201		8.07294	5.93922	6.21278	8.7068	8.5411	6.70048	10.1472	4.15644	5.77431	6.56292	6.41911	7.21476	7.59148	4.24554	5.12951	10.6357	9.72754	5.61018	4.7989	7.103		13.9088	3.78456	7.25074	7.07853	53.2221	5.38649	37.6093	4.50143
7.96656	4.33492	6.78538	4.3134	10.5789	6.11232	10.6019	4.30623	7.39748	7.57061	8.75998	6.77923	11.4148	6.4386	8.27696	5.95814	11.7488	5.44541	8.49875	4.1751		8.11201	5.94001	6.16432	8.74197	8.59659	6.70361	10.1715	4.08532	5.80088	6.55823	6.32689	7.18663	7.59226	4.26586	5.14826	10.6623	9.74552	5.61487	4.81062	7.10221		13.6144	3.78456	7.20068	7.06852	53.3243	5.3945	37.5973	4.45937
7.96502	4.31596	6.78896	4.32211	10.6096	6.11539	10.8954	4.30572	7.38826	7.51017	8.75998	6.7736	11.106	6.45192	8.28823	5.96736	11.3918	5.47256	8.55612	4.17767		8.15578	5.93219	6.02989	8.74822	8.69117	6.70126	10.1926	4.05093	5.76649	6.55355	6.28546	7.11316	7.58445	4.28931	5.10528	10.6928	9.80726	5.62268	4.88956	7.09752		13.6364	3.78056	7.16864	7.03848	53.6066	5.38849	37.5673	4.44135
7.98295	4.2673	6.81662	4.31648	10.6603	6.11744	11.0009	4.30162	7.39902	7.45792	8.75896	6.77923	10.8073	6.48419	8.31128	6.08722	11.0388	5.47614	8.62578	4.18432		8.1847	5.9189	5.97908	8.76854	8.90376	6.67	10.2395	4.03217	5.74695	6.48086	6.42693	7.03422	7.58367	4.29009	5.09121	10.7248	9.88855	5.63753	5.01071	7.08502		13.6645	3.78256	7.1366	7.00845	53.7408	5.38849	37.5553	4.43535
7.97731	4.20635	6.85196	4.31801	10.6644	6.12308	10.9359	4.29957	7.46612	7.42258	8.77484	6.77974	10.6076	6.4847	8.32357	6.21118	10.9292	5.47665	8.66778	4.15718		8.23863	5.9189	5.98065	8.79902	9.07961	6.63874	10.3481	3.9884	5.74695	6.3902	6.68251	7.02327	7.58679	4.27446	5.11544	10.7491	10.0597	5.64144	5.06776	7.0733		13.6805	3.78456	7.10256	6.98642	53.6807	5.38249	37.5573	4.42734
7.93224	4.13003	6.85248	4.32057	10.6731	6.13793	10.8734	4.29035	7.52502	7.39492	8.78406	6.78179	10.5097	6.53593	8.31691	6.32079	10.9277	5.47461	8.6934	4.14386		8.26677	5.92047	6.008	8.81622	9.12103	6.64108	10.6271	3.93838	5.7493	6.37613	6.81537	7.02718	7.59695	4.26821	5.15608	10.7717	10.3028	5.63363	5.08105	7.06861		13.5323	3.78456	7.08654	6.94237	53.1921	5.38048	37.5613	4.43334
7.90509	4.03937	6.84479	4.32723	10.7515	6.13025	10.8565	4.2714	7.54039	7.38365	8.78764	6.77769	10.4728	6.65527	8.33074	6.45192	10.9405	5.49305	8.73079	4.1413		8.22222	5.93453	6.08851	8.82716	9.13198	6.66218	11.0812	3.94307	5.76493	6.37769	6.86149	7.02718	7.5993	4.28384	5.21314	10.803	10.4732	5.63988	5.05604	7.0647		13.1519	3.79057	7.08254	6.89631	52.8237	5.38249	37.4431	4.43334
7.88614	3.97227	6.8366	4.34721	10.8698	6.11232	10.8785	4.25296	7.54039	7.42053	8.79994	6.77974	10.4667	6.81406	8.35072	6.52261	10.9548	5.51968	8.77279	4.12747		8.24332	5.96033	6.1862	8.83732	9.13588	6.65984	11.3751	3.90399	5.78369	6.373	6.89275	7.0053	7.5993	4.29791	5.28895	10.835	10.5974	5.6516	5.04979	7.0561		13.0417	3.79658	7.07853	6.88229	52.7075	5.39851	36.8184	4.43134
7.86155	3.95485	6.79101	4.35592	10.9461	6.08517	10.8975	4.23196	7.58393	7.43538	8.81735	6.77257	10.4667	7.01588	8.33228	6.51697	10.9554	5.5038	8.79174	4.12081		8.25583	5.95251	6.21903	8.85139	9.16793	6.63639	11.4408	3.83521	5.79307	6.37066	6.89979	6.97482	7.6079	4.3151	5.40462	10.8671	10.7155	5.65473	5.04979	7.04594		13.0778	3.80258	7.07853	6.87629	53.124	5.41453	35.8272	4.42533
7.85643	3.98148	6.66347	4.35592	10.9717	6.07698	10.9067	4.21711	7.67869	7.4067	8.83016	6.74389	10.4667	7.17774	8.35328	6.497	10.9507	5.4239	8.79021	4.15257		8.23003	5.93688	6.22294	8.86858	9.30549	6.63327	11.4556	3.79301	5.79854	6.37066	6.89353	6.9373	7.62822	4.34715	5.5242	10.8952	10.8077	5.65942	5.0748	7.04281		13.288	3.80258	7.07853	6.87228	53.068	5.40451	35.1083	4.42333
7.84055	3.99634	6.50417	4.35233	10.9784	6.10669	10.8877	4.21813	7.74937	7.36521	8.84655	6.73006	10.4647	7.24074	8.42294	6.51185	10.9482	5.32504	8.77484	4.26218		8.25192	5.9361	6.22216	8.89125	9.45399	6.64577	11.4752	3.78285	5.8001	6.36987	6.90682	6.90526	7.65088	4.37841	5.55469	10.9163	10.9116	5.67505	5.09355	7.04985		13.258	3.80459	7.08454	6.87228	52.8457	5.37848	34.6998	4.42333
7.78625	3.99736	6.38892	4.34772	10.9805	6.1282	10.8683	4.21301	7.76013	7.3524	8.86396	6.73262	10.4667	7.24535	8.4757	6.49956	10.9717	5.29533	8.76357	4.38972		8.32695	5.93688	6.18464	8.91548	9.51495	6.65437	11.5064	3.78441	5.79385	6.36753	6.93417	6.89197	7.66495	4.39326	5.55078	10.9413	11.0281	5.69537	5.09277	7.05219		13.262	3.79457	7.09055	6.87429	52.8817	5.3945	34.3654	4.42734
7.73759	4.01222	6.31874	4.34772	10.9984	6.13844	10.8447	4.19867	7.74169	7.36777	8.87575	6.75567	10.4826	7.24125	8.488	6.46524	10.9308	5.28969	8.76972	4.443		8.35118	5.91968	6.08538	8.94283	9.54152	6.67235	11.5596	3.78206	5.79619	6.35893	6.96622	6.88181	7.68527	4.38232	5.54765	10.9757	11.0875	5.70397	5.04979	7.04907		13.3461	3.74652	7.09856	6.86828	53.082	5.43055	34.1892	4.45537
7.70584	4.0409	6.29518	4.34106	11.0066	6.14254	10.8703	4.18842	7.71608	7.37545	8.87575	6.87962	10.5	7.2766	8.488	6.44475	10.8114	5.28969	8.78098	4.43173		8.30116	5.91265	6.04786	8.96081	9.56341	6.6997	11.6791	3.77347	5.80635	6.35112	7.00608	6.86852	7.71888	4.38154	5.53671	11.0109	11.0992	5.69146	5.00602	7.0436		13.4262	3.72849	7.11858	6.86227	53.3363	5.43855	34.2012	4.52145
7.69098	4.02554	6.2916	4.33953	10.961	6.13896	11.0199	4.18637	7.6541	7.37545	8.87677	7.04763	10.4949	7.3104	8.49363	6.44731	10.7279	5.28969	8.76357	4.38511		8.25426	5.92125	6.04786	8.97332	9.57513	6.71924	11.8378	3.77659	5.83137	6.34799	7.02875	6.85992	7.74076	4.38154	5.56094	11.0422	11.1148	5.67661	5.01696	7.04047		13.4062	3.7305	7.14862	6.86227	53.5646	5.44256	34.1051	4.54948
7.67715	3.97739	6.2916	4.33953	10.9108	6.1451	11.2432	4.17613	7.54192	7.37033	8.86448	7.1803	10.4862	7.3145	8.48697	6.43297	10.666	5.28969	8.76664	4.41073		8.23785	5.9361	6.04708	8.98504	9.6064	6.73253	11.9574	3.76721	5.89467	6.34486	7.0264	6.85055	7.72826	4.3831	5.63597	11.0891	11.1586	5.64457	4.9771	7.04203		13.4142	3.74051	7.17465	6.85026	53.6126	5.44256	33.6926	4.55349
7.69918	3.97227	6.2875	4.34619	10.8785	6.13383	11.4143	4.16947	7.43129	7.35906	8.84296	7.26686	10.4841	7.3145	8.48697	6.41197	10.7213	5.29533	8.8276	4.59103		8.23785	5.94938	6.04786	8.99286	9.69706	6.7466	12.0402	3.71641	6.01973	6.33236	7.02718	6.82632	7.7095	4.40107	5.77509	11.1352	11.2383	5.55312	4.96303	7.04985		13.5103	3.79658	7.19667	6.77617	53.6146	5.43855	33.194	4.55149
7.71659	4.03271	6.28289	4.35797	10.8688	6.07442	11.4973	4.16845	7.37443	7.35087	8.81325	7.30733	10.48	7.36111	8.49004	6.40889	10.9758	5.30762	8.86396	4.6402		8.24488	5.95329	6.04396	8.99129	9.74942	6.7591	12.1317	3.7	6.1354	6.32376	7.05923	6.80209	7.6884	4.40967	5.89389	11.1703	11.3235	5.4015	4.95209	7.0561		13.6865	3.92673	7.2187	6.67204	53.4865	5.44456	33.0618	4.52145
7.71813	4.08751	6.28955	4.24016	10.8662	6.0191	11.5326	4.16127	7.38928	7.35087	8.7692	7.31348	10.4821	7.46151	8.49107	6.4258	11.2381	5.33836	8.8614	4.55824		8.23863	5.95954	6.01973	9.00458	9.76349	6.77786	12.2356	3.71172	6.17995	6.32611	7.09752	6.77786	7.66651	4.40967	5.93766	11.2164	11.4181	5.29598	4.93177	7.06861		13.7786	4.10094	7.23872	6.62398	53.3763	5.44656	33.0198	4.47539
7.7171	4.11466	6.32387	4.1203	10.8647	5.99963	11.5244	4.16332	7.40106	7.3606	8.72874	7.3063	10.5072	7.49634	8.50592	6.42887	11.4036	5.37267	8.85321	4.45324		8.22456	5.97439	5.99472	9.0421	9.78772	6.7802	12.295	3.71328	6.17761	6.3308	7.10769	6.72002	7.65635	4.41045	5.91343	11.2829	11.5322	5.27019	4.93099	7.09205		13.9528	4.24712	7.24673	6.60596	53.3984	5.45257	32.6954	4.44936
7.71864	4.12286	6.39455	4.1162	10.8944	6.00322	11.4845	4.15871	7.39543	7.37853	8.7144	7.31501	10.5804	7.50812	8.52385	6.43297	11.4071	5.32043	8.85782	4.36104		8.21831	5.98221	6.02051	9.08274	9.81664	6.7677	12.3279	3.71328	6.17213	6.3347	7.10925	6.65359	7.62665	4.42218	5.93141	11.3431	11.6174	5.25456	4.93411	7.1155		14.6096	4.30719	7.25274	6.58794	53.3783	5.48461	32.1407	4.45136
7.7212	4.15871	6.44885	4.1454	10.9774	5.99912	11.421	4.12542	7.38365	7.39133	8.70671	7.35496	10.6644	7.52297	8.52692	6.43655	11.3913	5.24462	8.87421	4.34158		8.19643	5.98456	6.05568	9.1226	9.84634	6.75832	12.3927	3.70156	6.18542	6.3347	7.09284	6.62076	7.59695	4.43078	6.07834	11.422	11.6541	5.20376	4.93724	7.1452		15.4406	4.3112	7.26476	6.58594	53.3343	5.52666	31.9025	4.47539
7.76628	4.19201	6.48112	4.15205	11.0158	5.99912	11.3405	4.11722	7.3775	7.39133	8.68264	7.37392	10.7085	7.52297	8.52078	6.43604	11.4246	5.26562	8.92748	4.33953		8.14093	5.99472	6.10257	9.15933	9.84947	6.75597	12.4553	3.70078	6.26436	6.33783	7.08815	6.61373	7.57976	4.43156	6.17448	11.508	11.6588	5.12091	4.94036	7.17959		15.8451	4.30519	7.26275	6.59395	53.2502	5.54068	31.7743	4.4794
7.82723	4.19611	6.4888	4.15205	11.0281	6.0862	11.2504	4.12081	7.37136	7.39082	8.64576	7.37545	10.7197	7.52246	8.5218	6.43502	11.4246	5.3235	8.98843	4.3134		8.08466	5.99159	6.1268	9.18043	9.85494	6.75988	12.4623	3.70781	6.36675	6.34252	7.12644	6.54651	7.5821	4.42609	6.23075	11.5596	11.651	5.03806	4.93255	7.20929		16.0674	4.27715	7.25875	6.59395	53.2081	5.55469	31.6762	4.47539
7.86411	4.19047	6.476	4.18023	11.0496	6.16764	11.169	4.11927	7.35701	7.38672	8.60273	7.42565	10.7274	7.52451	8.57302	6.43502	11.4164	5.37677	8.9997	4.28318		8.07137	5.9869	6.14087	9.19841	9.87526	6.77082	12.4912	3.70469	6.43475	6.33861	7.1663	6.44256	7.58914	4.42061	6.31907	11.6002	11.6573	4.96928	4.94662	7.23665		16.2215	4.24512	7.25675	6.58994	53.2141	5.59074	31.6562	4.41532
7.8887	4.18125	6.46217	4.21557	11.0604	6.18915	11.1085	4.11927	7.38467	7.36162	8.55305	7.51529	10.732	7.52963	8.65856	6.43297	11.3605	5.39419	8.98382	4.26218		8.07528	6.00019	6.14634	9.2242	9.87291	6.76379	12.5655	3.71016	6.46992	6.33705	7.17177	6.38472	7.59539	4.42296	6.43084	11.662	11.701	4.93411	5.07714	7.2515		16.2236	4.28516	7.25675	6.58594	53.2101	5.61677	31.5961	4.33523
7.94094	4.17613	6.4637	4.25706	11.0599	6.11642	11.0952	4.12849	7.40567	7.33806	8.5177	7.55422	10.732	7.53629	8.74001	6.43451	11.2612	5.39214	8.97512	4.25757		8.08466	6.02051	6.14087	9.23905	9.87448	6.74269	12.6757	3.73595	6.50431	6.34486	7.15536	6.3308	7.59383	4.42218	6.46679	11.7174	11.7299	4.91926	5.23737	7.26166		16.2035	4.35525	7.25074	6.59194	53.2181	5.56871	31.2877	4.3172
8.00292	4.20276	6.46524	4.29035	11.0604	6.04163	11.1485	4.1582	7.36521	7.30374	8.49414	7.55422	10.732	7.53731	8.78816	6.42682	11.1433	5.37933	8.99612	4.26525		8.0745	6.05412	6.14634	9.23202	9.87057	6.73565	12.7757	3.75236	6.53244	6.37691	7.11394	6.21121	7.58992	4.42296	6.46054	11.7479	11.7401	4.90363	5.32568	7.2726		16.2015	4.41732	7.24874	6.59395	53.0319	5.49662	30.8872	4.33122
8.0357	4.25603	6.47856	4.31135	11.0624	6.01141	11.1879	4.19303	7.28325	7.27864	8.47314	7.56754	10.7464	7.53731	8.78201	6.41607	11.0358	5.33067	9.02378	4.23606		8.0534	6.10414	6.16901	9.22577	9.86666	6.73643	12.8101	3.78753	6.47148	6.42458	7.09205	6.07209	7.58914	4.42374	6.45272	11.7557	11.8065	4.89034	5.33428	7.28041		16.2596	4.47539	7.24273	6.60796	52.8036	5.46659	30.5929	4.33923
8.05414	4.30418	6.52107	4.34926	11.0465	5.97658	11.1864	4.26321	7.24535	7.32782	8.46904	7.63617	10.7868	7.53117	8.8276	6.41299	10.9758	5.29379	9.00841	4.18023		8.05262	6.14712	6.1651	9.22498	9.86666	6.73331	12.7788	3.85866	6.43318	6.45741	7.12097	5.97361	7.54068	4.42374	6.45976	11.7573	11.9511	4.88096	5.33506	7.29058		16.4178	4.56951	7.24473	6.59595	52.8096	5.46459	30.4387	4.33122
8.07412	4.28062	6.53336	4.40612	11.0301	5.92587	11.2448	4.31392	7.23459	7.37187	8.46033	7.77345	10.7966	7.52963	9.13237	6.4135	10.9482	5.28355	8.95975	4.1331		8.06121	6.19246	6.04708	9.22733	9.87995	6.71924	12.739	3.91102	6.45194	6.49102	7.20147	5.85091	7.49848	4.43859	6.52463	11.787	12.0129	4.87315	5.32803	7.3023		16.5119	4.7317	7.26075	6.60196	52.7756	5.46459	30.4847	4.34724
8.09256	4.23145	6.53336	4.44095	11.0301	5.87516	11.3682	4.31392	7.22691	7.3857	8.34816	7.85848	10.7925	7.54602	9.65842	6.4217	10.9467	5.23489	8.87882	4.12337		8.0745	6.25733	5.90014	9.23593	9.9331	6.67938	12.703	4.01107	6.45507	6.55042	7.28979	5.74617	7.48753	4.46516	6.63717	11.8691	12.0223	4.87628	5.32334	7.30386		16.6761	4.91192	7.27477	6.62599	52.6314	5.46459	30.5288	4.41732
8.0941	4.21147	6.52875	4.46707	11.0414	5.82496	11.4609	4.31648	7.2264	7.38877	8.15966	7.86001	10.7966	7.57317	10.2444	6.4719	10.9856	5.12732	8.79686	4.1331		8.08388	6.34877	5.82355	9.24374	10.0167	6.64968	12.6592	4.23851	6.48555	6.60826	7.31246	5.68834	7.47737	4.48236	6.71299	11.9308	12.034	4.88644	5.36085	7.29839		17.2428	5.04408	7.28878	6.64	52.5293	5.46258	30.4988	4.46138
8.05517	4.21301	6.50775	4.50702	11.0506	5.7845	11.4753	4.30418	7.2223	7.37545	8.03161	7.84055	10.8017	7.62388	10.7761	6.56256	11.0552	5.10888	8.76767	4.19098		8.0831	6.45663	5.77587	9.24296	10.066	6.64343	12.6413	4.43234	6.53088	6.66062	7.33122	5.65082	7.47972	4.51206	6.75363	11.9722	12.0395	4.89425	5.42651	7.29761		18.0037	5.13419	7.32082	6.638	52.4933	5.46258	30.4988	4.46738
8.01317	4.20533	6.59227	4.5229	11.0491	5.77835	11.4041	4.30418	7.2054	7.37392	7.96399	7.82006	10.7884	7.74169	11.1147	6.57383	11.1418	5.11349	8.77791	4.24886		8.06199	6.53401	5.75946	9.23827	10.0777	6.6192	12.6397	4.57459	6.53791	6.72784	7.29995	5.64926	7.49144	4.55817	6.77551	12.0324	12.0371	4.90988	5.50467	7.30621		18.5123	5.17223	7.36888	6.61397	52.4672	5.45257	30.4988	4.45337
8.02956	4.15462	6.82687	4.51727	11.0255	5.78706	11.3073	4.30213	7.18747	7.38775	7.92199	7.80828	10.7648	7.89741	11.2724	6.5769	11.2048	5.11195	8.77279	4.25962		8.04793	6.58168	5.75243	9.24843	10.0519	6.58637	12.6405	4.70433	6.53088	6.7802	7.28979	5.67349	7.50316	4.57224	6.78646	12.0856	12.0449	4.95131	5.64691	7.32809		18.7586	5.18825	7.40693	6.56792	52.4632	5.45257	30.5008	4.45337
8.03724	4.0911	7.05275	4.51522	11.0342	5.79167	11.2222	4.31596	7.19566	7.40926	7.9097	7.81443	10.7074	8.00036	11.3375	6.62095	11.1982	5.11195	8.7605	4.26218		8.08935	6.65359	5.74695	9.27266	10.0355	6.59106	12.6428	4.80828	6.53244	6.79349	7.30464	5.66489	7.50238	4.57459	6.79349	12.1176	12.0371	4.9896	5.80948	7.35857		18.8007	5.19026	7.42895	6.5559	52.251	5.49062	30.6009	4.47139
8.03007	4.08034	7.22845	4.51368	11.0947	5.82496	11.2232	4.32211	7.21206	7.42924	7.90355	7.84516	10.6337	8.04492	11.3395	6.68498	11.1982	5.08942	8.77176	4.27294		8.15578	6.76692	5.72742	9.27579	10.0245	6.5895	12.6233	4.91692	6.53088	6.8099	7.35232	5.64379	7.49535	4.59725	6.80287	12.1528	12.0129	5.00602	5.91578	7.37264		18.7306	5.19026	7.45098	6.5579	51.9746	5.53267	30.729	4.49141
8.03622	4.12644	7.33601	4.51112	11.0967	5.82753	11.3564	4.32211	7.20796	7.43077	7.87231	7.88101	10.6019	8.04441	11.36	6.77718	11.1956	5.07354	8.80455	4.26218		8.20815	6.83804	5.73914	9.26406	10.0066	6.58793	12.592	5.07167	6.53088	6.85836	7.41485	5.64535	7.45158	4.62773	6.80678	12.1809	11.998	5.01852	5.95095	7.36873		18.6144	5.19026	7.47901	6.50584	51.8144	5.54869	30.687	4.52145
8.05312	4.31648	7.38365	4.51112	11.0824	5.82701	11.5654	4.32262	7.19669	7.42924	7.79906	7.89433	10.5927	8.02546	11.3831	6.86887	11.1879	5.07354	8.83682	4.24681		8.20502	6.89119	5.74695	9.28751	10.0003	6.59262	12.5881	5.21626	6.5301	6.90604	7.43439	5.62659	7.41328	4.64336	6.80052	12.1958	11.9816	5.04744	5.96267	7.37264		18.7065	5.19626	7.48502	6.3036	51.5802	5.54869	30.0342	4.51744
8.02546	4.54185	7.38365	4.52649	11.1121	5.82906	11.7467	4.32262	7.18183	7.43333	7.72889	7.86514	10.5937	7.97629	11.3959	6.93751	11.1736	5.07507	8.85679	4.26423		8.17298	6.93886	5.77275	9.33128	10.0027	6.5809	12.5873	5.3632	6.53322	6.95371	7.44455	5.59611	7.37967	4.65665	6.80209	12.2177	11.9887	5.05448	5.97283	7.39453		19.1531	5.17824	7.44497	6.06331	51.2197	5.54669	28.7226	4.4774
7.96246	4.7744	7.42821	4.55107	11.1976	5.8265	11.8179	4.32262	7.14752	7.45792	7.67818	7.82518	10.6296	7.89331	11.4194	6.95748	11.2217	5.07917	8.90084	4.26423		8.15969	6.97325	5.83293	9.34926	9.99953	6.57777	12.5803	5.56719	6.5301	7.02562	7.47894	5.61018	7.32809	4.68323	6.80209	12.2356	12.009	4.99976	5.97205	7.40547		19.3513	5.16623	7.3869	5.87108	51.0776	5.54669	27.6734	4.49742
7.94351	5.04998	7.55012	4.57207	11.3247	5.84648	11.8144	4.32621	7.12856	7.52502	7.60237	7.81647	10.6808	7.81647	11.4292	6.9626	11.3093	5.09403	8.95053	4.24938		8.13703	7.01077	5.86966	9.36723	10.0027	6.57856	12.5639	5.75086	6.53401	7.11394	7.56882	5.65864	7.21476	4.70667	6.78802	12.2481	12.0144	4.92942	5.97674	7.41485		19.3453	5.18225	7.32683	5.7249	51.1196	5.54468	27.4771	4.52746
7.94299	5.15652	7.68944	4.5859	11.3646	5.87772	11.8149	4.32672	7.1342	7.58649	7.46202	7.80828	10.7126	7.77242	11.4261	7	11.3252	5.11503	8.98946	4.23042		8.08857	7.06548	5.90171	9.40006	10.0058	6.5809	12.5514	5.88608	6.58793	7.21476	7.6376	5.71726	7.11316	4.74731	6.78567	12.2638	12.009	4.88487	6.00253	7.43595		19.3633	5.21829	7.23272	5.67884	51.1757	5.54468	27.8376	4.53146
7.94504	5.15703	7.8677	4.58539	11.3626	5.87772	11.8123	4.33697	7.11883	7.59878	7.3104	7.81545	10.7438	7.77652	11.4312	7.01844	11.3154	5.09608	9.02787	4.21506		8.07059	7.11785	5.96345	9.40084	10.0058	6.58325	12.5561	6.0252	6.67235	7.32184	7.67902	5.8173	7.12332	4.79812	6.89275	12.2849	12.0027	4.86533	6.04865	7.45236		19.5035	5.20027	7.09455	5.68285	51.1436	5.54669	28.228	4.53146
7.93531	5.22362	8.0019	4.59359	11.3825	5.86953	11.8205	4.36258	7.0548	7.60032	7.25611	7.83645	10.816	7.80316	11.4143	7.02049	11.318	5.07303	9.06527	4.20481		8.08153	7.1663	5.98534	9.35551	10.005	6.58246	12.5764	6.18698	6.72549	7.40234	7.74936	5.98143	7.10221	4.82313	7.08893	12.3075	12.0004	4.87784	6.11977	7.46565		19.6517	5.16022	6.93636	5.69486	51.1076	5.54869	28.3742	4.53346
7.91994	5.33579	8.08795	4.61305	11.4614	5.89463	11.8159	4.36463	7.04149	7.59929	7.25611	7.84413	10.9564	7.80111	11.3831	7.01946	11.3252	5.0679	9.08268	4.20942		8.087	7.21085	5.96502	9.30783	9.99953	6.58715	12.5842	6.34174	6.75441	7.46956	7.87989	6.13149	7.1069	4.83016	7.29292	12.3271	12.0012	4.90519	6.17917	7.49848		19.7198	5.11617	6.77016	5.69887	51.0615	5.54869	28.4343	4.53547
7.94709	5.47051	8.18425	4.62791	11.7283	5.92997	11.799	4.36514	7.07068	7.59161	7.27147	7.86923	11.0762	7.83543	11.3815	7.01844	11.3262	5.0679	9.08063	4.24016		8.07997	7.23743	5.96423	9.27735	9.95342	6.58793	12.585	6.48398	6.80287	7.52896	7.99869	6.24873	7.14286	4.82156	7.41875	12.3411	12.0098	4.92942	6.19714	7.53521		19.6317	5.06811	6.61998	5.67284	50.9834	5.54669	28.4563	4.54748
8.05671	5.55451	8.27491	4.62535	12.2175	5.94329	11.7974	4.36514	7.15878	7.57829	7.28274	8.00139	11.0814	7.85643	11.3518	7.01946	11.3247	5.06637	9.07551	4.29752		8.07763	7.23508	6.00957	9.26094	9.88933	6.58168	12.5936	6.61607	6.86071	7.58757	8.0237	6.38316	7.14129	4.79655	7.53052	12.3513	12.0098	4.93958	6.21825	7.55944		19.4615	5.05409	6.49583	5.63679	50.8092	5.54669	28.4263	4.5615
8.15403	5.58627	8.26723	4.62176	12.6529	5.95097	11.8021	4.36104	7.3145	7.56497	7.3355	8.11151	11.0138	7.85284	11.2893	7.03175	11.3262	5.06278	9.08268	4.35028		8.07763	7.21711	6.04708	9.25	9.84556	6.57856	12.6038	6.77239	6.8654	7.67433	8.02057	6.49571	7.05454	4.74575	7.68136	12.3591	12.0082	4.9474	6.29719	7.57585		19.3173	5.0641	6.3917	5.56871	50.3387	5.5567	28.3802	4.57952
8.16325	5.63595	8.22625	4.63098	12.9213	5.94534	11.8056	4.37026	7.44255	7.56856	7.41541	8.13815	10.9057	7.84413	11.2468	7.0589	11.3744	5.07046	9.11188	4.38358		8.09326	7.23352	6.05724	9.22811	9.84478	6.56996	12.6155	6.95215	6.85211	7.74389	8.02135	6.55198	7.00452	4.70511	7.78922	12.3755	12.009	4.97007	6.39957	7.58914		19.2132	5.07211	6.32562	5.45257	49.758	5.55469	28.3802	4.59354
8.12842	5.74813	8.27542	4.64481	13.0601	5.90231	11.822	4.3969	7.52041	7.60954	7.44665	8.13251	10.7955	7.84874	11.2089	7.07273	11.4696	5.06022	9.14466	4.39024		8.10811	7.25775	6.04474	9.19216	9.85806	6.57387	12.6327	7.08971	6.86071	7.78532	8.01354	6.62311	7.03109	4.6887	7.83065	12.4013	12.0144	5.0193	6.50509	7.59461		19.1511	5.08213	6.3076	5.34845	49.744	5.51865	28.3902	4.59554
8.11561	5.78962	8.62015	4.64583	13.1051	5.93816	11.843	4.47014	7.6162	7.69918	7.48865	8.132	10.6747	7.81545	11.1613	7.08554	11.5142	5.05202	9.15644	4.39024		8.01197	7.27885	6.01738	9.15777	9.84869	6.5809	12.6397	7.20069	6.88181	7.84003	8.00572	6.74972	7.01702	4.6801	7.87363	12.4263	12.0254	5.07558	6.60513	7.60555		19.111	5.09614	6.3076	5.24232	51.1577	5.49062	28.4022	4.59554
8.11715	5.7763	9.20254	4.63969	13.0923	6.24191	11.8435	4.52597	7.77345	7.84209	7.56241	8.14942	10.5579	7.74425	11.1433	7.1383	11.4553	5.0259	9.14261	4.37692		7.82596	7.29448	5.99941	9.11635	9.8268	6.58715	12.6444	7.31949	6.89431	7.90646	8.0065	6.8482	6.9459	4.68557	7.91896	12.4451	12.0316	5.14983	6.64577	7.63134		19.085	5.10215	6.31161	5.15221	53.3103	5.48661	28.4062	4.57752
8.05005	5.7676	9.80952	4.6361	13.0555	6.57485	11.8722	4.51829	7.94607	7.96195	7.59007	8.1571	10.4836	7.72684	11.1423	7.18235	11.2724	5.0008	9.10932	4.36309		7.7861	7.29995	5.99628	9.05304	9.79085	6.61685	12.6506	7.43204	6.90604	7.96586	8.00807	6.89666	6.91854	4.67541	7.95101	12.4717	12.0387	5.14983	6.67391	7.64932		19.093	5.10615	6.31361	5.12217	54.6779	5.49062	28.3982	4.55549
7.93429	5.74967	10.2444	4.64891	13.0478	6.63171	11.8855	4.51112	8.09615	8.01266	7.58598	8.16683	10.4483	7.7335	11.1336	7.17671	11.0947	4.9967	9.05092	4.36719		7.82674	7.2812	5.98377	8.99442	9.76896	6.64499	12.6421	7.50707	6.90369	8.0362	8.00728	6.97872	6.92714	4.66056	8.0276	12.4912	12.059	5.12951	6.76692	7.66104		19.0129	5.12818	6.29759	5.10415	54.6679	5.4746	28.3362	4.54348
7.76679	5.68205	10.3576	4.67913	13.1072	6.62915	11.8369	4.51163	8.16683	8.03929	7.59468	8.17503	10.4349	7.74323	11.1147	7.16237	11.0814	5.009	8.99765	4.38204		7.84628	7.2851	5.92984	8.93971	9.77365	6.68172	12.6288	7.57351	6.86461	8.07215	8.00416	7.11863	6.93105	4.67619	8.12843	12.4959	12.0754	5.14123	6.87634	7.6673		18.9308	5.11016	6.26355	5.07812	53.8269	5.45257	28.3101	4.50143
7.59161	5.63237	10.333	4.67605	13.1932	6.64298	11.7104	4.51163	8.19603	8.05261	7.6162	8.17503	10.4959	7.74425	11.1095	7.12856	11.1838	5.00951	9.0038	4.39536		7.84315	7.30777	5.91734	8.85373	9.76896	6.7294	12.6421	7.6673	6.81303	8.06434	8.0065	7.25619	6.95137	4.68401	8.20659	12.4967	12.0621	5.15608	6.96387	7.66104		18.9468	5.10615	6.2235	5.07011	53.4584	5.43455	28.3041	4.43334
7.45382	5.62469	10.3141	4.69706	13.3131	6.68857	11.6294	4.51419	8.2201	8.0521	7.62593	8.17093	10.648	7.74425	11.1838	7.09988	11.1444	5.01566	9.02122	4.39536		7.9049	7.32575	5.92281	8.749	9.71582	6.77161	12.6757	7.76343	6.77004	8.0831	8.01432	7.37264	6.98185	4.67854	8.27927	12.5014	12.034	5.1678	7.04594	7.6587		18.9909	5.13819	6.17945	5.0641	53.9771	5.41453	28.2961	4.3993
7.35035	5.62725	10.3812	4.74111	13.5262	6.76181	11.6361	4.50753	8.21088	8.0649	7.6372	8.1863	10.688	7.7463	11.2504	7.09834	11.0701	5.03768	9.02583	4.39433		8.06903	7.33591	5.91734	8.66381	9.65876	6.81694	12.7483	7.82908	6.73331	8.13155	8.04011	7.48519	6.99123	4.70824	8.34962	12.5123	12.0098	5.20454	7.103	7.65714		18.9909	5.16422	6.11737	5.03006	55.5409	5.41052	28.2541	4.37127
7.25457	5.63954	10.5528	4.8036	13.7459	6.75413	11.6776	4.48807	8.18527	8.08795	7.64898	8.26057	10.5645	7.73606	11.2514	7.09373	11.1116	5.05151	9.03607	4.3969		8.18001	7.33591	5.91968	8.59034	9.64782	6.87868	12.9305	7.86113	6.73253	8.15656	8.0573	7.62353	6.99123	4.70511	8.42465	12.5334	11.9949	5.25534	7.12644	7.64698		18.9729	5.22229	6.03527	4.99202	56.8005	5.41052	28.216	4.31921
7.18849	5.65849	10.6373	4.87941	13.8392	6.70291	11.6971	4.47373	8.16171	8.10537	7.65154	8.33023	10.375	7.73913	11.2653	7.09476	11.169	5.03666	9.04017	4.39433		8.20659	7.29448	5.91812	8.50984	9.64704	6.95528	13.1634	7.90255	6.79818	8.19564	8.05496	7.78063	6.96075	4.64258	8.55595	12.5545	12.0004	5.26785	7.1538	7.63681		18.9689	5.29038	5.96319	4.96398	57.0307	5.41052	28.208	4.29317
7.18081	5.6964	10.6957	4.9127	13.832	6.68703	11.694	4.47117	8.13251	8.10537	7.71813	8.34509	10.1399	7.81904	11.3861	7.09476	11.2345	4.99158	9.01712	4.3969		8.22847	7.2132	5.8681	8.43637	9.64313	7.02093	13.2955	7.95961	6.8482	8.25504	8.06278	7.90724	6.95059	4.65587	8.68335	12.56	12.0113	5.16859	7.18506	7.63056		19.0189	5.33443	5.90311	4.94196	56.9226	5.41653	28.216	4.29117
7.14905	5.72867	10.7827	4.91065	13.7972	6.71571	11.6812	4.46809	8.20115	8.10332	7.85694	8.35379	9.93143	7.91328	11.7939	7.09476	11.3037	4.96751	9.0207	4.39997		8.26911	7.15927	5.79698	8.35196	9.62593	7.11316	13.3478	8.00807	6.85367	8.30038	8.04714	8.00807	7.10612	4.69026	8.78652	12.5561	12.0144	5.00524	7.19991	7.60164		19.105	5.38048	5.82502	4.93995	56.8685	5.41653	28.218	4.2331
7.12395	5.7343	10.7797	4.90604	13.7342	6.76028	11.6776	4.46502	8.46597	8.10024	8.08641	8.38043	9.79928	7.9348	12.2636	7.105	11.3523	4.92807	9.06373	4.40509		8.28943	7.13191	5.7876	8.27146	9.60561	7.23899	13.3799	8.06121	6.84664	8.34727	8.04558	8.11045	7.23743	4.71136	8.90219	12.5483	12.0144	5.00289	7.21711	7.54537		19.1331	5.43855	5.73892	4.94396	56.8645	5.42654	28.218	4.17303
7.11934	5.72918	10.7556	4.86967	13.6169	6.75413	11.6837	4.46604	8.79994	8.09871	8.37582	8.39016	9.71271	7.92609	12.5315	7.10756	11.3595	4.85994	9.12366	4.42302		8.2949	7.10769	5.79229	8.22456	9.61656	7.35466	13.3939	8.12061	6.82944	8.40511	8.05183	8.17923	7.23743	4.73481	9.03897	12.5498	12.0191	5.10059	7.23899	7.51254		19.1691	5.46859	5.67083	4.93194	56.7904	5.43055	28.224	4.12898
7.11934	5.68923	10.7407	4.81282	13.5042	6.73928	11.6919	4.46758	9.11649	8.10024	8.614	8.37018	9.62717	7.93224	12.5868	7.10142	11.3037	4.85175	9.19127	4.44607		8.32851	7.08189	5.78916	8.16829	9.62281	7.46878	13.4064	8.1722	6.82319	8.47545	8.05105	8.21128	7.21164	4.78483	9.18981	12.5514	12.0301	5.25612	7.27729	7.49769		19.2312	5.4766	5.61877	4.93995	56.6042	5.43255	28.242	4.10094
7.11166	5.63391	10.7361	4.75903	13.4488	6.73672	11.7068	4.46707	9.38848	8.10588	8.76459	8.34099	9.57595	7.93941	12.5391	7.10039	11.276	4.84662	9.23584	4.47424		8.39807	7.04203	5.78916	8.06668	9.61734	7.58523	13.4166	8.21518	6.82006	8.56377	8.05262	8.25192	7.21789	4.83485	9.31018	12.5459	12.0418	5.37336	7.30464	7.48675		19.2532	5.48862	5.58673	4.97399	56.4621	5.43055	28.236	4.0649
7.10347	5.60061	10.7674	4.71806	13.4427	6.75259	11.7319	4.46809	9.59234	8.11305	8.8865	8.30974	9.55239	7.93326	12.5176	7.10295	11.2724	4.81487	9.24557	4.51829		8.44028	7.00452	5.78916	7.9643	9.61968	7.68136	13.4174	8.2527	6.81069	8.67866	8.05262	8.32226	7.28823	4.84658	9.41256	12.5436	12.0449	5.43276	7.34607	7.49535		19.2612	5.48461	5.55269	5.01204	56.5662	5.43055	28.1679	4.01884
7.09681	5.58115	10.8606	4.7283	13.4386	6.77462	11.6991	4.46758	9.71886	8.09717	9.05553	8.29284	9.52166	7.91021	12.5289	7.10039	11.2658	4.78926	9.2384	4.60895		8.47858	7.0139	5.79619	7.90177	9.61812	7.81423	13.4221	8.29803	6.79896	8.79199	8.06434	8.41683	7.36639	4.82782	9.47196	12.542	12.0324	5.53827	7.39218	7.5016		19.2812	5.48862	5.53667	5.02806	56.7224	5.44656	28.1579	3.99081
7.07939	5.58268	10.9646	4.73394	13.4191	6.79306	11.59	4.46348	9.78135	8.06798	9.26708	8.28977	9.49656	7.86975	12.5427	7.07068	11.2596	4.77645	9.22867	4.77799		8.53251	7.01859	5.80167	7.85722	9.61187	8.01119	13.426	8.34571	6.77864	8.86858	8.10107	8.52703	7.38671	4.83407	9.49385	12.5311	11.9949	5.67818	7.43126	7.50707		19.2973	5.51665	5.54869	5.02406	56.7965	5.54468	28.23	3.97279
7.08861	5.58986	11.106	4.74981	13.3894	6.8407	11.5367	4.45887	9.80952	8.01829	9.41255	8.29079	9.48734	7.76269	12.5601	7.03278	11.2847	4.79335	9.22918	4.9168		8.55361	6.99748	5.80167	7.83534	9.61108	8.16751	13.4096	8.39729	6.71299	8.91235	8.14093	8.60754	7.37342	4.87549	9.4876	12.5162	11.9816	5.75633	7.46721	7.53521		19.3253	5.54669	5.55469	5.01204	56.7824	5.67484	28.2641	3.96878
7.18491	5.58986	11.3272	4.77389	13.3464	6.89038	11.5813	4.46553	9.83206	7.98141	9.45763	8.30923	9.47504	7.65769	12.5765	6.98258	11.3021	4.79489	9.24813	4.95265		8.55517	6.99592	5.82121	7.80798	9.63453	8.24254	13.3861	8.4731	6.64343	8.98738	8.18783	8.66225	7.37967	4.92473	9.46415	12.5061	11.984	5.87435	7.50238	7.56022		19.3914	5.54669	5.5607	4.95197	56.7724	5.75494	28.192	3.97279
7.23459	5.63339	11.613	4.7616	13.3105	6.9037	11.6586	4.47834	9.83462	7.97629	9.46685	8.36096	9.45763	7.64693	12.5852	6.94263	11.2796	4.78516	9.26452	4.98492		8.56064	7.04438	5.84856	7.76187	9.66736	8.33477	13.3681	8.56611	6.60904	9.12651	8.23472	8.74431	7.32731	4.9771	9.49385	12.4764	11.9808	6.03692	7.53286	7.561		19.3834	5.52866	5.55269	4.86186	56.7304	5.79699	28.1279	3.94676
7.23357	5.69691	11.8891	4.72625	13.2983	6.87143	11.7242	4.49934	9.80594	7.99165	9.46685	8.38248	9.42228	7.64078	12.5868	6.91189	11.2412	4.78055	9.26862	5.03256		8.58331	7.10065	5.86185	7.71575	9.6658	8.44888	13.3603	8.65209	6.62545	9.25625	8.25973	8.84045	7.18897	5.02399	9.60014	12.4248	11.9597	6.13227	7.56882	7.58132		19.3874	5.51264	5.53667	4.79578	56.428	5.807	28.1159	3.92874
7.23511	5.70664	12.0244	4.68374	13.2998	6.86119	11.7652	4.53468	9.77418	8.04441	9.46121	8.39016	9.39258	7.63054	12.5852	6.89243	11.2033	4.79284	9.26247	5.03		8.63489	7.16318	5.84934	7.62978	9.64547	8.55283	13.3603	8.72087	6.77708	9.343	8.25973	8.91548	7.05141	5.07011	9.66814	12.3771	11.8527	6.22372	7.62196	7.62822		19.3854	5.49863	5.51665	4.7317	55.9094	5.807	28.1159	3.94275
7.24176	5.70049	12.0397	4.67401	13.2983	6.85658	11.7841	4.57207	9.74908	8.1069	9.46019	8.40553	9.38694	7.62849	12.5827	6.89243	11.1833	4.91116	9.25632	5.10888		8.78027	7.2343	5.83684	7.50395	9.64235	8.71383	13.358	8.77479	6.967	9.40318	8.25504	9.00145	6.93652	5.11778	9.67361	12.3341	11.6807	6.40583	7.69387	7.65323		19.4775	5.50664	5.48862	4.69165	55.5029	5.82502	28.0999	3.9868
7.29145	5.70254	12.0361	4.70013	13.2829	6.83762	11.7867	4.56183	9.74037	8.153	9.46224	8.41885	9.38284	7.63156	12.5827	6.9165	11.1746	5.03102	9.26657	5.19442		9.02099	7.29214	5.83371	7.42422	9.64235	8.89907	13.3463	8.81778	7.18037	9.44383	8.23707	9.11244	6.8185	5.1639	9.64391	12.2919	11.6111	6.59653	7.76968	7.67042		19.4695	5.50463	5.44056	4.66763	55.4188	5.85906	28.0198	4.01484
7.39287	5.70306	12.2006	4.7283	13.2491	6.82687	11.7954	4.51317	9.73525	8.17093	9.46121	8.41475	9.34545	7.64642	12.5827	6.95851	11.1771	5.05766	9.24147	5.26152		9.18669	7.35623	5.83293	7.38671	9.64	9.00223	13.3236	8.8553	7.36014	9.50401	8.23316	9.22655	6.76692	5.19516	9.62125	12.2466	11.6025	6.7294	7.81267	7.69621		19.5095	5.48862	5.38849	4.61957	55.4689	5.8871	27.9997	4.01484
7.52912	5.70664	12.5909	4.81282	13.1922	6.82482	11.8984	4.43685	9.73627	8.17247	9.45353	8.40399	9.27784	7.63669	12.5776	6.97643	11.1602	5.05561	9.19998	5.35423		9.22967	7.45393	5.82824	7.36873	9.64	9.0843	13.308	8.88187	7.41172	9.59936	8.25114	9.34378	6.82397	5.23189	9.62359	12.1926	11.6088	6.8482	7.81345	7.71966		19.5195	5.46258	5.32241	4.58152	55.2966	5.91713	27.9196	4.01083
7.66435	5.70152	12.8818	4.95931	13.0882	6.81252	12.0766	4.31187	9.75728	8.16376	9.42945	8.39989	9.20664	7.61517	12.5909	6.9288	11.1587	5.13808	9.16617	5.41314		9.23436	7.5524	5.8384	7.37499	9.64	9.20623	13.3009	8.90454	7.41954	9.67908	8.26052	9.45711	6.7591	5.29911	9.61968	12.1411	11.6127	6.98185	7.80564	7.74624		19.4434	5.44256	5.41453	4.57551	55.1365	5.98922	27.6453	4.02886
7.75706	5.7174	13.0514	5.02897	12.9966	6.79665	12.2216	4.19611	9.76445	8.16888	9.40384	8.40348	9.13903	7.61568	12.6175	6.85299	11.1418	5.28508	9.15234	5.43568		9.23593	7.63681	5.86419	7.36014	9.64	9.30314	13.2947	8.92564	7.45861	9.73379	8.26677	9.57748	6.75597	5.36164	9.60327	12.0965	11.6135	7.11628	7.81814	7.75796		19.3173	5.42854	5.77096	4.57351	54.8781	6.0553	27.5031	4.15301
7.77652	5.81677	13.2101	5.04998	12.9448	6.77718	12.3107	4.12235	9.76496	8.18732	9.37414	8.40297	9.10266	7.62593	12.6651	6.79408	11.2002	5.3655	9.16976	5.45156		9.24452	7.72904	5.94782	7.30621	9.64157	9.36098	13.2853	8.93189	7.53443	9.7885	8.26755	9.70487	6.65593	5.37258	9.60561	12.0543	11.6065	7.24993	7.92756	7.72279		19.2412	5.42053	6.11537	4.57351	54.2954	6.12538	27.4711	4.32321
7.76884	5.92126	13.2998	5.08583	12.9387	6.77718	12.3558	4.11005	9.76752	8.20013	9.33367	8.39887	9.11342	7.59315	12.7533	6.75823	11.463	5.38804	9.14876	5.45668		9.25703	7.83612	6.12368	7.26713	9.65095	9.43054	13.2923	8.93736	7.5821	9.83071	8.291	9.82367	6.4918	5.38118	9.62672	12.0215	11.5846	7.40859	8.08466	7.67199		19.2092	5.42053	6.43776	4.5655	53.5005	6.25354	27.4791	4.34724
7.75911	5.98939	13.3264	5.12732	13.1	6.82687	12.3599	4.15257	9.76752	8.2032	9.2973	8.39477	9.12366	7.49839	12.8941	6.74337	11.7539	5.38804	9.13851	5.45924		9.29923	7.95101	6.25264	7.26166	9.66423	9.49932	13.3017	8.94127	7.58679	9.85337	8.3035	9.95342	6.47382	5.39681	9.65173	11.9816	11.5736	7.60555	8.18314	7.63291		19.1811	5.41853	6.67605	4.52345	52.9238	6.36968	27.4811	4.31921
7.75347	6.05905	13.3561	5.12527	13.4314	6.91753	12.3665	4.1874	9.7624	8.20115	9.26093	8.40963	9.12673	7.40772	13.0483	6.76899	11.9926	5.40853	9.13851	5.47204		9.40318	8.10967	6.28156	7.25931	9.69002	9.53683	13.3033	8.93502	7.5696	9.88855	8.30819	10.0894	6.47304	5.39446	9.6783	11.8925	11.5596	7.75952	8.22144	7.58445		19.1491	5.42654	6.74613	4.48741	52.7616	6.37769	27.4831	4.30519
7.74784	6.10515	13.3915	5.11656	13.6742	7.01178	12.3921	4.19815	9.78801	8.20115	9.19793	8.4337	9.14056	7.31091	13.0944	6.81867	12.177	5.41929	9.10471	5.48844		9.51886	8.25114	6.31047	7.25384	9.75021	9.55481	13.3072	8.92877	7.53521	9.937	8.31366	10.1879	6.46835	5.38899	9.69706	11.787	11.5244	7.82361	8.23551	7.5313		19.1351	5.42654	6.75815	4.47539	52.7436	6.3857	27.4811	4.33923
7.76116	6.10617	13.4222	5.10837	13.706	7.04968	12.4126	4.19713	9.85716	8.1991	9.10522	8.4337	9.16771	7.2182	13.037	6.83404	12.2216	5.40955	9.09959	5.5161		9.58998	8.32617	6.37925	7.24055	9.84087	9.58686	13.3228	8.93033	7.49535	9.99015	8.32539	10.2793	6.46835	5.39681	9.69706	11.6463	11.5049	7.86113	8.24254	7.47894		19.1311	5.42254	6.74012	4.4814	52.7195	6.40572	27.397	4.42734
7.78369	6.10617	13.4806	5.11708	13.6312	7.0461	12.4423	4.17562	9.85818	8.1863	9.01353	8.45009	9.17437	7.21667	12.9653	6.83148	12.2236	5.40904	9.12571	5.56015		9.64391	8.4098	6.44881	7.20773	9.94873	9.63688	13.3423	8.90532	7.47972	10.0433	8.36056	10.3825	6.44178	5.39368	9.69784	11.5213	11.4814	7.93929	8.24254	7.40703		19.1291	5.43055	6.96439	4.50343	52.7336	6.40572	27.2969	4.50743
7.79035	6.11693	13.5646	5.17957	13.54	7.03278	12.4761	4.07727	9.85562	8.13661	8.92697	8.47263	9.15234	7.2264	12.8665	6.82994	12.2262	5.40699	9.15542	5.59651		9.67283	8.52782	6.49727	7.1921	10.1011	9.66267	13.3494	8.86858	7.50864	10.0972	8.40589	10.4677	6.37222	5.38274	9.69628	11.497	11.4697	8.0362	8.25348	7.33825		19.1351	5.45057	7.80741	4.51344	52.7596	6.41573	27.2789	4.55749
7.78984	6.12973	13.6122	5.25281	13.4637	7.021	12.5074	3.99941	9.88482	8.02136	8.83887	8.48748	9.05758	7.21257	12.7517	6.88219	12.2154	5.39982	9.16361	5.6042		9.63141	8.64114	6.54104	7.26009	10.27	9.65407	13.3408	8.86311	7.57898	10.1426	8.49264	10.5623	6.33392	5.37805	9.69393	11.4541	11.5033	8.09951	8.30819	7.28745		19.1611	5.44656	8.58635	4.51144	52.7876	6.41573	26.9345	4.57351
7.79547	6.13178	13.624	5.29328	13.4232	7.01588	12.5627	4.00146	9.91299	7.89228	8.76152	8.51309	8.91263	7.18952	12.6626	6.94724	12.239	5.40546	9.09446	5.60676		9.57748	8.70758	6.60669	7.34372	10.345	9.68846	13.3244	8.86233	7.65166	10.1699	8.63489	10.703	6.31438	5.3757	9.69159	11.3407	11.5775	8.13546	8.37932	7.21867		19.2011	5.46258	9.13501	4.51144	52.8537	6.41974	26.3878	4.5595
7.81289	6.13178	13.6235	5.30045	13.4294	7.00819	12.619	4.00249	9.93911	7.83389	8.7231	8.53614	8.74872	7.17774	12.5847	6.98258	12.2764	5.42851	8.95616	5.61752		9.56732	8.81075	6.78958	7.41328	10.3403	9.76506	13.3228	8.86233	7.7603	10.1793	8.77167	10.8366	6.28937	5.36085	9.65173	11.2164	11.6432	8.18079	8.39417	7.13426		19.2212	5.44857	9.6236	4.52345	52.9538	6.4738	25.9232	4.58553
7.8303	6.14408	13.6297	5.30199	13.4591	7.00614	12.5945	4.02605	9.95858	7.83184	8.71901	8.58378	8.7272	7.17261	12.5525	6.99948	12.3547	5.42441	8.90392	5.6293		9.58607	8.97253	6.98967	7.48519	10.4075	9.80648	13.3158	8.86233	7.81345	10.2004	8.86546	10.9421	6.2839	5.36164	9.58686	11.1242	11.6831	8.26208	8.38791	7.09127		19.2212	5.44056	9.76977	4.52545	52.9398	6.52587	25.8472	4.63158
7.85131	6.15688	13.6548	5.3194	13.476	7.00409	12.5181	4.03322	9.98982	7.8303	8.72771	8.67444	8.86396	7.17774	12.5581	6.99795	12.5735	5.41724	8.89982	5.63749		9.59389	9.13041	7.0944	7.55631	10.7006	9.83618	13.3189	8.85921	7.80095	10.2465	8.91782	11.0414	6.26514	5.3929	9.58217	11.0101	11.7448	8.34727	8.45513	7.08893		19.2192	5.44056	9.80982	4.52345	52.9118	6.5579	25.751	4.66362
7.87845	6.16764	13.665	5.39419	13.4908	7.00409	12.4777	4.03117	10.0641	7.79599	8.7395	8.70466	8.90597	7.21206	12.5601	6.99129	12.7497	5.41724	8.90136	5.63647		9.59702	9.28204	7.15067	7.64307	11.0711	9.90574	13.3267	8.85764	7.79548	10.2895	8.97566	11.1203	6.21434	5.41166	9.60405	10.8726	11.8534	8.40745	8.53563	7.08346		19.2192	5.43855	10.2063	4.52545	52.8397	6.60196	25.5087	4.66963
7.90509	6.15125	13.665	5.43055	13.5293	6.99948	12.469	4.03117	10.166	7.70532	8.74615	8.6893	8.83989	7.22179	12.5601	6.9416	12.762	5.41672	8.92953	5.62571		9.61421	9.4579	7.22023	7.74545	11.3016	9.98937	13.3314	8.8553	7.80095	10.3215	9.06867	11.1938	6.1737	5.42729	9.62828	10.7709	11.9418	8.46216	8.59112	7.0475		19.2132	5.43255	10.5667	4.51544	52.5994	6.66003	25.4266	4.66763
7.92711	6.12922	13.6701	5.43004	13.5882	6.99283	12.5181	4.03117	10.2342	7.58137	8.75691	8.66164	8.75025	7.18644	12.5678	6.8786	12.7661	5.4198	8.96641	5.62366		9.62984	9.65329	7.28979	7.80016	11.3853	10.0449	13.3494	8.85373	7.81501	10.3458	9.17965	11.2946	6.15338	5.45855	9.63453	10.6787	11.9863	8.52078	8.60988	7.01233		19.1831	5.41853	10.745	4.45737	52.2269	6.69006	25.3405	4.66763
7.9348	6.11642	13.686	5.42338	13.6107	7.00051	12.5371	3.98456	10.249	7.47739	8.7733	8.65549	8.69954	7.11268	12.5724	6.83762	12.7681	5.42236	8.94336	5.62366		9.63453	9.86197	7.33903	7.81814	11.3782	10.098	13.3963	8.85217	7.84159	10.3536	9.31877	11.3829	6.14556	5.47262	9.63688	10.5779	12.0371	8.55439	8.59894	6.99983		19.1551	5.41052	10.9172	4.44936	52.0307	6.70608	25.1443	4.66763
7.93121	6.09798	13.7157	5.41058	13.6051	7.03893	12.5366	3.90465	10.2485	7.39697	8.75179	8.67188	8.70159	7.11064	12.5724	6.79818	12.7681	5.42133	8.89777	5.62469		9.63219	10.0433	7.34607	7.83299	11.3556	10.1691	13.4424	8.84904	7.92131	10.3497	9.50401	11.4408	6.13696	5.46012	9.65798	10.5138	12.1411	8.56299	8.59503	6.99826		19.1431	5.41252	11.1414	4.44536	51.9887	6.71409	25.0922	4.67564
7.9389	6.09029	13.8028	5.41058	13.6379	7.04661	12.5268	3.84421	10.247	7.32628	8.72874	8.65293	8.70159	7.10859	12.5678	6.76899	12.7389	5.41775	8.8655	5.64671		9.59076	10.2192	7.29214	7.85566	11.3485	10.2449	13.4619	8.84592	8.01041	10.3559	9.67283	11.5033	6.11352	5.4648	9.67908	10.4442	12.2388	8.56924	8.60285	7.01311		19.1291	5.40852	11.2115	4.43535	51.9606	6.71409	25.0922	4.68565
7.9727	6.09388	13.9698	5.41929	13.6881	7.04558	12.5166	3.86214	10.2618	7.27147	8.72362	8.65805	8.70825	7.10961	12.5724	6.75977	12.6841	5.40904	8.84911	5.69896		9.45711	10.413	7.22883	7.8963	11.336	10.3051	13.4783	8.84436	8.08075	10.3622	9.79632	11.5439	6.04005	5.47809	9.6869	10.3364	12.2513	8.58487	8.60597	7.0944		19.113	5.40451	11.1995	4.42333	51.8585	6.76415	25.0862	4.70367
8.00907	6.08927	14.1117	5.4326	13.7178	7.04763	12.4992	3.92053	10.2787	7.22025	8.7062	8.656	8.71696	7.11678	12.5729	6.74491	12.6887	5.40648	8.8276	5.79013		9.31409	10.6342	7.22492	7.98853	11.2829	10.3598	13.5198	8.84436	8.13234	10.3544	9.89792	11.5611	5.94782	5.48513	9.67283	10.2707	12.1457	8.6005	8.59347	7.17725		19.111	5.40652	11.2095	4.42533	51.6142	6.79219	25.0882	4.71168
8.03314	6.08107	14.232	5.43158	13.748	7.04661	12.4633	4.00914	10.2772	7.16749	8.7021	8.65139	8.68776	7.11268	12.5642	6.74747	12.7486	5.40853	8.80916	5.90077		9.25859	10.8718	7.32653	8.10342	11.2532	10.4192	13.6057	8.84045	8.16125	10.3559	10.0011	11.5994	5.89702	5.49607	9.67596	10.227	11.9207	8.61066	8.59034	7.17256		19.109	5.40852	11.2175	4.41933	51.3038	6.77617	25.0882	4.71368
8.02905	6.12	14.3975	5.43158	13.7931	7.042	12.4418	4.0911	10.269	7.18337	8.70005	8.66061	8.66778	7.10347	12.5909	6.73876	12.8188	5.44438	8.77586	5.92741		9.24296	11.0562	7.50238	8.16594	11.3243	10.4739	13.737	8.82872	8.21987	10.3598	10.1402	11.6541	5.8767	5.48903	9.70409	10.1355	11.7065	8.59816	8.59972	7.12254		19.115	5.40652	11.2616	4.40731	50.9754	6.76215	25.0882	4.70367
8.04492	6.25216	14.5056	5.4326	13.8089	7.03585	12.4208	4.10544	10.2736	7.25611	8.65703	8.68725	8.67957	7.10244	12.7077	6.72596	12.8378	5.48536	8.64371	5.93868		9.23593	11.2297	7.66964	8.20112	11.3946	10.5208	13.8621	8.81856	8.34962	10.3551	10.3567	11.6705	5.89311	5.44917	9.71582	10.0167	11.6119	8.58409	8.61379	7.06704		19.1451	5.3965	11.4198	4.40931	50.8192	6.75614	25.0782	4.66763
8.12125	6.5308	14.5045	5.43619	13.812	7.05173	12.43	4.09981	10.2844	7.31245	8.59095	8.68776	8.80301	7.1091	12.8183	6.70496	12.825	5.48331	8.38299	5.99963		9.24687	11.4204	7.76343	8.23785	11.4259	10.5662	13.9145	8.81778	8.44184	10.3544	10.635	11.6729	5.92984	5.45152	9.71738	9.92137	11.576	8.58018	8.62942	7.02718		19.1711	5.3925	11.65	4.42734	50.7892	6.74813	25.0782	4.65761
8.20013	6.81969	14.5178	5.45975	13.8223	7.10244	12.493	4.07727	10.271	7.34216	8.52078	8.6934	8.92748	7.12344	12.8567	6.69062	12.8096	5.48485	8.11817	6.05034		9.25312	11.6033	7.78688	8.27302	11.4376	10.631	13.9285	8.8084	8.49421	10.37	10.8913	11.6963	5.94313	5.45933	9.71269	9.8143	11.565	8.57862	8.63489	6.9881		19.1871	5.3905	11.8042	4.42934	50.3987	6.74213	25.0762	4.75573
8.34867	6.98668	14.5629	5.46846	13.834	7.13215	12.5371	4.03834	10.2649	7.33857	8.44958	8.66778	8.94848	7.13676	12.8516	6.69113	12.7855	5.49663	7.9225	6.07749		9.25547	11.7956	7.80251	8.30663	11.422	10.6998	13.9489	8.78652	8.5583	10.3786	11.0836	11.7268	5.94782	5.45074	9.71816	9.70331	11.5666	8.57627	8.62551	6.93965		19.2132	5.38849	11.8823	4.43134	50.1825	6.74813	25.0322	4.87387
8.57149	7.07581	14.6956	5.46948	13.8571	7.13215	12.5525	4.01632	10.2782	7.32269	8.38658	8.62373	8.91826	7.17774	12.846	6.69471	12.8081	5.4577	7.85233	6.08927		9.2711	11.9808	7.83377	8.33789	11.4048	10.7459	14.0356	8.77636	8.6474	10.3794	11.2524	11.7385	5.94704	5.46402	9.72051	9.61734	11.565	8.57784	8.6005	6.91229		19.2312	5.38048	11.9844	4.45937	50.1164	6.75214	24.9981	4.94596
8.77381	7.09424	14.9235	5.46948	13.8986	7.13215	12.5668	4.01734	10.2931	7.31757	8.33382	8.70415	8.8906	7.23972	12.867	6.69932	12.8378	5.4326	7.89945	6.08927		9.3133	12.1317	7.86347	8.36525	11.3923	10.7717	14.3092	8.76932	8.80449	10.3864	11.4533	11.7284	5.93922	5.51092	9.72051	9.547	11.5697	8.57471	8.62239	6.89119		19.2232	5.38249	12.1326	4.46138	49.9182	6.74813	24.9741	4.99402
8.89777	7.1091	15.1177	5.46948	13.9068	7.13215	12.5724	4.04551	10.2751	7.33448	8.28311	8.82094	8.8906	7.25611	12.9243	6.69984	12.8291	5.41365	7.92814	6.08415		9.3133	12.2935	7.90333	8.3926	11.4204	10.7991	14.7414	8.74822	9.02177	10.3958	11.6549	11.7096	5.8892	5.56719	9.72129	9.46571	11.608	8.58018	8.65678	6.86305		19.2192	5.37648	12.2628	4.46538	49.6218	6.72811	24.8039	5.03807
8.96282	7.20181	15.2324	5.47204	13.894	7.13369	12.5345	4.0829	10.2213	7.37238	8.24008	8.8404	8.8947	7.24176	12.9622	6.70137	12.7758	5.3696	7.91789	6.07288		9.26953	12.492	7.93929	8.41761	11.5056	10.8358	15.0782	8.74119	9.13667	10.4028	11.8034	11.6956	5.88217	5.63284	9.72207	9.37114	11.6416	8.59503	8.66381	6.84664		19.2252	5.36647	12.473	4.45537	49.5257	6.65602	24.5976	5.04408
9.00431	7.25611	15.2703	5.48178	13.895	7.11473	12.4597	4.07215	10.1665	7.39287	8.20115	8.81172	8.92441	7.19976	12.9546	6.77206	12.6713	5.33989	7.90611	6.07134		9.2328	12.6929	7.92913	8.43637	11.6666	10.871	15.2478	8.75604	9.15152	10.4122	11.9316	11.6862	5.91499	5.67192	9.72051	9.27579	11.6432	8.60363	8.67241	6.82944		19.2572	5.35445	12.7794	4.44336	49.5257	6.57392	24.5356	5.02406
9.03761	7.2853	15.2872	5.50841	13.9298	7.09168	12.4249	4.0742	10.1619	7.36367	8.15403	8.80199	8.96948	7.15725	12.9013	6.94365	12.5955	5.32299	7.87128	6.08927		9.19685	12.8765	7.90021	8.44809	11.8824	10.9007	15.3283	8.78808	9.13901	10.4224	12.0965	11.6698	5.92281	5.68365	9.72754	9.20388	11.6455	8.60128	8.69507	6.80287		19.3013	5.35045	12.8595	4.43535	49.5477	6.49783	24.4274	5.04408
9.05349	7.3355	15.2944	5.5832	13.9457	7.09886	12.493	4.10186	10.1988	7.32782	8.12586	8.81582	9.02378	7.14239	12.8075	6.98924	12.5914	5.31633	7.78728	6.10515		9.17653	13.0485	7.87832	8.46607	12.0387	10.9226	15.3682	8.79902	9.11791	10.4286	12.288	11.6518	5.92047	5.68521	9.74083	9.13588	11.6471	8.6005	8.71696	6.77473		19.3233	5.35045	12.8675	4.41732	49.5617	6.41774	24.3273	5.07412
9.05553	7.38877	15.298	5.64415	13.9872	7.08041	12.5919	4.13618	10.2639	7.31143	8.1279	8.8194	9.10573	7.1552	12.6821	6.99692	12.6144	5.32094	7.73759	6.12205		9.17027	13.2056	7.86504	8.4817	12.1223	10.9484	15.4135	8.79433	9.09133	10.4333	12.5147	11.644	5.99472	5.70788	9.7463	9.08196	11.6174	8.6005	8.7193	6.73565		19.3313	5.35846	12.9036	4.40531	49.4336	6.37568	24.2993	5.07011
9.05297	7.41746	15.298	5.66054	14.0968	7.07273	12.5852	4.18228	10.331	7.32833	8.17298	8.8194	9.18564	7.19925	12.6057	7.02305	12.6595	5.33118	7.76474	6.1492		9.17027	13.365	7.88301	8.48248	12.2145	10.9921	15.5144	8.78808	9.03115	10.4341	12.8007	11.6362	6.21434	5.76181	9.74161	9.05773	11.6174	8.60207	8.73024	6.67391		19.3353	5.36847	12.9196	4.43334	49.2894	6.37168	23.9308	5.07211
9.05758	7.44973	15.2923	5.67027	14.1368	7.08605	12.5663	4.26218	10.3699	7.33396	8.26211	8.81889	9.19844	7.23254	12.5945	7.0251	12.7261	5.3235	7.8006	6.16764		9.17653	13.5448	7.95179	8.47154	12.3466	11.0461	15.6089	8.79512	8.95534	10.4302	13.1071	11.6205	6.44647	5.86497	9.74395	9.04522	11.6956	8.60754	8.73572	6.6403		19.3473	5.36847	12.9436	4.59554	49.1272	6.37168	23.3802	5.06611
9.06988	7.48097	15.2872	5.68154	14.1378	7.09886	12.5955	4.33236	10.3919	7.33396	8.32357	8.81069	9.17335	7.22076	12.6006	7.01844	12.7466	5.29738	7.78933	6.16918		9.1734	13.7159	7.98305	8.45044	12.431	11.0687	15.6597	8.80293	8.90454	10.4208	13.4103	11.6096	6.509	5.95564	9.75646	9.03584	11.7213	8.61144	8.73572	6.62232		19.3613	5.36246	13.0818	4.75573	48.7187	6.37168	22.7234	5.0621
9.09907	7.49224	15.2831	5.68359	14.1388	7.09886	12.5914	4.33953	10.4237	7.33396	8.33279	8.8486	9.14569	7.25406	12.6016	7.01434	12.7384	5.25077	7.7673	6.16969		9.17184	13.8394	7.95257	8.42387	12.4701	11.0765	15.7004	8.81387	8.87171	10.4169	13.73	11.6018	6.5004	6.0377	9.77834	9.02412	11.6909	8.61223	8.74197	6.57934		19.3553	5.35846	13.5583	4.81981	48.3042	6.36567	22.0025	5.0601
9.18513	7.49787	15.2836	5.70971	14.1859	7.10551	12.575	4.34516	10.4985	7.33345	8.33587	8.84348	9.12059	7.34933	12.575	7.03893	12.6984	5.24155	7.78011	6.16764		9.17965	13.9442	7.92913	8.40667	12.5311	11.1086	15.7277	8.82716	8.86389	10.4239	14.0411	11.5916	6.51056	6.18542	9.78616	9.0163	11.6784	8.61926	8.74588	6.52932		19.3553	5.35846	14.2171	4.83182	48.12	6.35366	21.2156	5.0581
9.27067	7.49839	15.3051	5.71432	14.2366	7.10244	12.5724	4.37077	10.6475	7.33652	8.36404	8.79635	9.08063	7.45741	12.5555	7.01229	12.6231	5.23284	7.7924	6.1661		9.19763	14.0778	7.926	8.39651	12.61	11.1594	15.7105	8.83185	8.86546	10.4286	14.2599	11.5885	6.51212	6.32923	9.79397	9.01708	11.744	8.63255	8.74275	6.50665		19.3593	5.35846	14.6416	4.82782	48.0779	6.34965	20.749	5.05409
9.27579	7.49839	15.3466	5.71791	14.2284	7.08759	12.5663	4.38819	10.8565	7.33755	8.38299	8.80455	9.05144	7.52963	12.5607	6.95134	12.5453	5.21081	7.78984	6.16969		9.21326	14.2404	7.91975	8.38557	12.6405	11.2047	15.691	8.81466	8.85921	10.4294	14.428	11.5885	6.5598	6.39957	9.81586	9.01161	11.8308	8.64662	8.73572	6.48242		19.3573	5.36046	14.902	4.83383	48.1761	6.34965	20.735	5.04007
9.27835	7.49839	15.4286	5.7343	14.1465	7.10142	12.5576	4.39177	10.9707	7.3273	8.40604	8.8906	9.03146	7.55729	12.5668	6.89653	12.5473	5.20569	7.9517	6.19427		9.21951	14.36	7.91037	8.37306	12.6491	11.2391	15.8074	8.78574	8.84123	10.4325	14.646	11.5814	6.62076	6.45819	9.82367	9.01552	11.8878	8.67553	8.73806	6.43553		19.3153	5.36046	15.0962	4.83783	48.2742	6.32162	20.1803	5.04007
9.46685	7.49839	15.6109	5.76452	14.0563	7.11781	12.556	4.38921	10.9226	7.32935	8.44753	9.11803	9.06783	7.55422	12.5796	6.87604	12.5796	5.20364	8.16222	6.23013		9.21795	14.428	7.90959	8.35352	12.6897	11.268	16.0591	8.77011	8.86937	10.4349	14.8875	11.576	6.64577	6.54104	9.8354	9.04444	11.9152	8.71461	8.73962	6.37691		19.2672	5.35445	15.2003	4.83783	48.0299	6.27757	20.0321	5.03006
9.63537	7.49531	15.7856	5.8014	13.9918	7.12754	12.5637	4.38358	10.8258	7.35957	8.48595	9.32445	9.15337	7.55473	12.6211	6.87604	12.5873	5.20723	8.30616	6.27008		9.20154	14.4928	7.92678	8.35899	12.7061	11.2962	16.2701	8.76229	8.91626	10.4341	15.0821	11.5799	6.65359	6.62701	9.84556	9.06867	11.9535	8.73806	8.73962	6.33158		19.2392	5.36847	15.2344	4.84784	46.9826	6.2195	19.948	5.02406
9.70913	7.48917	15.8025	5.83367	13.9508	7.13215	12.5755	4.36924	10.7146	7.37545	8.5008	9.38079	9.26042	7.54449	12.6329	6.8827	12.5899	5.20108	8.34099	6.29774		9.16793	14.5772	8.00103	8.42543	12.6381	11.3134	16.3678	8.75213	8.92408	10.4341	15.2916	11.5861	6.65671	6.6911	9.844	9.09368	11.9949	8.75369	8.75447	6.29953		19.2252	5.42454	15.2344	4.82381	45.667	6.20348	19.6337	5.02606
9.76547	7.49122	15.7692	5.8685	13.9319	7.13676	12.5878	4.36463	10.6101	7.37853	8.49875	9.38336	9.33008	7.54192	12.6334	6.9078	12.6498	5.16061	8.30974	6.30389		9.10775	14.6421	8.12999	8.47701	12.4654	11.3149	16.4335	8.74197	8.92955	10.4325	15.5824	11.5916	6.66609	6.7466	9.85259	9.13588	11.9949	8.77948	8.81856	6.26983		19.1991	5.48862	15.2284	4.79178	45.0443	6.19346	19.1991	5.03006
9.77162	7.49019	15.78	5.89616	13.9068	7.13676	12.6021	4.39792	10.543	7.37955	8.49312	9.38336	9.31933	7.54192	12.6488	6.90575	12.7538	5.14576	8.34048	6.31055		8.96784	14.6953	8.22613	8.47154	12.3552	11.3165	16.5288	8.73103	8.93189	10.4263	15.8489	11.6119	6.68251	6.81772	9.88933	9.19372	11.9949	8.80997	8.82403	6.2331		19.1971	5.54468	15.2364	4.79578	44.8861	6.13139	18.8727	5.03206
9.74345	7.49173	15.7989	5.91307	13.8863	7.1342	12.5873	4.41073	10.5287	7.37853	8.49619	9.38131	9.29474	7.53834	12.6462	6.89704	12.7993	5.13961	8.35482	6.29979		8.84592	14.7664	8.25661	8.4692	12.3458	11.3235	16.6164	8.72712	8.92486	10.4294	16.0302	11.6463	6.68563	6.88103	9.93388	9.26563	12.0332	8.84592	8.82482	6.20496		19.1751	5.63079	15.2444	4.79778	44.9081	6.04529	18.8487	5.03807
9.73115	7.49378	15.8045	5.91819	13.8888	7.13778	12.5309	4.40868	10.5466	7.38672	8.48287	9.38028	9.26913	7.53988	12.6421	6.9037	12.8398	5.11656	8.34304	6.28186		8.82169	14.8484	8.25426	8.50437	12.3763	11.329	16.6594	8.72243	8.92877	10.4372	16.2311	11.6815	6.68563	6.90916	9.95263	9.36254	12.0621	8.88187	8.82091	6.19324		19.2152	5.72089	15.2524	4.80779	44.9302	5.89911	18.8047	5.04408
9.7542	7.50607	15.8194	5.92024	13.8863	7.16135	12.5161	4.40714	10.5466	7.38826	8.43319	9.36184	9.20971	7.53936	12.6406	6.9037	12.9592	5.10888	8.32562	6.30594		8.8295	14.9235	8.26677	8.53954	12.3787	11.329	16.743	8.72634	8.93814	10.445	16.4632	11.7425	6.68329	6.93965	9.9542	9.43836	12.0574	8.90766	8.82403	6.18229		19.3213	5.76094	15.2464	4.80779	44.8581	5.69286	18.5083	5.04808
9.81567	7.53117	15.8716	5.92792	13.9011	7.20642	12.5939	4.40509	10.5261	7.38877	8.40502	9.2763	9.15644	7.59212	12.6406	6.88423	13.1046	5.10222	8.32152	6.34436		8.83185	14.9977	8.26911	8.56846	12.3748	11.3282	16.8555	8.74509	8.94283	10.4497	16.6508	11.8472	6.68329	6.98732	9.94951	9.49854	12.0863	8.91782	8.82872	6.15181		19.3273	5.77496	15.2364	4.8138	44.7539	5.52866	17.2768	5.04007
9.92631	7.53783	15.9121	5.92843	13.9201	7.24586	12.6846	4.39997	10.5077	7.38467	8.41219	9.1503	9.13903	7.64642	12.6406	6.82584	13.2245	5.08583	8.37223	6.38021		8.82716	15.061	8.26052	8.62004	12.3794	11.3227	16.9243	8.74978	8.93346	10.4489	16.8266	11.9144	6.69657	7.01702	9.96201	9.57982	12.1207	8.93033	8.85999	6.11195		19.2692	5.78898	15.2344	4.82582	44.6718	5.41453	14.96	5.01404
10.0113	7.53731	15.9131	5.94226	13.8822	7.19259	12.7466	4.40048	10.5046	7.40516	8.44599	9.03863	9.12212	7.67203	12.6288	6.72903	13.3372	5.08071	8.53614	6.38175		8.81231	15.1025	8.27224	8.68022	12.3748	11.3212	16.9243	8.75291	8.9233	10.4474	17.0173	12.0215	6.72471	7.03578	9.9628	9.64782	12.1082	8.94909	8.91001	6.08772		19.1831	5.81501	15.2404	4.84784	44.6398	5.40451	13.5844	4.98801
9.99443	7.54551	15.9131	5.96378	13.8335	7.05583	12.7625	4.39587	10.5087	7.39441	8.45214	8.98536	9.12161	7.68227	12.6129	6.63273	13.413	5.10222	8.70466	6.40992		8.78339	15.1478	8.3207	8.7107	12.3638	11.329	16.9079	8.76776	8.92251	10.4458	17.1877	12.5467	6.72627	7.04672	9.9839	9.68768	12.0981	8.97097	8.94205	6.06428		19.1571	5.84104	15.2404	4.84584	44.6198	5.43455	13.3721	4.96999
9.96677	7.55678	15.9387	5.96121	13.8069	6.94519	12.7517	4.38972	10.5072	7.37033	8.45009	9.00943	9.11649	7.67152	12.6088	6.57332	13.4135	5.13193	8.88189	6.44014		8.75682	15.1978	8.37619	8.70914	12.3333	11.3313	16.9196	8.79199	8.94283	10.4466	17.3292	13.1915	6.7083	7.05376	10.0292	9.72676	12.1418	8.98582	8.97566	6.03614		19.1531	5.84104	15.2464	4.81981	44.5557	5.46659	13.3441	4.96198
9.93911	7.56088	15.9603	5.95968	13.7172	6.91394	12.7476	4.38511	10.5036	7.34831	8.43268	8.84706	9.10266	7.66332	12.6109	6.57127	13.3423	5.13603	9.0038	6.40941		8.73259	15.2275	8.42543	8.70367	12.2427	11.3329	16.9157	8.82169	8.95612	10.4482	17.4456	13.2259	6.70439	7.05923	10.0816	9.77053	12.1911	8.99207	8.98504	6.01894		19.1511	5.85305	15.2464	4.79978	44.4095	5.5587	13.3401	4.96198
9.87457	7.55832	15.9531	5.95814	13.5016	6.95851	12.7527	4.38204	10.5031	7.24586	8.41219	8.57661	9.11342	7.71864	12.636	6.57998	13.3444	5.13296	9.04632	6.37919		8.73493	15.2549	8.47154	8.72243	12.0926	11.3368	16.8649	8.85842	8.94362	10.4474	17.5394	13.4197	6.81772	7.07173	10.1254	9.81742	12.1981	9.00614	8.98191	6.01113		19.1531	5.85305	15.2664	4.77976	44.1032	5.66883	13.2339	4.95397
9.79108	7.55422	15.9597	5.95712	13.3546	6.9329	12.7635	4.38204	10.502	6.9667	8.43933	8.42807	9.09651	7.69252	12.6441	6.58766	13.5272	5.12476	9.11649	6.37099		8.78652	15.294	8.50437	8.77011	11.9316	11.3423	16.779	8.89438	8.93267	10.4427	17.6762	13.662	6.8482	7.0647	10.1512	9.86353	12.1543	9.04053	8.9866	5.99315		19.105	5.85105	15.2904	4.69366	43.6606	5.71088	12.8475	4.96398
9.73371	7.55166	15.9608	5.97863	13.2885	6.86733	12.8106	4.38358	10.4969	6.68191	8.52539	8.38811	9.05144	7.63156	12.6508	6.68191	13.7009	5.13757	9.17949	6.3756		8.8467	15.3307	8.53876	8.80918	11.9246	11.3462	16.7977	8.93424	8.92408	10.4372	17.8786	13.6909	6.77317	7.035	10.1871	9.88698	12.1153	9.07414	8.99911	5.97439		19.0029	5.85305	15.2924	4.5635	43.2922	5.71689	12.6893	4.98
9.71886	7.55422	15.9756	5.96941	13.2183	6.83404	12.8839	4.40407	10.5077	6.47241	8.58429	8.41116	9.00943	7.66947	12.6902	6.80996	13.7833	5.16676	9.17283	6.39814		8.85999	15.3471	8.57705	8.86155	12.0207	11.3657	16.8954	8.9741	8.92642	10.4364	18.0732	13.7527	6.73487	7.02249	10.2285	9.87526	12.1082	9.10306	9.00614	5.97049		18.9328	5.84705	15.2964	4.38328	42.9317	5.71289	12.6813	4.98401
9.8254	7.55524	15.9828	5.91768	13.1815	6.78179	12.9694	4.41943	10.5323	6.36689	8.61503	8.50644	9.01712	7.71813	12.7328	6.91855	13.8832	5.15703	9.18564	6.41555		8.86702	15.3526	8.60363	8.96003	12.059	11.3978	16.9306	8.99833	8.92095	10.4372	18.2499	14.0974	6.74347	7.02718	10.2535	9.88073	12.1043	9.14136	9.01396	5.96892		18.8788	5.84304	15.2964	4.19305	42.6354	5.71489	12.6573	4.98801
9.9929	7.57727	15.9874	5.83828	13.1753	6.71367	12.9904	4.41892	10.5579	6.37201	8.64473	8.6181	8.96897	7.75398	12.7466	7.00563	14.0727	5.10478	9.24454	6.41299		8.90454	15.3573	8.62395	9.04757	12.066	11.4079	16.9017	9.0163	8.92173	10.4364	18.432	14.4561	6.78567	7.02484	10.2621	9.90887	12.0903	9.18043	9.0038	5.96736		18.8207	5.84304	15.2944	4.07691	42.5953	5.71689	12.6292	5.03006
10.0789	7.59673	16.0248	5.77682	13.1794	6.70598	12.9735	4.4179	10.6122	6.36587	8.67496	8.6432	8.91211	7.78318	12.7363	7.02663	14.4917	5.03461	9.3393	6.41146		8.92955	15.358	8.65834	9.09212	12.0645	11.4103	16.8454	9.0421	8.92173	10.4333	18.5797	14.553	6.80443	7.01546	10.2645	9.92294	12.077	9.21951	8.97644	5.97439		18.8027	5.84304	15.2944	4.02285	42.5673	5.69486	12.6292	5.0621
10.1225	7.60288	16.0806	5.77835	13.1738	6.72647	12.9914	4.41482	10.7044	6.3464	8.7062	8.64883	8.94541	7.77242	12.7261	7.00666	14.8913	4.97878	9.41665	6.38328		8.91782	15.3659	8.69898	9.13588	12.0559	11.4259	16.7797	9.07648	8.93658	10.4231	18.7196	14.5538	6.80443	7.00686	10.2614	9.92294	12.0707	9.27188	8.96784	5.98299		18.8207	5.84304	15.3024	3.99081	42.339	5.68485	12.6052	5.0581
10.1409	7.60288	16.1324	5.72764	13.1676	6.78691	13.0027	4.42814	10.7284	6.32079	8.77894	8.65395	9.01712	7.70788	12.7128	6.93853	15.0352	4.96956	9.4397	6.37509		8.90219	15.3776	8.73024	9.20154	12.048	11.4517	16.7164	9.12182	8.94049	10.4177	18.8658	14.5952	6.80131	6.98888	10.2582	9.91981	12.077	9.34378	8.97175	5.97596		18.7967	5.84304	15.3085	3.97479	41.9626	5.68886	12.5531	5.06611
10.1414	7.60493	16.139	5.65696	13.163	6.85709	12.9945	4.45068	10.7151	6.29518	8.89162	8.63961	9.13903	7.64847	12.6908	6.84172	15.0762	4.96751	9.45046	6.37714		8.89516	15.3846	8.75682	9.23593	12.0566	11.4626	16.6609	9.16402	8.92798	10.4169	18.9869	14.6069	6.7974	6.96622	10.2551	9.90105	12.1098	9.42116	8.97879	5.97439		18.7666	5.83303	15.3145	3.97479	41.8564	5.69286	12.5471	5.09414
10.1435	7.60288	16.1278	5.62981	13.1681	6.87399	12.9622	4.46195	10.7003	6.28596	8.95463	8.63705	9.29474	7.63259	12.6805	6.77513	15.0854	4.91782	9.54317	6.37765		8.88578	15.3831	8.77089	9.23593	12.0652	11.4689	16.6297	9.1945	8.91548	10.4169	19.0745	14.6062	6.7974	6.95059	10.2262	9.87682	12.1567	9.48291	9.02881	5.97987		18.7786	5.82502	15.3165	3.99081	41.8484	5.71289	12.5491	5.11416
10.144	7.59929	16.1206	5.596	13.1784	6.88014	12.8347	4.48448	10.69	6.27623	8.95565	8.63449	9.38848	7.62593	12.6698	6.79306	15.0854	4.85021	9.86792	6.39506		8.85452	15.3823	8.77401	9.27422	12.0785	11.483	16.6398	9.22498	8.92642	10.42	19.1456	14.6273	6.7974	6.93886	10.2403	9.84712	12.1934	9.55247	9.11166	5.97987		18.7626	5.82502	15.3185	4.01484	41.7163	5.73491	12.5371	5.1462
10.1799	7.59929	16.1149	5.61752	13.1676	6.93699	12.5601	4.51522	10.6818	6.26906	8.96282	8.635	9.44636	7.62234	12.6488	6.77923	15.069	4.8205	10.1983	6.42016		8.8256	15.3831	8.77714	9.34613	12.048	11.497	16.6656	9.25468	8.9444	10.4255	19.1792	14.6632	6.79818	6.92714	10.2645	9.81898	12.1715	9.65016	9.14214	5.98065		18.7366	5.83303	15.3185	4.03286	41.3538	5.79298	12.5371	5.21629
10.1962	7.60442	16.1016	5.67796	13.1415	6.98104	12.3609	4.53929	10.6608	6.2916	8.99253	8.6432	9.45865	7.59827	12.6267	6.67627	15.0669	4.81692	10.374	6.46678		8.80606	15.3838	8.78261	9.38677	11.9175	11.5088	16.6602	9.27422	8.9444	10.4325	19.162	14.6749	6.80678	6.92636	10.266	9.78928	12.0965	9.7252	9.11713	5.98924		18.7186	5.83704	15.3305	4.03887	41.1836	5.87708	12.5211	5.2243
10.1962	7.61107	16.0858	5.67437	13.14	6.9749	12.3061	4.56695	10.6332	6.31106	9.13493	8.65498	9.44585	7.60903	12.6252	6.55846	15.1013	4.81487	10.4816	6.5682		8.75057	15.3807	8.79746	9.39928	11.8269	11.5236	16.6039	9.29064	8.94362	10.4466	19.1096	14.6945	6.83413	6.93105	10.2582	9.7588	11.9472	9.77053	9.10931	5.99393		18.6865	5.84905	15.3565	4.03687	41.1636	5.9752	12.5031	5.23831
10.2316	7.61825	16.0817	5.70049	13.1333	6.97234	12.3117	4.5731	10.7187	6.27521	9.48836	8.65139	9.44431	7.60134	12.6339	6.45499	15.1781	4.81896	10.4626	6.69369		8.6982	15.3807	8.80997	9.41178	11.8464	11.5361	16.4304	9.32034	8.94127	10.4669	19.0932	14.7562	6.80365	6.92245	10.2567	9.72441	11.7331	9.8143	9.14292	5.99472		18.6645	5.88309	15.3565	4.04087	41.1656	6.01925	12.4891	5.27235
10.3289	7.61978	16.0817	5.70562	13.1236	6.97234	12.3665	4.59103	10.8119	6.2414	9.84128	8.65293	9.49912	7.52246	12.6226	6.32233	15.256	4.80974	10.6296	6.78947		8.71774	15.3752	8.7787	9.42819	11.8753	11.5463	16.1271	9.35473	8.93189	10.4872	19.1229	14.7601	6.82006	6.90447	10.2418	9.6783	11.565	9.84947	9.21404	5.9955		18.6485	5.94917	15.3585	4.03086	41.0094	6.01124	12.459	5.29438
10.5148	7.60851	16.0817	5.69127	13.1302	6.97029	12.4398	4.6781	10.8847	6.27828	10.06	8.65139	9.62512	7.39441	12.6278	6.25011	15.2821	4.77901	10.9774	6.87348		8.68257	15.3651	8.74119	9.44695	11.8886	11.5627	15.9216	9.37974	8.93267	10.5122	19.1651	14.7633	6.87243	6.89588	10.2043	9.63062	11.4423	9.86353	9.26328	5.99472		18.6385	6.0573	15.3585	4.01083	40.9854	5.99122	12.439	5.3064
10.7187	7.59212	16.0796	5.68564	13.1441	6.96465	12.5207	4.7744	10.8995	6.26291	10.2101	8.64883	9.73781	7.21615	12.6488	6.23833	15.2923	4.76211	11.1485	6.95595		8.65912	15.3604	8.77948	9.47196	11.8683	11.5783	15.8762	9.4024	8.94596	10.5435	19.1917	14.7633	6.96935	6.88493	10.1488	9.58373	11.3399	9.87682	9.30236	5.99393		18.7065	6.15742	15.3585	4.00883	40.3266	5.94316	12.439	5.3124
10.8473	7.57983	16.0878	5.68615	13.1471	6.9457	12.659	4.81282	10.8365	6.21579	10.2649	8.65293	9.79467	7.0671	12.6488	6.24908	15.2918	4.76313	11.1608	6.99539		8.66147	15.3604	8.83263	9.49385	11.7526	11.5924	15.8653	9.42507	8.95221	10.574	19.2026	14.7633	7.09362	6.86696	10.1332	9.55716	11.2461	9.89792	9.32659	5.99159		18.6485	6.21549	15.3585	4.07892	40.0643	5.90512	12.435	5.3124
10.9835	7.57317	16.1201	5.68615	13.1395	6.90267	12.7722	4.80565	10.9548	6.25318	10.2505	8.64934	9.83104	7.00051	12.6416	6.23115	15.3164	4.75903	11.1792	6.93238		8.6771	15.3627	8.89985	9.51182	11.6244	11.6252	15.852	9.44695	8.95534	10.606	19.2073	14.7625	7.16005	6.84898	10.1605	9.54934	11.1227	9.90887	9.32815	5.98846		18.6965	6.24953	15.3565	4.15301	40.0222	5.8871	12.427	5.32041
11.1649	7.57317	16.1467	5.69076	13.1246	6.88372	12.7886	4.83945	11.0814	6.28186	10.2695	8.6642	9.87406	6.99795	12.6457	6.22859	15.3405	4.74725	11.2734	6.84633		8.63958	15.3604	8.9866	9.54152	11.6072	11.6846	15.8278	9.47509	8.95925	10.6412	19.2089	14.7656	7.23743	6.83491	10.1723	9.52589	10.9921	9.90887	9.33441	6.00957		18.7206	6.25153	15.3545	4.16502	39.844	5.86707	12.3549	5.33443
11.2299	7.56549	16.1575	5.72201	13.1005	6.87553	12.7896	4.88863	11.1812	6.27008	10.3038	8.68315	9.95909	6.9959	12.638	6.23884	15.4096	4.74725	11.3037	6.80638		8.60519	15.3557	9.04131	9.57122	11.6713	11.7409	15.7863	9.51339	8.95925	10.6701	19.2144	14.7734	7.38515	6.8271	10.1785	9.47822	10.9163	9.91043	9.37192	6.02832		18.6365	6.24953	15.3585	4.16902	39.5296	5.85706	12.1426	5.3064
11.2273	7.54346	16.1518	5.78143	13.0862	6.90985	12.7456	4.90911	11.2591	6.26906	10.334	8.59607	10.062	6.95799	12.6395	6.23628	15.6089	4.74674	11.2903	6.81457		8.60207	15.3526	9.07805	9.60405	11.7526	11.7722	15.6926	9.547	8.95065	10.7006	19.2175	14.7914	7.48519	6.82553	10.2004	9.43914	10.8913	9.90808	9.42585	6.04943		18.5464	6.24953	15.3465	4.18905	39.1732	5.86307	12.0545	5.24833
11.2243	7.53168	16.136	5.86748	13.1041	6.93853	12.6042	4.90604	11.2622	6.31055	10.355	8.45624	10.1394	6.92419	12.6488	6.29518	15.7687	4.74879	11.295	6.90267		8.62551	15.3518	9.13823	9.64469	11.794	11.812	15.5714	9.56185	8.94049	10.7366	19.2144	14.8219	7.52817	6.82553	10.216	9.40475	10.8686	9.90183	9.48916	6.08616		18.5604	6.25153	15.3645	4.21708	38.8508	5.86106	12.0325	5.2243
11.3195	7.53373	16.1185	5.93304	13.1169	6.94314	12.4106	4.95726	11.2699	6.33155	10.3643	8.35687	10.1834	6.94775	12.661	6.36997	15.7923	4.74777	11.2822	6.97797		8.6685	15.351	9.20935	9.66032	11.7878	11.8956	15.4956	9.57513	8.89828	10.778	19.2159	14.857	7.57585	6.82163	10.2035	9.34926	10.8061	9.89636	9.58138	6.1143		18.5964	6.24353	15.4566	4.22709	38.7727	5.87708	11.9084	5.22229
11.4865	7.52861	16.1114	5.94431	13.1405	6.96209	12.2687	5.01053	11.2678	6.3377	10.3602	8.27901	10.185	7.01024	12.6908	6.42016	15.7477	4.74213	11.2299	6.93443		8.65131	15.3534	9.28517	9.66032	11.712	12.0207	15.4487	9.59233	8.86468	10.8163	19.2151	14.8867	7.6079	6.81069	10.1402	9.29611	10.7061	9.89636	9.64391	6.13931		18.5764	6.20948	15.6569	4.21308	38.7567	5.91713	11.8843	5.22029
11.5828	7.49634	16.1098	5.93048	13.1912	6.97029	12.22	5.02488	11.2719	6.32745	10.3509	8.29847	10.2024	6.97643	12.7184	6.54566	15.5838	4.72779	11.2007	6.93443		8.64114	15.3588	9.37114	9.68064	11.6416	12.1426	15.3752	9.62203	8.82247	10.8593	19.2018	14.9149	7.60399	6.80678	10.0722	9.26484	10.6115	9.89636	9.67439	6.19324		18.4562	6.12739	15.9312	4.21308	38.7367	5.93716	11.8843	5.22229
11.6663	7.46868	16.1078	5.95251	13.2619	6.92829	12.1867	5.03256	11.2755	6.28699	10.3499	8.46443	10.269	6.87092	12.7179	6.72852	15.4081	4.68425	11.2002	6.94519		8.65443	15.3659	9.46024	9.7166	11.6197	12.238	15.2846	9.66423	8.78417	10.8999	19.18	14.9508	7.60711	6.80756	10.0542	9.21951	10.5232	9.89558	9.71113	6.24248		18.3761	6.00924	16.1535	4.2331	38.7267	5.93716	11.8823	5.2243
11.7006	7.46868	16.0898	5.97504	13.3674	6.90933	12.1422	5.03973	11.3534	6.25933	10.3479	8.57507	10.352	6.84172	12.7097	6.82174	15.2734	4.60076	11.1987	6.95082		8.80684	15.3807	9.61421	9.70253	11.6072	12.2833	15.2111	9.71113	8.79043	10.9343	19.1675	14.9884	7.60321	6.806	10.0441	9.14604	10.4067	9.90105	9.74473	6.26358		18.244	5.89711	16.3177	4.24111	38.6706	5.94316	11.8843	5.2263
11.7129	7.47841	16.056	5.99912	13.4873	6.90267	12.1237	5.03717	11.5634	6.23474	10.3381	8.57866	10.4416	6.82943	12.701	6.88167	15.2344	4.56183	11.2002	6.95543		9.44539	15.4026	9.86744	9.67205	11.5885	12.3044	15.1517	9.73301	8.80059	10.9671	19.1604	15.0251	7.59774	6.80131	9.99484	9.08274	10.3215	9.90652	9.77991	6.29719		17.7254	5.84705	16.4378	4.25112	38.6726	5.9732	11.8883	5.2303
11.7826	7.46048	16.0268	6.03446	13.4955	6.91138	12.1253	5.0469	11.8123	6.21937	10.3264	8.53512	10.5133	6.81662	12.7174	6.9416	15.2252	4.56234	11.1894	6.95492		10.2848	15.4096	10.0496	9.64704	11.5689	12.3279	15.0853	9.74005	8.79668	10.9953	19.1557	15.0642	7.5993	6.80052	9.90261	9.00458	10.3466	9.91512	9.8862	6.34096		17.0125	5.84104	16.4819	4.26514	38.6366	5.99122	11.8943	5.21428
11.8169	7.44255	15.9977	6.07083	13.4601	6.91548	12.1289	5.05561	11.9998	6.22911	10.3156	8.54229	10.5538	6.84223	12.7369	6.94724	15.1955	4.53622	11.1474	6.96363		10.785	15.4104	10.1598	9.62046	11.5471	12.3591	15.0055	9.74864	8.74041	11.0257	19.1495	15.0892	7.62431	6.80052	9.89402	8.90923	10.4161	9.92684	10.0793	6.38785		16.6461	5.84504	16.4799	4.3132	38.6025	5.99122	11.8883	5.21629
11.8051	7.4446	15.9807	6.07646	13.4473	6.82789	12.1207	5.05254	12.1248	6.23218	10.31	8.5889	10.6035	6.84838	12.7476	6.97951	15.1971	4.45682	11.1331	6.97951		11.0648	15.4182	10.2942	9.60092	11.5181	12.3638	14.9454	9.77365	8.66615	11.0664	19.1362	15.115	7.62509	6.80521	9.9245	8.85061	10.5021	9.93153	10.2176	6.45663		16.4398	5.83904	16.606	4.40531	38.5304	5.9772	11.8543	5.2283
11.7908	7.4446	15.9813	6.05137	13.4401	6.73876	12.0961	5.06227	12.2093	6.22245	10.3115	8.55202	10.6926	6.8576	12.7179	7.09886	15.1976	4.38409	11.2186	6.98463		11.261	15.4339	10.4325	9.59155	11.5088	12.3568	14.9039	9.80023	8.61223	11.1094	19.1213	15.1525	7.62275	6.8271	9.97686	8.83888	10.5599	9.93153	10.2887	6.50978		16.2656	5.84104	16.9524	4.48741	38.4904	5.93916	11.8283	5.2263
11.9066	7.43487	15.9848	6.02524	13.4381	6.71623	12.0869	5.06381	12.2451	6.22245	10.3028	8.47878	10.8729	6.87092	12.657	7.22537	15.2273	4.36104	11.3651	6.98463		11.3532	15.4557	10.5896	9.58607	11.522	12.3599	14.8469	9.81351	8.57862	11.1547	19.1174	15.183	7.61728	6.84038	10.0527	8.87484	10.5193	9.93388	10.3169	6.54886		16.2135	5.79699	17.1547	4.50343	38.4864	5.90712	11.7902	5.21829
11.9573	7.42565	15.9833	5.99707	13.4391	6.72289	12.0792	5.06022	12.2769	6.22859	10.2966	8.44804	11.0875	6.87809	12.6006	7.25559	15.3128	4.38819	11.5311	6.97439		11.3782	15.4979	10.8382	9.58138	11.5228	12.3888	14.7593	9.82055	8.56455	11.2235	19.1174	15.2119	7.63447	6.84586	10.0972	8.90219	10.4739	9.94013	10.3262	6.60669		16.2075	5.74492	17.2007	4.50743	38.4764	5.90111	11.7181	5.19827
11.945	7.41336	15.9895	5.99246	13.4386	6.75157	12.0259	5.03717	12.322	6.23935	10.2992	8.44804	11.1633	6.89038	12.575	7.25611	15.4224	4.48295	11.5874	6.94673		11.3892	15.5534	11.1227	9.57982	11.5244	12.4091	14.6828	9.83227	8.53954	11.3024	19.1213	15.2674	7.6415	6.85367	10.1433	8.92251	10.4513	9.94795	10.3661	6.67156		16.2075	5.69687	17.2428	4.53947	38.4764	5.89711	11.656	5.18225
11.9762	7.3857	16.0038	6.11795	13.435	6.77103	11.9911	5.00336	12.3706	6.21169	10.3228	8.43677	11.1459	6.89294	12.5955	7.3063	15.5423	4.60434	11.5644	6.93648		11.3986	15.5925	11.3915	9.57201	11.5361	12.424	14.6476	9.8268	8.52234	11.3642	19.1221	15.3479	7.67277	6.86774	10.2293	8.97644	10.3739	9.95576	10.4865	6.7208		16.1495	5.65682	17.3069	4.54348	38.3983	5.90712	11.644	5.17624
12.0361	7.3775	15.9982	6.31721	13.4345	6.77052	12.0054	4.93677	12.4116	6.1282	10.3617	8.37377	11.1039	6.93648	12.5934	7.45382	15.6258	4.5982	11.5577	6.97285		11.4001	15.6285	11.6698	9.55403	11.5533	12.4443	14.6265	9.80179	8.51297	11.4494	19.1135	15.4065	7.87754	6.90526	10.2746	9.046	10.2207	9.9667	10.6748	6.82163		15.9853	5.58673	17.3409	4.55149	38.3082	5.94316	11.626	5.18425
12.0597	7.4067	15.9936	6.3546	13.434	6.77308	11.968	4.87992	12.4423	6.10412	10.3878	8.24367	11.1039	6.93853	12.4234	7.56139	15.7021	4.59717	11.5572	7.03893		11.3954	15.6683	11.9074	9.52667	11.5431	12.456	14.596	9.78616	8.50046	11.5439	19.0932	15.462	8.07215	6.96466	10.2559	9.06554	10.2184	9.98546	10.8538	6.98732		15.8551	5.45858	17.3569	4.58753	38.2962	5.94917	11.4418	5.17023
12.0607	7.45229	15.9966	6.32745	13.4263	6.77513	11.8553	4.85482	12.4884	6.12717	10.3899	8.14788	11.1444	6.93443	12.0479	7.55627	15.8655	4.61715	11.5577	7.07529		11.4306	15.7035	12.127	9.49307	11.4994	12.4639	14.5624	9.75568	8.48561	11.5744	19.076	15.5261	8.1722	7.00608	10.2223	8.9866	10.2793	10.0167	11.0085	7.1069		15.6469	5.3104	17.3789	4.59754	38.2982	5.95518	11.3076	5.11216
12.0571	7.50351	15.9997	6.31618	13.4115	6.77564	11.757	4.82972	12.5356	6.11949	10.3745	8.1571	11.1602	6.94673	11.5531	7.57573	16.0463	4.62022	11.5582	7.09373		11.5353	15.7457	12.4052	9.46806	11.4666	12.4709	14.5569	9.66814	8.46373	11.5854	19.0846	15.5863	8.25504	7.05297	10.234	8.93267	10.3004	10.037	11.1203	7.1749		14.9941	5.18825	17.399	4.57752	38.2942	5.95918	11.2916	5.07211
12.0561	7.54192	15.9936	6.31004	13.4002	6.78384	11.7032	4.8287	12.5397	6.13588	10.3509	8.32818	11.1505	6.96978	11.0619	7.52092	16.118	4.62022	11.5521	7.06915		11.6549	15.802	12.7108	9.45242	11.4666	12.481	14.5679	9.58607	8.43403	11.6283	19.1042	15.6355	8.28865	7.10925	10.3802	8.93424	10.3458	10.0386	11.1664	7.24915		14.093	5.11617	17.401	4.57551	38.2741	5.95718	11.2576	5.04808
12.053	7.55268	15.9398	6.31516	13.4171	6.78691	11.7011	4.83177	12.5566	6.15535	10.3832	8.44497	11.1536	6.87604	10.7284	7.52092	16.1057	4.63508	11.5413	7.03483		11.7354	15.8426	12.9719	9.43523	11.4744	12.4936	14.578	9.5212	8.42308	11.6877	19.1229	15.6769	8.27302	7.14051	10.7358	8.91235	10.4505	10.0378	11.1789	7.34216		13.5043	5.07612	17.387	4.62958	38.2681	5.95918	11.2255	5.05009
12.032	7.54858	15.8255	6.32079	13.4867	6.77872	11.7027	4.84406	12.5965	6.13588	10.5189	8.46904	11.1879	6.68293	10.5645	7.54602	16.055	4.63917	11.5598	7.03073		11.7667	15.8731	13.1907	9.40475	11.4666	12.4998	14.6007	9.45242	8.42308	11.7378	19.1393	15.7262	8.26677	7.19288	11.1461	8.87562	10.5232	10.0386	11.1727	7.43126		13.2019	5.0621	17.3709	4.83182	38.2581	5.96118	11.1935	5.04808
12.0341	7.54397	15.7052	6.32284	13.5042	6.79818	11.6894	4.83331	12.6467	6.1072	10.5907	8.48748	11.2232	6.56461	10.4969	7.51683	16.0648	4.63917	11.6033	7.04968		11.7573	15.8958	13.3955	9.36332	11.4455	12.5045	14.6476	9.39693	8.43168	11.8026	19.1534	15.7926	8.31757	7.2851	11.4009	8.85921	10.5576	10.0324	11.1586	7.49222		13.0998	5.07612	17.3529	5.12818	38.2381	5.92915	10.9192	5.03206
12.051	7.55063	15.6283	6.33616	13.4453	6.80228	11.6289	4.82255	12.7343	6.0862	10.5876	8.48339	11.2422	6.51595	10.5	7.46407	16.1119	4.65505	11.6566	7.04866		11.7385	15.9122	13.6057	9.33831	11.4329	12.517	14.7	9.343	8.44966	11.8566	19.155	15.8332	8.56299	7.35701	11.5205	8.84357	10.5943	10.0277	11.1664	7.53755		13.1078	5.09414	17.3329	5.33643	38.2401	5.8911	10.5107	5.01404
12.0556	7.53117	15.5869	6.35409	13.4294	6.81867	11.4553	4.8164	12.8086	6.08107	10.6142	8.45368	11.2596	6.51902	10.4867	7.39133	16.116	4.68118	11.6883	7.05071		11.7659	15.9552	13.7949	9.32034	11.4345	12.5256	14.732	9.2711	8.46294	11.8644	19.1542	15.8543	8.89907	7.41719	11.6221	8.83341	10.6396	10.0386	11.261	7.57429		13.1098	5.09414	17.3169	5.42053	38.2241	5.88309	10.0561	4.98601
12.0448	7.42872	15.5633	6.35306	13.4432	6.83301	11.213	4.81435	12.8352	6.08364	10.6296	8.45214	11.2683	6.497	10.4713	7.30221	16.1129	4.69091	11.6796	7.05839		11.8151	16.0138	14.0262	9.27735	11.4392	12.5318	14.7648	9.21639	8.46842	11.8589	19.1721	15.8934	9.17809	7.57507	11.7886	8.83498	10.7061	10.0503	11.4853	7.61728		12.8795	5.0641	17.3069	5.42454	38.182	5.8931	9.82784	4.95197
12.0479	7.2976	15.5628	6.34384	13.4304	6.83096	11.0245	4.81435	12.8393	6.10105	10.6332	8.53409	11.2699	6.47804	10.4636	7.24433	16.1257	4.68015	11.6668	7.04866		11.8519	16.063	14.3365	9.2242	11.4439	12.5498	14.8164	9.14995	8.4692	11.8659	19.1995	15.927	9.3008	7.82127	11.941	8.8256	10.7803	10.0488	11.7135	7.67746		12.1326	5.05009	17.2988	5.41453	38.1119	5.8951	9.7938	4.92594
12.0474	7.14956	15.532	6.33411	13.3853	6.8576	10.9743	4.81384	12.846	6.15074	10.6439	8.68161	11.2868	6.47292	10.438	7.22742	16.0904	4.67913	11.7483	7.05173		11.9121	16.1216	14.5679	9.18981	11.4494	12.567	14.8719	9.03741	8.49108	11.8558	19.2292	15.9231	9.29923	8.0745	12.0058	8.81075	10.8366	10.0527	11.88	7.73451		11.7141	5.07812	17.2988	5.41252	38.0238	5.8951	9.80382	4.8979
12.0428	6.9708	15.4644	6.36484	13.3858	6.86119	10.9881	4.81282	12.9243	6.15483	10.6818	8.87062	11.2775	6.45909	10.4216	7.2223	16.034	4.66479	11.9506	7.0548		12.0465	16.2115	14.6851	9.15855	11.4619	12.5741	14.9039	8.93111	8.49421	11.8019	19.2448	15.8997	9.28282	8.28865	12.0488	8.80215	10.8843	10.0722	12.0324	7.77437		11.6921	5.0621	17.3029	5.41052	37.8957	5.89711	9.71971	4.88389
12.0433	6.91343	15.3927	6.39506	13.5113	6.83199	10.9774	4.84099	12.9832	6.10925	10.7361	9.19435	11.2545	6.45756	10.4216	7.18542	16.0166	4.63917	12.1017	7.06351		12.1973	16.2936	14.7906	9.12182	11.5017	12.5819	14.9032	8.86702	8.452	11.7268	19.2503	15.8747	9.27813	8.45513	12.0879	8.78886	10.9312	10.0918	12.1747	7.80954		11.6581	5.05409	17.3009	5.40451	37.6974	5.91112	8.64442	4.88389
12.0536	6.91292	15.299	6.41914	13.6512	6.82379	10.9625	4.87377	12.9802	6.1072	10.814	9.46736	11.2335	6.50212	10.4165	7.17569	16.0151	4.61613	12.1463	7.09373		12.2849	16.3639	14.9243	9.09837	11.5705	12.5936	14.875	8.81778	8.38088	11.6487	19.2675	15.8387	9.28048	8.6177	12.0957	8.76151	10.9765	10.1058	12.2661	7.8666		11.3977	5.1482	17.2968	5.3945	37.5412	5.94917	7.24473	4.88789
12.0536	6.87092	15.2288	6.4217	13.7321	6.81099	10.9364	4.85277	12.9832	6.10925	10.9057	9.4858	11.19	6.51031	10.4165	7.19259	16.0146	4.60178	12.134	7.15059		12.3193	16.4382	15.0915	9.0929	11.6166	12.603	14.8516	8.74744	8.3332	11.5846	19.2949	15.7746	9.28438	8.74744	12.0762	8.73337	11.0101	10.1113	12.3208	7.93382		11.1274	5.29238	17.2928	5.38449	37.5092	5.98922	6.65402	4.95998
12.052	6.78794	15.175	6.40736	13.7244	6.76796	10.9123	4.87172	12.9797	6.10208	10.9784	9.4986	11.0788	6.51031	10.416	7.21462	16.0207	4.60844	12.1381	7.18747		12.3255	16.4921	15.2752	9.09759	11.662	12.6108	14.8781	8.64974	8.30272	11.526	19.2886	15.7144	9.29845	8.76854	12.0871	8.70914	11.0234	10.098	12.4005	7.9643		10.9632	5.3965	17.2908	5.3925	37.5152	6.00524	6.3877	5.10615
12.0131	6.66296	15.0803	6.39609	13.5247	6.72237	10.9057	4.93217	12.9617	6.10515	11.0394	9.49553	10.9374	6.50519	10.4191	7.2474	16.0397	4.62022	12.301	7.18542		12.3263	16.5242	15.4339	9.10228	11.694	12.6209	14.9438	8.56533	8.25504	11.4642	19.2824	15.6683	9.31799	8.76854	12.1903	8.68882	11.0437	10.08	12.5225	7.9854		10.803	5.38649	17.2928	5.3945	37.5052	6.00924	6.26155	5.19226
11.9383	6.56256	14.9809	6.39814	13.0939	6.70137	10.9	4.97622	12.9295	6.10925	11.0803	9.39309	10.8795	6.54822	10.4124	7.26225	16.0617	4.63149	12.5181	7.14752		12.3263	16.564	15.5347	9.10931	11.6776	12.6295	14.9946	8.50906	8.20659	11.3798	19.3378	15.6105	9.34222	8.78261	12.3755	8.67944	11.1062	10.0832	12.6077	8.04089		10.7129	5.32842	17.3089	5.39851	37.5012	6.00924	6.2235	5.23631
11.8999	6.51492	14.9983	6.39814	12.638	6.70342	10.8939	4.98595	12.8526	6.1072	11.026	9.30755	10.8545	6.60968	10.376	7.25047	16.1052	4.63559	12.701	7.12395		12.3263	16.607	15.6207	9.12416	11.676	12.6389	15.0493	8.44262	8.18548	11.268	19.3996	15.5503	9.37974	8.81309	12.4724	8.66537	11.161	10.0957	12.6194	8.09638		10.6989	5.30039	17.3429	5.39851	37.4712	5.99923	6.15141	5.27636
11.8855	6.45704	15.0588	6.39302	12.3015	6.75823	10.8893	4.97468	12.7804	6.08415	10.9507	9.29679	10.8068	6.61583	10.3248	7.22435	16.1539	4.61408	12.9131	7.13266		12.3161	16.6367	15.7012	9.13667	11.7073	12.6546	15.0915	8.34962	8.19643	11.175	19.4441	15.5175	9.42898	8.82872	12.4912	8.64114	11.1938	10.0996	12.6077	8.12139		10.7029	5.3084	17.3629	5.38449	37.3951	5.99723	6.06531	5.3064
11.8835	6.35255	15.05	6.38328	12.0751	6.84018	10.8667	4.94958	12.7548	6.00578	10.9569	9.28808	10.772	6.62198	10.2772	7.21974	16.1559	4.62483	13.1548	7.13625		12.2935	16.6695	15.7574	9.15308	11.7698	12.6718	15.1181	8.29647	8.2144	11.1078	19.5051	15.4831	9.51339	8.8553	12.5709	8.60363	11.2368	10.0878	12.6233	8.14406		10.7309	5.32241	17.3649	5.37848	37.2629	5.99923	6.03127	5.33443
11.8978	6.31055	14.8954	6.38431	11.9598	6.81918	10.8575	4.8999	12.7276	5.86338	11.0076	9.27272	10.772	6.61686	10.248	7.2392	16.1488	4.6402	13.3403	7.13625		12.2692	16.7219	15.7973	9.18512	11.8394	12.6866	15.1837	8.29022	8.19799	11.0328	19.5731	15.4253	9.65173	8.90532	12.7046	8.56846	11.2774	10.0667	12.6546	8.16594		10.785	5.3104	17.3649	5.37648	35.2525	5.99923	5.98922	5.34044
11.9122	6.31106	14.6674	6.3838	11.9511	6.5431	10.8662	4.87172	12.6718	5.66771	11.0358	9.27579	10.7725	6.59585	10.2782	7.23664	16.1605	4.64686	13.414	7.1511		12.2575	16.7719	15.8379	9.20857	11.916	12.6929	15.2869	8.29178	8.19564	10.9507	19.6364	15.3713	9.74005	8.9358	12.7757	8.53798	11.2884	10.0433	12.6803	8.16516		10.8491	5.30439	17.3649	5.37047	31.8023	5.99923	5.99122	5.34244
11.8891	6.31209	14.4118	6.39199	11.966	6.21732	10.835	4.8707	12.5873	5.49868	11.089	9.27272	10.7725	6.60405	10.3806	7.20796	16.1826	4.65198	13.413	7.22281		12.2505	16.8118	15.8786	9.2117	12.0082	12.6811	15.3752	8.27458	8.19955	10.8749	19.7107	15.3283	9.80335	8.95065	12.8109	8.50437	11.2923	10.0355	12.7015	8.17142		10.8511	5.30039	17.397	5.38249	29.2513	6.00123	6.00524	5.34845
11.8702	6.31004	14.1788	6.3966	11.9281	6.16354	10.8145	4.87121	12.4951	5.42594	11.1976	9.26503	10.7715	6.61327	10.5476	7.21154	16.1682	4.66018	13.4232	7.29606		12.2208	16.8571	15.9239	9.22264	12.0817	12.6561	15.4737	8.26677	8.20268	10.8046	19.7779	15.2721	9.92294	8.95768	12.8406	8.47858	11.3016	10.0535	12.6952	8.18783		10.7389	5.28036	17.423	5.40451	28.5464	6.04729	6.00724	5.33843
11.8815	6.33104	14.085	6.37304	11.8441	6.18864	10.8073	4.88863	12.4715	5.38753	11.3221	9.25889	10.7556	6.60405	10.7177	7.2643	16.1119	4.66888	13.4273	7.3186		12.1973	16.9017	16.0036	9.25078	12.145	12.6327	15.5722	8.28474	8.20268	10.7514	19.8271	15.19	10.0347	8.96316	12.8374	8.47232	11.3141	10.0574	12.6577	8.19017		10.6268	5.26635	17.435	5.40852	28.4943	6.10536	5.91713	5.33843
11.9404	6.34026	14.063	6.37509	11.7642	6.17225	10.8094	4.90451	12.5939	5.36909	11.3851	9.25632	10.6941	6.62198	10.8242	7.2976	16.0402	4.66888	13.3838	7.33448		12.1903	16.9439	16.1412	9.26719	12.2208	12.6061	15.6261	8.31757	8.24801	10.7076	19.8951	15.1032	10.1058	8.97253	12.8265	8.46998	11.3392	10.0425	12.6295	8.19174		10.5267	5.27235	17.4811	5.40451	27.5192	6.15942	5.91112	5.33843
11.9952	6.34436	14.1209	6.35921	11.6412	6.10515	10.8078	4.90194	12.8675	5.36909	11.3974	9.25632	10.5635	6.63888	10.8268	7.29606	16.0381	4.66018	13.3464	7.34421		12.1981	16.9947	16.3264	9.27032	12.2771	12.5803	15.6886	8.32226	8.4137	10.6443	19.9756	15.0352	10.1762	8.97879	12.8288	8.46451	11.3767	10.0324	12.6241	8.19564		10.4045	5.25033	17.4771	5.40051	25.4106	6.18545	5.89911	5.33643
11.9752	6.35921	14.229	6.33411	11.402	6.00117	10.7761	4.90502	13.2552	5.35577	11.3923	9.24557	10.4585	6.63683	10.7971	7.37545	15.992	4.6361	13.3479	7.3437		12.1371	17.047	16.4538	9.27344	12.3075	12.5483	15.7629	8.3332	8.70211	10.5623	20.0358	14.968	10.2199	8.97253	12.8218	8.45825	11.4126	10.0324	12.6452	8.19486		10.3445	5.2303	17.5031	5.40251	21.4519	6.18746	5.89911	5.33843
11.9588	6.35306	14.3145	6.31106	11.1628	5.98939	10.7274	4.90297	13.561	5.32299	11.3831	9.17847	10.4687	6.63683	10.7991	7.61517	15.8517	4.6233	13.4488	7.34472		12.0668	17.0885	16.5038	9.27344	12.3521	12.4967	15.7629	8.38088	9.23983	10.4997	20.1132	14.8875	10.2293	8.95925	12.8077	8.44966	11.4181	10.0159	12.6952	8.19721		10.3345	5.17223	17.5251	5.41252	17.8375	6.26155	5.88109	5.35045
11.9614	6.3377	14.4128	6.28033	11.0849	6.02268	10.7085	4.91987	13.6261	5.29482	11.3902	9.12059	10.5384	6.59688	10.7648	7.90919	15.7528	4.63405	13.644	7.34728		12.0566	17.1283	16.5367	9.27891	12.3982	12.4396	15.7332	8.42387	10.0503	10.445	20.207	14.7992	10.2442	8.94674	12.7859	8.44966	11.4267	9.9925	12.7421	8.21049		10.3325	5.10615	17.5331	5.44056	17.0085	6.39371	5.86907	5.35045
11.9486	6.31926	14.4297	6.2834	11.11	6.07493	10.7366	4.94497	13.6179	5.29738	11.3482	9.10778	10.5738	6.47907	10.6009	8.08898	15.7016	4.64378	13.7685	7.35343		12.0762	17.1651	16.5984	9.29611	12.4412	12.3998	15.7793	8.41918	10.6092	10.3825	20.2828	14.7312	10.2285	8.93267	12.7491	8.45825	11.4595	9.96045	12.7476	8.21362		10.2343	5.06611	17.5171	5.44857	16.8743	6.46579	5.83704	5.36847
11.9865	6.29826	14.3898	6.33001	11.1167	6.07493	10.816	4.96085	13.5436	5.30148	11.2483	9.09959	10.5727	6.3587	10.2044	8.13303	15.6806	4.64481	13.8212	7.3647		12.0418	17.194	16.6594	9.31643	12.5147	12.3427	15.8645	8.40511	10.7686	10.327	20.375	14.6843	10.0902	8.92486	12.7061	8.46451	11.5025	9.91043	12.7405	8.21128		10.0561	5.00804	17.6052	5.44456	16.6561	6.4738	5.78097	5.37848
12.0351	6.29569	14.4072	6.39045	11.1244	6.01858	10.8755	4.96392	13.3582	5.32504	11.0809	9.0668	10.5779	6.30901	9.7624	8.12381	15.6509	4.64481	13.8566	7.3775		12.0184	17.2362	16.6875	9.33206	12.6577	12.2513	15.9888	8.39104	10.8249	10.2801	20.493	14.6429	9.97374	8.92173	12.6569	8.47389	11.5416	9.8651	12.7327	8.21128		9.98003	4.94796	17.9636	5.44056	16.4719	6.4718	5.71889	5.37648
12.0346	6.29826	14.4169	6.45346	11.1751	6.01653	10.8857	4.96341	13.1302	5.33682	10.8724	9.04222	10.5686	6.31106	9.44533	8.12534	15.6119	4.6443	13.8412	7.37545		12.0129	17.2885	16.7008	9.35238	12.7835	12.1661	16.1521	8.37463	10.9124	10.2254	20.604	14.6148	9.96592	8.9186	12.6108	8.46607	11.5689	9.81664	12.7374	8.20737		9.90193	4.92193	18.218	5.43255	16.3157	6.47981	5.60075	5.38449
12.0828	6.29826	14.4149	6.52978	11.2314	6.02268	10.8775	4.96187	12.8767	5.33682	10.6941	9.03966	10.5686	6.29774	9.32445	8.16837	15.6176	4.65454	13.792	7.49736		11.9777	17.3276	16.7258	9.39146	12.8679	12.0887	16.3053	8.36447	11.0351	10.148	20.7236	14.5905	9.96749	8.91235	12.5827	8.44653	11.5854	9.73457	12.7538	8.20502		9.77778	4.8919	18.26	5.45257	16.0554	6.48982	5.48061	5.38449
12.2308	6.31055	14.4246	6.6061	11.2632	6.02114	10.8447	4.96495	12.6672	5.32914	10.5804	9.04939	10.5717	6.29108	9.4479	8.21498	15.6432	4.75135	13.7521	7.62132		11.9058	17.3698	16.7555	9.40475	12.9805	12.0019	16.4343	8.35509	11.2094	10.0519	20.8776	14.5561	9.92997	8.90063	12.5592	8.43871	11.594	9.67205	12.782	8.19408		9.71371	4.85385	18.256	5.4746	15.743	6.50384	5.43855	5.39851
12.4177	6.29979	14.441	6.60507	11.2765	6.00578	10.7781	4.9839	12.5166	5.29738	10.4846	9.06168	10.5645	6.2916	9.65534	8.24111	15.6893	4.82614	13.7592	7.65359		11.8558	17.412	16.7844	9.38833	13.1001	11.9089	16.5234	8.32773	11.4517	9.94091	21.0331	14.5163	9.86119	8.90219	12.5233	8.44184	11.5986	9.62125	12.7906	8.16907		9.68968	4.85185	18.264	5.45858	15.2684	6.52386	5.43455	5.46659
12.5248	6.2793	14.4743	6.62608	11.2796	5.99809	10.8017	5.01668	12.4208	5.32657	10.3392	9.05656	10.5727	6.2875	9.72552	8.25903	15.741	4.84867	13.8571	7.61773		11.8144	17.423	16.8118	9.39693	13.1696	11.7964	16.5609	8.28943	11.6729	9.82446	21.18	14.4639	9.80257	8.91313	12.4967	8.44028	11.6127	9.53449	12.7632	8.16204		9.64963	4.84584	18.28	5.44256	14.6176	6.52987	5.36847	5.51064
12.5637	6.27213	14.5347	6.70906	11.3539	5.96019	10.9379	5.01668	12.3921	5.33938	10.1517	9.06988	10.6158	6.31106	9.70503	8.27133	15.7835	4.85226	14.1081	7.50863		11.7729	17.4331	16.8274	9.42038	13.229	11.651	16.607	8.26442	11.8167	9.73223	21.3285	14.4006	9.80492	8.9147	12.4889	8.41996	11.6651	9.44773	12.739	8.16204		9.61759	4.8118	18.276	5.42454	14.3273	6.4698	4.98801	5.52666
12.5827	6.32233	14.5168	6.77462	11.5096	5.91511	10.984	5.00285	12.4111	5.33836	10.018	9.08627	10.6455	6.32745	9.67891	8.26723	15.8025	4.84816	14.3365	7.41643		11.7604	17.4746	16.8352	9.41569	13.3173	11.5236	16.7188	8.24254	11.9136	9.66501	21.4606	14.3576	9.85416	8.91079	12.4975	8.38948	11.7425	9.40084	12.7124	8.12999		9.55552	4.78176	18.274	5.39851	14.3233	6.37568	4.69766	5.53067
12.5581	6.43041	14.3734	6.85965	11.7104	5.87516	10.8944	4.99978	12.4398	5.33784	9.98214	9.06732	10.648	6.37304	9.65842	8.25237	15.804	4.95778	14.397	7.39082		11.7878	17.5152	16.8337	9.41803	13.4033	11.4275	16.8384	8.18705	11.9933	9.56888	21.5794	14.3287	9.87291	8.92408	12.4943	8.36603	11.7995	9.32815	12.7046	8.09404		9.41335	4.78377	18.274	5.38649	14.3353	6.3056	4.67363	5.50664
12.533	6.42785	14.1409	6.94724	11.9209	5.85057	10.7889	4.99927	12.5248	5.33784	9.99802	9.02275	10.6485	6.497	9.6533	8.23496	15.8071	5.00388	14.4236	7.36828		11.8175	17.5222	16.8235	9.45242	13.4877	11.3212	16.9572	8.10811	12.0801	9.41491	21.7217	14.2826	9.87526	8.95456	12.4302	8.35665	11.8495	9.2242	12.7124	8.09404		9.39733	4.78176	18.276	5.3965	14.3473	6.32562	4.66362	5.49662
12.5417	6.37201	13.9344	6.96465	12.0874	5.85211	10.7115	4.98902	12.5699	5.32043	10.0175	9.00278	10.6537	6.61993	9.65432	8.23906	15.8138	5.00285	14.4554	7.33345		11.8245	17.516	16.8133	9.47978	13.5995	11.1985	17.101	8.03855	12.1262	9.26094	21.8756	14.2302	9.8737	8.99051	12.3075	8.35274	11.8933	9.16011	12.6905	8.09404		9.35728	4.78777	18.276	5.3905	14.3653	6.35366	4.65561	5.49662
12.5847	6.36023	13.9155	6.95799	12.2047	5.83828	10.666	4.95675	12.554	5.26152	10.0364	9.00021	10.6537	6.64913	9.67891	8.26006	15.8102	4.99056	14.4548	7.3355		11.8151	17.5027	16.8126	9.50635	13.7058	11.0781	17.2159	7.97993	12.0692	9.13354	22.0288	14.1904	9.87604	9.06163	12.2348	8.34727	11.9238	9.10071	12.6624	8.06825		9.35127	4.80179	18.278	5.41453	14.143	6.35366	4.66162	5.48461
12.6631	6.36126	13.98	6.92675	12.2738	5.83572	10.6608	4.91116	12.5545	5.18981	10.0539	8.98843	10.6542	6.65066	9.80901	8.25903	15.8255	4.87736	14.4595	7.28121		11.7292	17.4925	16.8133	9.52902	13.8058	10.9234	17.2854	7.926	11.9847	9.02412	22.1914	14.1435	9.91043	9.17262	12.2036	8.33867	11.9629	8.97332	12.6272	8.06043		9.13701	4.80179	18.28	5.43455	13.4802	6.34164	4.63759	5.45457
12.7297	6.3587	13.9918	6.88219	12.2953	5.83726	10.6941	4.89477	12.5525	5.16676	10.0651	8.97256	10.6588	6.65015	9.94168	8.23957	15.8675	4.75545	14.4359	7.22486		11.5478	17.5019	16.8133	9.53449	13.9074	10.7459	17.3519	7.87832	11.8894	8.93111	22.3477	14.0848	9.93857	9.25312	12.188	8.32695	12.0207	8.8342	12.5944	8.06043		9.125	4.79978	18.282	5.43455	12.8154	6.31361	4.62157	5.45457
12.72	6.37765	13.8468	6.84838	12.3015	5.83572	10.7187	4.93421	12.5412	5.22413	10.0979	8.96436	10.6588	6.63273	10.0108	8.23957	15.908	4.73496	14.4876	7.18901		11.4158	17.5043	16.8149	9.547	13.9926	10.6209	17.4308	7.8369	11.8362	8.83576	22.4814	14.0176	9.93075	9.31018	12.1848	8.31835	12.0699	8.73337	12.5764	8.04167		9.03489	4.80779	18.286	5.43055	12.5832	6.27757	4.60155	5.46459
12.6503	6.3756	13.5083	6.78589	12.2948	5.83726	10.624	4.97673	12.5765	5.31274	10.1491	8.96436	10.6588	6.665	10.0293	8.32511	15.9608	4.7365	14.5143	7.12395		11.3829	17.4777	16.8172	9.57435	14.0708	10.524	17.5152	7.80329	11.8886	8.71305	22.633	13.9387	9.90418	9.39537	12.1754	8.29256	12.1035	8.63958	12.5741	8.02448		8.99084	4.8158	18.29	5.43855	12.5852	6.24753	4.59153	5.47059
12.5689	6.37919	13.2808	6.68191	12.3117	5.83726	10.4247	4.98595	12.5658	5.37114	10.1604	8.96282	10.6506	6.73262	10.0103	8.42704	16.0156	4.64481	14.5035	7.07785		11.3829	17.4511	16.8141	9.58217	14.1732	10.4122	17.6129	7.77125	11.9308	8.60519	22.8041	13.859	9.90887	9.51182	12.1629	8.25192	12.1614	8.53251	12.5741	8.01823		8.99284	4.81781	18.248	5.43855	12.5091	6.23552	4.59354	5.48461
12.5202	6.36228	13.2025	6.63581	12.385	5.83777	10.2546	4.98492	12.5996	5.34604	10.165	8.97153	10.6219	6.76694	10.0103	8.48953	16.0847	4.46758	14.4856	7.06915		11.3853	17.4347	16.804	9.58217	14.2935	10.3223	17.7161	7.75249	11.9214	8.51844	22.9956	13.7777	9.91278	9.62828	12.1583	8.24567	12.2333	8.42152	12.5623	8.02448		8.9648	4.81981	18.1278	5.45858	12.4971	6.20548	4.60555	5.40251
12.5683	6.27111	13.1343	6.63017	12.4485	5.83777	10.1476	4.98236	12.7328	5.32043	10.2464	8.99868	10.5937	6.77513	9.98931	8.51975	16.0924	4.34362	14.5117	7.05634		11.3954	17.4144	16.7829	9.60796	14.4006	10.2567	17.8114	7.74389	11.9105	8.41996	23.2074	13.6901	9.90418	9.73301	12.1551	8.23863	12.2974	8.30585	12.4936	8.03542		8.95279	4.8158	17.9977	5.46459	12.5031	6.1434	4.62958	5.27235
12.638	6.1702	13.0836	6.623	12.4551	5.83623	10.0989	5.00131	12.9551	5.34553	10.3781	9.02326	10.5758	6.77052	9.90633	8.51975	15.9198	4.30572	14.5942	7.06351		11.4158	17.3933	16.7266	9.66658	14.51	10.1707	17.8935	7.73139	11.9621	8.30975	23.3825	13.6112	9.90418	9.82211	12.1598	8.16751	12.3404	8.15891	12.388	8.03698		8.9608	4.81781	17.8816	5.49062	12.5151	6.00524	4.59554	5.25834
12.6739	6.09029	13.0539	6.6061	12.2876	5.8014	10.1169	5.05459	13.1	5.40085	10.416	9.03556	10.5656	6.78179	9.74191	8.52692	15.7103	4.30623	14.7166	7.07581		11.4243	17.3636	16.6742	9.71816	14.6429	10.0863	17.9584	7.71575	12.0301	8.20971	23.5107	13.5307	9.90418	9.88542	12.1622	8.0745	12.3732	7.97211	12.3177	8.02995		8.93877	4.81781	17.8155	5.52666	12.5311	5.85305	4.52145	5.25834
12.699	6.03088	13.0217	6.60712	11.9214	5.6964	10.1179	5.07098	13.1113	5.48434	10.417	9.02941	10.5722	6.77257	9.5237	8.50234	15.5582	4.28062	14.9532	7.07068		11.4126	17.2932	16.6562	9.73301	14.7719	10.0347	18.0006	7.71732	12.0668	8.10264	23.6561	13.4416	9.90808	9.937	12.1434	8.06278	12.4201	7.82205	12.2896	8.02057		8.91875	4.8098	17.7894	5.52866	12.5491	5.82903	4.45737	5.25433
12.722	6.03446	12.9894	6.6061	11.6013	5.58115	10.0871	5.07764	13.0857	5.54529	10.4186	9.01353	10.562	6.77462	9.42024	8.46699	15.4552	4.24528	15.2841	7.06659		11.4001	17.2073	16.6445	9.75177	14.8391	9.99718	18.0279	7.73217	12.0879	7.98696	23.8382	13.3697	9.97061	9.99875	12.1254	8.06278	12.4959	7.75249	12.2802	8.01588		8.90273	4.8138	17.7754	5.52666	12.5631	5.811	4.44736	5.2263
12.7476	6.07493	12.9571	6.60815	11.4522	5.52736	10.0574	5.08276	13.0365	5.57039	10.4278	9.02122	10.5359	6.78538	9.41614	8.45009	15.4388	4.23247	15.5879	7.0589		11.3876	17.1533	16.6211	9.82602	14.8414	9.95498	18.0545	7.74936	12.1176	7.87676	23.9906	13.3001	10.0136	10.0558	12.116	8.06512	12.5764	7.70716	12.2763	8.02448		8.8747	4.8138	17.7754	5.51865	12.5591	5.78898	4.49742	5.15421
12.7809	6.14408	12.8987	6.62095	11.4312	5.54171	10.02	5.08378	13.0232	5.56629	10.436	9.00687	10.5302	6.78538	9.41153	8.4547	15.4475	4.23042	15.8312	7.03739		11.3548	17.1057	16.5945	9.9331	14.807	9.88855	18.0967	7.76968	12.1661	7.79313	24.1141	13.2189	10.0206	10.0855	12.1098	8.02839	12.6608	7.62275	12.2763	8.04324		8.86068	4.8098	17.6853	5.50864	12.449	5.79098	4.54348	5.09814
12.7794	6.19069	12.8326	6.60661	11.4425	5.57961	9.97804	5.09608	13.035	5.56066	10.4293	8.99458	10.5282	6.78538	9.42024	8.49209	15.448	4.23042	15.9459	7.0169		11.3181	17.047	16.5812	10.0167	14.7289	9.8143	18.1459	7.79313	12.1817	7.70716	24.2509	13.1501	10.0441	10.1058	12.1153	7.89395	12.7046	7.51254	12.2692	8.04949		8.84666	4.80179	17.3329	5.50463	12.3349	5.78297	4.5635	5.07211
12.8378	6.18864	12.8224	6.57332	11.4358	5.59037	9.93707	5.10837	13.0181	5.58268	10.4211	9.02173	10.5077	6.78589	9.42228	8.49414	15.4516	4.22786	15.9638	7.02356		11.3118	17.0033	16.582	10.0284	14.6296	9.73692	18.178	7.81501	12.1536	7.62275	24.39	13.075	10.0925	10.1308	12.1317	7.82439	12.6897	7.43595	12.2372	8.04793		8.78859	4.79978	16.9604	5.50864	12.2227	5.78097	4.5615	5.07211
12.9166	6.37919	12.8434	6.56	11.4543	5.59754	9.87099	5.14422	13.0688	5.59395	10.4165	9.01558	10.4647	6.78282	9.39053	8.44394	15.4875	4.20123	15.9705	7.03739		11.3337	17.0001	16.5726	10.0034	14.5999	9.63688	18.2061	7.84393	12.1371	7.5696	24.5213	12.9586	10.1457	10.1512	12.1379	7.82439	12.628	7.39374	12.1966	8.05574		8.70249	4.80179	16.6721	5.52666	11.7602	5.76895	4.50143	5.10015
12.9115	6.5139	12.8547	6.5682	11.4507	5.62981	9.80338	5.24103	13.0872	5.62469	10.4186	8.98331	10.416	6.78179	9.43509	8.41782	15.5633	4.16281	15.9848	7.03739		11.3376	16.9673	16.5257	9.98781	14.6421	9.52042	18.2585	7.90021	12.0989	7.55084	24.6721	12.8414	10.2215	10.1668	12.1231	7.82674	12.5584	7.33669	12.1856	8.07137		8.65844	4.80379	16.4138	5.55469	11.1134	5.70688	4.38529	5.11216
12.8982	6.52927	12.8665	6.5682	11.4169	5.6882	9.78135	5.27894	13.0667	5.74506	10.4186	8.92031	10.3494	6.79613	9.57646	8.40297	15.5612	4.16127	15.9977	7.02868		11.3102	16.8798	16.4624	9.99328	14.6765	9.44226	18.3335	7.96195	12.0668	7.51411	24.8331	12.7452	10.2481	10.1855	12.1223	7.83846	12.5295	7.23508	12.1926	8.08232		8.65643	4.80379	16.3257	5.60876	11.0473	5.6428	4.32321	5.12217
12.8844	6.51031	12.9013	6.57127	11.3918	5.74045	9.77725	5.28765	13.0462	5.90487	10.4677	8.83477	10.2321	6.78999	9.66508	8.40297	15.4352	4.16435	16.0079	7.02253		11.2884	16.7844	16.4358	9.98624	14.5718	9.38052	18.3921	8.0151	12.0676	7.4508	24.9652	12.6546	10.234	10.1934	12.1153	7.85409	12.5045	7.1327	12.159	8.08466		8.65243	4.80379	16.3217	5.66883	11.0113	5.60676	4.33322	5.11617
12.8675	6.50673	12.9366	6.52722	11.379	5.76196	9.7793	5.29943	12.9971	6.05393	10.5446	8.80301	10.142	6.75157	9.7163	8.40911	15.4122	4.1582	16.014	7.03483		11.2821	16.6938	16.4397	9.95732	14.367	9.29533	18.4398	8.08232	12.0981	7.39218	25.0653	12.5811	10.2457	10.1926	12.1059	7.84159	12.4381	7.04829	12.109	8.05887		8.64442	4.80379	16.1054	5.66883	11.0033	5.58473	4.29918	5.11416
12.8516	6.50673	12.9617	6.49341	11.3523	5.76606	9.77008	5.29994	12.9315	6.12103	10.6065	8.81735	10.1225	6.73928	9.74652	8.41167	15.5438	4.15513	16.0048	7.05839		11.2641	16.5898	16.4538	9.92294	14.2302	9.20623	18.4883	8.17376	12.1629	7.34919	25.1309	12.5139	10.2449	10.1902	12.109	7.83065	12.3904	6.95528	12.0785	8.03073		8.64442	4.80179	15.8791	5.75494	11.0073	5.58473	4.18504	5.11617
12.8388	6.50519	12.9802	6.49802	11.2847	5.76657	9.70247	5.29379	12.9095	6.12154	10.6516	8.81684	10.125	6.73262	9.74908	8.42243	15.6263	4.15205	16.0171	7.0671		11.2501	16.471	16.4648	9.92059	14.2388	9.14448	18.5211	8.27458	12.202	7.33122	25.1817	12.4216	10.2598	10.1895	12.1301	7.83768	12.4029	6.86461	12.0887	8.01666		8.64242	4.80379	15.777	5.94917	10.9953	5.59074	3.79858	5.11617
12.8367	6.50878	12.9715	6.56461	11.255	5.76042	9.70144	5.32914	12.9259	6.15227	10.646	8.74154	10.1199	6.73723	9.76752	8.45316	15.7246	4.15922	16.0965	7.06863		11.2735	16.3483	16.4671	9.94169	14.3185	9.07805	18.518	8.37853	12.202	7.33122	25.2278	12.3372	10.2989	10.1848	12.1497	7.84471	12.4224	6.81147	12.1129	8.00494		8.64041	4.80379	15.6729	6.02126	10.9892	5.60475	3.36405	5.11416
12.8373	6.52619	12.9484	6.61481	11.255	5.7092	9.76342	5.36704	12.9433	6.15227	10.6275	8.63295	10.0994	6.76899	9.81567	8.45777	15.8619	4.16076	16.1472	7.07171		11.3306	16.2584	16.4702	9.97686	14.3873	8.98582	18.5148	8.47623	12.1473	7.32965	25.2747	12.2794	10.3434	10.1738	12.1481	7.83299	12.4021	6.77708	12.1301	7.97055		8.63441	4.80179	15.5047	6.01925	10.9973	5.60676	3.47419	5.10816
12.8326	6.52671	12.9064	6.60866	11.2151	5.69486	9.83308	5.32555	12.9781	6.14408	10.666	8.63449	10.0841	6.77923	9.83718	8.45316	15.9659	4.1623	16.1626	7.07324		11.3392	16.174	16.4835	10.0105	14.4663	8.88343	18.5336	8.60128	12.0965	7.32653	25.338	12.2184	10.3974	10.1566	12.1434	7.83612	12.3998	6.74503	12.1536	7.91193		8.63641	4.8118	15.4626	6.01925	10.9953	5.60475	3.40611	5.10015
12.8019	6.539	12.7835	6.61583	11.1628	5.69435	9.90582	5.23745	13.0053	6.15022	10.7346	8.62988	10.0702	6.77718	9.82694	8.43677	15.992	4.21915	16.1739	7.04558		11.347	16.045	16.5007	10.0339	14.5421	8.79902	18.5484	8.76229	12.0512	7.33903	25.4115	12.1794	10.4489	10.1402	12.1559	7.88379	12.4615	6.71611	12.1911	7.8072		8.64242	4.8118	15.6509	6.01925	10.9953	5.53467	3.39609	5.09214
12.7686	6.56666	12.6554	6.665	11.127	5.68871	9.95858	5.18674	12.9945	6.1492	10.7807	8.63705	10.0636	6.79665	9.83052	8.49209	15.9731	4.38563	16.1744	6.97029		11.3806	15.902	16.5031	10.0222	14.578	8.72243	18.5391	8.89203	12.0332	7.35623	25.4818	12.1629	10.4786	10.1293	12.1731	7.94476	12.5342	6.69032	12.2231	7.7095		8.64242	4.80779	16.0273	6.01325	11.0013	5.48661	3.41411	5.08613
12.7794	6.57946	12.5315	6.66705	11.0824	5.69435	9.94936	5.11964	12.9991	6.18403	10.7745	8.67035	10.0631	6.80023	9.81823	8.58839	15.9265	4.47885	16.1764	6.87501		11.4275	15.7723	16.4734	9.97765	14.5851	8.64271	18.4976	9.0038	12.0426	7.35857	25.5553	12.127	10.5154	10.1199	12.1778	7.95257	12.5842	6.66375	12.2466	7.68058		8.64242	4.80579	16.2716	6.02326	11.0073	5.59274	3.41411	5.08813
12.9064	6.56512	12.3414	6.70086	11.0276	5.7553	9.86996	5.04946	13.0114	6.17225	10.7546	8.6934	10.0631	6.80177	9.69581	8.64678	15.8711	4.47219	16.1785	6.85043		11.4791	15.6691	16.4257	9.96123	14.5522	8.56924	18.4187	9.14839	12.0043	7.36404	25.61	12.0731	10.5701	10.1113	12.1786	7.94241	12.6045	6.65202	12.2669	7.68371		8.6264	4.80579	16.3177	6.04929	11.0113	5.7269	3.40611	5.09614
13.0268	6.44014	12.2579	6.74389	11.0091	5.7886	9.80286	5.02897	13.0534	6.08773	10.7689	8.6811	10.0615	6.80279	9.536	8.65293	15.8722	4.44453	16.1815	6.84274		11.5103	15.5597	16.3835	9.97374	14.5241	8.50202	18.346	9.31018	11.9152	7.37655	25.6085	12.048	10.6029	10.098	12.2036	7.94945	12.6108	6.65281	12.2966	7.70012		8.56432	4.80579	16.2356	6.06731	11.0133	5.75093	3.41011	5.09414
13.0334	6.16405	12.3317	6.77513	11.0276	5.76913	9.79877	5.04895	13.1113	6.015	10.7715	8.68315	9.99392	6.87962	9.43816	8.6391	15.8829	4.43224	16.202	6.79818		11.5072	15.4221	16.3757	9.98468	14.5061	8.43012	18.3429	9.49854	11.8605	7.37655	25.5756	12.034	10.6146	10.0855	12.2513	7.94632	12.6147	6.65281	12.3443	7.71028		8.50425	4.80779	16.0814	6.09535	11.0774	5.75494	3.44215	5.05409
12.9904	5.84392	12.3296	6.82123	11.0496	5.7302	9.79467	5.07507	13.1282	6.01192	10.7807	8.68059	9.90889	7.11576	9.42433	8.63756	15.8747	4.42404	16.244	6.74952		11.49	15.2721	16.3929	9.97296	14.4991	8.34258	18.3781	9.71972	11.8464	7.36014	25.5584	12.0082	10.6201	10.0918	12.295	7.92365	12.6014	6.6489	12.3998	7.70403		8.47021	4.8098	15.9773	6.15342	11.2816	5.75694	3.53626	4.95397
12.8946	5.64722	12.2769	6.90165	11.0906	5.79116	9.79467	5.07354	13.1405	5.98939	10.8345	8.71696	9.92426	7.24586	9.46224	8.64371	15.8737	4.40816	16.2748	6.72084		11.4963	15.1134	16.4069	9.94951	14.5077	8.25817	18.4046	9.89402	11.8183	7.36092	25.5678	11.9808	10.6178	10.1066	12.3286	7.94398	12.5803	6.65124	12.4717	7.7009		8.41014	4.80179	15.9372	6.18345	11.3637	5.75494	3.64039	4.83583
12.7445	5.54273	12.1181	6.94775	11.1797	5.81318	9.81925	5.07456	13.1738	6.05188	10.921	8.74052	9.99085	7.22845	9.48631	8.64166	15.8537	4.44504	16.2819	6.70342		11.5056	14.9657	16.4304	9.92372	14.5147	8.20112	18.3726	10.0347	11.7706	7.36951	25.585	11.9722	10.617	10.1097	12.3654	8.00259	12.5592	6.66531	12.5397	7.70559		8.34406	4.80179	15.8571	6.17745	11.3817	5.74292	3.69646	4.76374
12.6231	5.52327	11.8369	6.95595	11.2576	5.81318	9.81721	5.07866	13.2163	6.1323	10.9799	8.6309	10.0636	7.15366	9.45609	8.65959	15.8302	4.443	16.2579	6.69727		11.4837	14.843	16.4937	9.90183	14.5264	8.16829	18.1897	10.1801	11.6854	7.36248	25.5694	11.9808	10.6217	10.1097	12.4076	8.01901	12.5264	6.68016	12.5764	7.71966		8.32003	4.82782	15.803	6.20147	11.3897	5.75694	3.75453	4.71769
12.596	5.49458	11.5941	6.95697	11.3324	5.81728	9.73935	5.07303	13.2824	6.12717	10.9835	8.52283	10.1829	7.1342	9.38079	8.6811	15.8291	4.44658	16.2522	6.69984		11.4728	14.7078	16.5531	9.89402	14.5264	8.13859	17.8638	10.3208	11.5697	7.35545	25.5264	11.9941	10.624	10.1058	12.449	8.02057	12.4818	6.68329	12.6014	7.74389		8.32203	4.83783	15.735	6.22951	11.3897	5.76094	3.83062	4.68965
12.6605	5.34655	11.5065	6.95697	11.4153	5.83726	9.67839	5.06995	13.3751	6.07134	10.9728	8.51565	10.3627	7.15776	9.34699	8.67803	15.8302	4.47014	16.3926	6.70803		11.4736	14.5374	16.5851	9.92841	14.4772	8.09873	17.6043	10.4654	11.5205	7.34998	25.5115	11.9996	10.6115	10.0902	12.4982	8.03698	12.4646	6.67469	12.6483	7.76109		8.27798	4.83583	15.5688	6.23552	11.3657	5.75694	3.90671	4.68565
12.7645	5.26255	11.55	6.9498	11.4404	5.86287	9.67686	5.11554	13.4663	5.99707	10.9687	8.50439	10.4503	7.14854	9.35979	8.63449	15.8302	4.50139	16.5739	6.78179		11.4939	14.3631	16.6367	10.0113	14.3459	8.0534	17.4894	10.624	11.5267	7.33903	25.5326	11.9972	10.5982	10.0964	12.553	8.05652	12.4818	6.67938	12.6999	7.75718		8.11378	4.83583	15.3185	6.23552	11.3617	5.76094	3.96278	4.68765
12.7696	5.22823	11.6243	6.94263	11.3933	5.87772	9.63076	5.12322	13.5626	5.97607	10.9728	8.53102	10.4129	7.168	9.36389	8.49773	15.8153	4.51727	16.6763	6.89858		11.5392	14.1997	16.7016	10.1097	14.1466	8.01354	17.4589	10.7428	11.5338	7.32887	25.5358	11.9941	10.5951	10.1191	12.5787	8.06121	12.5045	6.69423	12.7366	7.7478		7.96961	4.83783	15.2544	6.22751	11.2355	5.76495	4.03286	4.66963
12.7241	5.16266	11.7216	6.88577	11.3856	5.87977	9.41153	5.09198	13.6722	5.97607	11.0004	8.56124	10.353	7.1844	9.36389	8.46085	15.7892	4.51778	16.723	6.99846		11.583	14.0395	16.7602	10.1723	14.0067	7.99009	17.4644	10.871	11.533	7.32184	25.5069	11.9949	10.5998	10.1175	12.5905	8.06668	12.5131	6.71221	12.7702	7.74389		7.90553	4.85185	15.2484	6.24353	11.1675	5.76695	4.11496	4.6476
12.6908	5.09351	11.8435	6.84223	11.3554	5.87619	9.09241	5.05459	13.7362	5.99041	11.0266	8.58839	10.2879	7.17261	9.40538	8.45982	15.7718	4.51368	16.7194	7.02305		11.6221	13.8934	16.8266	10.1809	13.934	7.96117	17.4597	11.0304	11.5174	7.31559	25.4498	11.9965	10.6271	10.1082	12.6147	8.07294	12.51	6.73018	12.8265	7.7478		7.85747	4.84985	15.2183	6.24953	11.1474	5.76695	4.15501	4.65361
12.6575	5.08993	11.8989	6.84582	11.2156	5.87772	8.93311	5.00285	13.7618	6.04419	11.0727	8.59761	10.228	7.13061	9.54419	8.43933	15.7456	4.50139	16.7035	6.99795		11.6573	13.7449	16.904	10.1762	13.8527	7.90568	17.4105	11.15	11.5056	7.31637	25.3341	11.9949	10.6162	10.1105	12.6538	8.07059	12.4592	6.74894	12.9234	7.74702		7.82743	4.84384	15.2043	6.24152	11.1214	5.78297	4.15301	4.65361
12.6185	5.07661	11.8958	6.83813	11.1987	5.85262	8.94285	4.9168	13.7628	6.07237	11.1454	8.59198	10.2044	7.09681	9.73525	8.42397	15.7226	4.50497	16.6994	6.98719		11.6956	13.5604	16.9657	10.1816	13.7347	7.83221	17.3542	11.2665	11.5056	7.32965	25.2005	11.998	10.5498	10.1019	12.6952	8.06043	12.3427	6.77786	13.0391	7.73529		7.7954	4.85585	15.1843	6.18145	11.0553	5.80099	4.14299	4.65962
12.5791	5.03307	11.885	6.82994	11.2734	5.83418	9.01046	4.82665	13.7449	6.09029	11.1766	8.5971	10.2044	7.09629	9.88789	8.42192	15.7272	4.50805	16.7117	7.00666		11.7659	13.3728	17.0337	10.1934	13.6573	7.78922	17.3206	11.4322	11.5017	7.34763	25.0895	12.0027	10.5177	10.0964	12.7272	8.04949	12.2716	6.84351	13.1337	7.72591		7.75535	4.86787	15.0822	6.09935	11.0633	5.81301	4.13699	4.68164
12.5268	5.02283	11.9081	6.83148	11.36	5.83418	9.03761	4.81179	13.8376	6.18454	11.1792	8.55868	10.2423	7.0338	9.99648	8.43114	15.7272	4.50805	16.7245	7.06146		11.8745	13.2392	17.1143	10.1996	13.6222	7.75093	17.2956	11.5517	11.5189	7.35935	24.9808	12.0035	10.5208	10.0964	12.7648	8.05027	12.2489	6.91229	13.2001	7.72513		7.75535	4.88989	14.6957	6.07332	10.9412	5.82102	4.13498	4.69366
12.4797	5.03307	11.9112	6.81201	11.4082	5.84033	9.06475	4.81435	13.9636	6.21323	11.1766	8.53512	10.2731	6.91548	10.0692	8.41116	15.7262	4.51163	16.7363	7.14547		12.0082	13.1212	17.1987	10.2027	13.5729	7.68762	17.2964	11.6229	11.5557	7.35623	24.8917	12.0035	10.5146	10.0464	12.8117	8.04636	12.2169	6.93105	13.2673	7.72435		7.75334	4.92994	14.075	6.1374	10.6528	5.82302	4.13498	4.69366
12.4674	5.04383	11.8681	6.80689	11.4865	5.85519	9.11598	4.79694	13.9611	6.20913	11.1649	8.55663	10.2777	6.80484	10.1102	8.40809	15.7241	4.51624	16.7634	7.21564		12.1293	12.9539	17.2823	10.2098	13.5026	7.60711	17.3175	11.7331	11.5752	7.35545	24.8535	12.0004	10.5138	9.98859	12.832	8.0237	12.1442	6.93339	13.3666	7.72044		7.74333	4.95397	13.6304	6.2215	10.4025	5.8951	4.13298	4.69566
12.4843	5.04741	11.8021	6.80228	11.6105	5.86441	9.17744	4.81077	13.873	6.22808	11.1649	8.6432	10.2803	6.72852	10.1291	8.41014	15.7011	4.5101	16.7839	7.2433		12.2294	12.7491	17.3581	10.2246	13.4393	7.53208	17.2979	11.8495	11.5838	7.35779	24.8026	11.9972	10.4904	9.99093	12.8242	8.01119	12.0754	6.95293	13.5119	7.71654		7.73532	4.94997	13.3421	6.25554	9.94799	5.92514	4.13298	4.70767
12.4546	5.04895	11.6842	6.79101	11.6796	5.86441	9.2594	4.8205	13.8929	6.24345	11.1526	8.66164	10.3238	6.71367	10.1604	8.41885	15.6468	4.48909	16.7122	7.23306		12.3294	12.5959	17.4269	10.2348	13.3736	7.46643	17.1361	11.9253	11.5822	7.3531	24.6964	11.9918	10.4599	10.0027	12.8304	8.00416	12.0293	6.94433	13.6472	7.71575		7.72331	4.976	13.1158	6.25954	9.05491	5.92514	4.151	4.70767
12.2508	5.04946	11.4343	6.77462	11.6924	5.88182	9.3393	4.84304	14.0348	6.23628	11.1234	8.42448	10.3187	6.78896	10.2019	8.42397	15.6447	4.46758	16.6164	7.2223		12.4342	12.51	17.5003	10.2309	13.3142	7.4125	16.8524	11.9988	11.5517	7.35076	24.576	11.9832	10.4435	9.9839	12.8664	7.97211	11.9988	6.90916	13.7527	7.71419		7.7133	5.02606	12.9917	6.24353	8.41014	5.92514	4.17303	4.75573
12.0643	5.04588	11.1946	6.75157	11.6899	5.89514	9.3726	4.92397	14.0819	6.23525	11.0957	8.26518	10.2336	6.81662	10.1937	8.52692	15.6888	4.464	16.5534	7.21257		12.5397	12.4302	17.5832	10.2098	13.2829	7.36482	16.6312	12.0715	11.5088	7.34841	24.4916	11.973	10.4388	9.9542	12.8945	7.94476	11.9613	6.90838	13.866	7.71185		7.72131	5.03006	12.9917	6.2215	8.41014	5.96319	4.18304	4.79378
11.988	5.05202	11.1474	6.73006	11.6817	5.8895	9.38489	5.03307	14.0855	6.2665	11.0849	8.43063	10.1916	6.83609	10.1957	8.66574	15.7354	4.48448	16.5237	7.17671		12.6483	12.3185	17.6363	10.1496	13.2665	7.32731	16.5367	12.1184	11.4947	7.34763	24.3837	11.9582	10.4458	9.93388	12.9234	7.94632	11.9191	6.93808	14.0012	7.71888		7.69127	4.976	13.0417	6.21349	8.19788	5.96319	4.21508	4.79578
11.947	5.04998	11.1674	6.70701	11.6832	5.88131	9.40384	5.08788	14.0942	6.29621	11.0849	8.69186	10.2639	6.86938	10.1937	8.70415	15.7579	4.50958	16.5406	7.13881		12.7272	12.2161	17.6574	10.0957	13.2517	7.31246	16.4694	12.159	11.4884	7.34763	24.2235	11.9449	10.4865	9.93153	12.9578	7.9346	11.9144	6.94981	14.0958	7.73529		7.67525	4.91793	13.0677	6.21349	7.65122	5.98321	4.30118	4.79578
11.9378	5.07251	11.1546	6.69266	11.7052	5.88028	9.39923	5.07764	14.0963	6.30594	11.0931	8.79635	10.3914	6.86989	10.1727	8.6934	15.7687	4.5311	16.5283	7.09424		12.7866	12.1168	17.6934	10.0769	13.2376	7.30621	16.3803	12.2012	11.4884	7.34685	24.0922	11.9238	10.5208	9.94247	12.9688	7.87676	11.9308	6.96935	14.2271	7.74858		7.62119	4.85986	13.3361	6.2235	7.15663	5.99923	4.39329	4.81781
11.9419	5.13603	11.129	6.69369	11.7201	5.91307	9.3895	5.07712	14.0768	6.30235	11.0916	8.7984	10.5067	6.86989	10.1952	8.7103	15.7753	4.53468	16.5217	7.06966		12.8695	11.9918	17.7591	10.0503	13.2087	7.29839	16.3022	12.2263	11.4994	7.34138	24.0015	11.8886	10.5498	9.95498	12.9523	7.7986	11.9081	7.0053	14.3701	7.75561		7.59916	4.76374	13.6084	6.29158	6.78017	6.01124	4.42533	4.87387
11.9363	5.16164	11.1213	6.69881	11.7216	6.00988	9.39053	5.10171	14.0461	6.27623	11.0793	8.81121	10.6035	6.86989	10.2423	8.7605	15.7226	4.53315	16.5232	7.08041		12.9695	11.8636	17.8333	9.9925	13.1477	7.2937	16.2326	12.2583	11.5056	7.332	23.8741	11.8503	10.6037	9.98077	12.943	7.69309	11.8644	7.00374	14.4858	7.75796		7.40893	4.66763	14.0149	6.46579	6.53588	6.02126	4.42533	4.95998
11.9281	5.15293	11.1019	6.70393	11.7283	6.09798	9.31369	5.13091	14.0379	6.3167	11.0814	8.82606	10.667	6.84633	10.2844	8.79891	15.5735	4.53007	16.5447	7.06044		13.0516	11.7581	17.9115	9.93935	13.0915	7.30074	16.1388	12.2927	11.5017	7.31949	23.7241	11.7862	10.6475	10.0308	12.9492	7.59305	11.8409	6.98576	14.5796	7.75796		7.10857	4.6496	14.898	6.70608	6.43576	6.02326	4.42533	5.03206
11.9352	5.12373	11.0383	6.73672	11.7232	6.07749	9.18257	5.14013	14.0502	6.39404	11.0829	8.82862	10.6834	6.78589	10.3115	8.80762	15.3902	4.54544	16.5457	7.02561		13.1094	11.6534	17.9834	9.90183	13.0571	7.31949	16.0544	12.3005	11.5002	7.3109	23.6021	11.676	10.6576	10.091	12.9891	7.5227	11.8104	6.99436	14.7062	7.7603		7.08454	4.65361	15.9352	6.8002	6.42775	6.02927	4.43535	5.05009
11.9045	5.11503	11.0045	6.77103	11.7083	6.00731	9.05963	5.14064	14.0507	6.42631	11.068	8.83887	10.6772	6.74081	10.3417	8.80916	15.235	4.55722	16.5467	7.02356		13.1602	11.5533	18.0475	9.8479	13.0352	7.33278	16.02	12.3161	11.5064	7.31637	23.4826	11.6049	10.6576	10.1558	13.0704	7.44455	11.7706	7.02406	14.8305	7.76109		7.06852	4.6476	16.4158	6.8042	6.44176	6.02526	4.46138	5.05009
11.8333	5.11708	11.0163	6.76079	11.7088	5.99912	8.97153	5.14166	14.0461	6.40428	11.0414	8.84757	10.6695	6.71264	10.3689	8.80916	15.0905	4.54339	16.5114	7.04763		13.2306	11.49	18.1131	9.78616	13.0344	7.33512	15.9739	12.3544	11.5119	7.32184	23.3505	11.4947	10.6733	10.2199	13.1806	7.3531	11.7471	7.03109	14.9016	7.76187		7.02647	4.63358	16.4098	6.79018	6.43976	5.9732	4.47139	5.05009
11.8359	5.13961	11.0583	6.74081	11.7073	6.00322	8.92646	5.14269	14.0476	6.40787	11.0409	8.84757	10.6629	6.73108	10.3868	8.80199	14.964	4.49831	16.4832	7.04763		13.3533	11.4314	18.1741	9.74161	13.0453	7.34763	15.9036	12.3779	11.5181	7.32418	23.2379	10.9155	10.7201	10.2637	13.2564	7.29214	11.7253	7.05063	14.9626	7.76499		7.02647	4.61957	17.0265	6.78818	6.38369	5.94917	4.4794	5.04808
11.8722	5.16881	11.1234	6.73876	11.7088	5.98324	8.90443	5.15242	14.0609	6.41299	11.0455	8.81582	10.6608	7.00051	10.3935	8.7984	14.9117	4.42609	16.4617	7.06863		13.501	11.3501	18.228	9.7252	13.0524	7.37577	15.8489	12.3763	11.5463	7.32496	23.1441	10.1254	10.753	10.3028	13.2884	7.23665	11.6854	7.11706	15.0376	7.76187		7.02847	4.62157	18.218	6.83424	6.26155	5.92514	4.4794	5.06611
11.9112	5.22003	11.1505	6.73876	11.694	5.92638	8.88087	5.15037	14.0609	6.40889	11.0455	8.81377	10.6588	7.25867	10.3899	8.82965	14.9179	4.36719	16.3874	7.06966		13.6268	11.2829	18.2796	9.71503	13.0571	7.3914	15.8246	12.3662	11.5854	7.32262	23.0582	10.0824	10.742	10.3489	13.3033	7.1538	11.6455	7.16318	15.1236	7.76265		7.02647	4.61957	19.109	6.93235	6.16343	5.84104	4.48741	5.1442
11.9127	5.32914	11.1792	6.73928	11.6648	5.86645	8.86601	5.15191	14.0666	6.45602	11.0286	8.95258	10.6496	7.23306	10.3591	8.9408	14.8697	4.33492	16.3342	7.14188		13.7269	11.2376	18.3445	9.67205	13.0633	7.4	15.8051	12.3466	11.5893	7.31715	22.9792	9.82602	10.6701	10.3974	13.3158	7.07955	11.6229	7.1538	15.2181	7.75952		7.01846	4.6456	19.5536	6.99443	6.10536	5.73491	4.48541	5.19226
11.9009	5.35628	11.1838	6.72903	11.6284	5.85877	8.8486	5.15396	14.0671	6.45909	10.9881	9.2553	10.6429	7.25457	10.3509	8.97768	14.672	4.33082	16.2855	7.2223		13.7902	11.1836	18.4351	9.61734	13.0618	7.39843	15.7441	12.3208	11.5846	7.31715	22.8573	9.48916	10.6334	10.445	13.3423	7.01468	11.5979	7.1366	15.3369	7.7564		6.99043	4.65161	19.7498	7.01646	6.11337	5.69086	4.4814	5.20227
11.9178	5.41058	11.1556	6.665	11.6023	5.87414	8.79021	5.17957	14.0707	6.46165	10.9277	9.5611	10.6485	7.44102	10.3433	8.89521	14.4707	4.37487	16.2645	7.23101		13.8426	11.1352	18.5273	9.57904	12.9586	7.38749	15.5722	12.2911	11.5963	7.32496	22.6807	9.45477	10.6334	10.4888	13.3728	6.96309	11.5658	7.14442	15.4557	7.75718		6.97841	4.65361	19.9	7.03047	6.11137	5.68485	4.48741	5.24032
11.9106	5.65491	11.1188	6.62198	11.6054	5.87158	8.68725	5.17752	14.0707	6.46012	10.9062	9.641	10.6485	7.52451	10.3038	8.79072	14.355	4.43992	16.3029	7.20642		13.9379	11.1148	18.6024	9.51573	12.8031	7.36092	15.3729	12.2614	11.6315	7.33512	22.5251	9.36489	10.6381	10.5201	13.4088	6.92558	11.5346	7.14676	15.5542	7.75796		6.98041	4.75573	20.0261	7.0545	6.10936	5.68285	4.48941	5.34244
11.8159	5.85621	11.1095	6.62147	11.6038	5.87158	8.58993	5.16369	14.063	6.42375	10.9098	9.557	10.6409	7.50044	10.2823	8.72054	14.2838	4.47578	16.3065	7.168		14.0286	11.1078	18.668	9.40397	12.7163	7.31715	15.2689	12.2442	11.6768	7.34607	22.4087	8.84045	10.66	10.5505	13.4674	6.88572	11.508	7.12722	15.6519	7.7564		6.98041	4.93595	20.1002	7.07453	6.11537	5.68085	4.48941	5.43655
11.6981	5.90897	11.1013	6.6271	11.6223	5.93714	8.58993	5.16984	14.0558	6.4048	10.9	9.45251	10.6439	7.43231	10.2587	8.70364	14.1403	4.47219	16.2768	7.15725		14.0762	11.1031	18.7454	9.30627	12.6874	7.29839	15.2306	12.2325	11.7706	7.35388	22.3024	8.25192	10.7201	10.5967	13.5315	6.83179	11.4845	7.12957	15.7504	7.75249		6.97441	5.02406	20.1503	7.07853	6.10736	5.67884	4.48941	5.4726
11.6817	5.89872	11.045	6.65578	11.6376	6.0862	8.62988	5.17137	14.0169	6.40428	10.8857	9.46838	10.6373	7.38826	10.2639	8.75281	13.7449	4.47885	16.2579	7.18081		14.1224	11.1016	18.829	9.23436	12.6874	7.29526	15.2181	12.2145	11.8722	7.36639	22.2227	8.10264	10.86	10.6498	13.5878	6.79193	11.4658	7.14598	15.8332	7.74545		6.90232	5.05409	20.1623	7.07653	6.09134	5.69286	4.48741	5.4766
11.7104	5.89616	10.9605	6.71828	11.6361	6.16969	8.64115	5.17342	13.9385	6.40941	10.8683	9.536	10.605	7.43641	10.2756	8.76254	13.3085	4.47373	16.2696	7.19874		14.1943	11.0922	18.8963	9.15308	12.6913	7.27885	15.2127	12.1887	11.9081	7.38827	22.1992	8.12452	10.9914	10.7061	13.6628	6.7802	11.4486	7.13113	15.92	7.73608		6.73812	5.0641	20.1743	7.07653	6.09134	5.70688	4.49342	5.49062
11.7278	5.92382	10.8852	6.76181	11.6361	6.12922	8.656	5.16727	13.9114	6.40941	10.8165	9.54112	10.5389	7.52502	10.2808	8.74154	13.0934	4.46707	16.3019	7.2182		14.2599	11.0773	18.9689	9.08117	12.6749	7.24681	15.2072	12.1551	11.9511	7.40781	22.2391	8.0534	11.064	10.7655	13.7746	6.78724	11.4243	7.07408	16.0122	7.73295		6.65001	5.06611	20.2104	7.08454	6.09134	5.70488	4.50543	5.50664
11.7314	5.92587	10.8898	6.75618	11.6381	6.04778	8.67188	5.14986	13.9175	6.40531	10.7295	9.54727	10.4237	7.59212	10.3223	8.74462	13.0017	4.47373	16.3234	7.21769		14.3021	11.0765	19.0549	9.02959	12.6303	7.23899	15.215	12.127	12.0316	7.43517	22.2078	8.02995	11.1047	10.8178	13.8613	6.7974	11.3915	7.00295	16.0794	7.7392		6.65602	5.06811	20.2064	7.08854	6.09334	5.71489	4.52545	5.52866
11.7303	5.92382	10.9584	6.71367	11.6243	6.03241	8.67598	5.13859	13.9452	6.39916	10.6757	9.55853	10.2992	7.62337	10.3509	8.76306	12.9797	4.47424	16.2727	7.26174		14.3279	11.0836	19.1221	8.97332	12.5803	7.23586	15.2346	12.1137	12.109	7.47659	22.1304	8.0237	11.1211	10.8561	13.9043	6.78958	11.3454	6.94512	16.1068	7.74936		6.60997	5.07211	20.2064	7.08053	6.10736	5.70087	4.54548	5.53067
11.7467	5.92792	11.0091	6.6901	11.6059	6.04778	8.65856	5.12066	14.023	6.3966	10.6731	9.55905	10.2091	7.63873	10.3791	8.72515	12.9781	4.47987	16.0637	7.31091		14.3553	11.0906	19.1761	8.8975	12.5303	7.22336	15.226	12.0981	12.202	7.50004	22.125	7.9854	11.1305	10.8929	13.9207	6.79036	11.2829	6.88493	16.1279	7.75405		6.60997	5.13419	20.2064	7.07453	6.11737	5.67083	4.55549	5.50463
11.7447	5.92843	11.026	6.665	11.5982	6.03958	8.65088	5.09403	14.2356	6.39199	10.6695	9.56775	10.1558	7.63156	10.4078	8.78559	12.9745	4.50907	15.8235	7.28479		14.3889	11.1133	19.2495	8.80684	12.4928	7.21711	15.1908	12.0785	12.3318	7.51567	22.1328	7.91818	11.1516	10.9234	13.9457	6.79349	11.2469	6.80209	16.1724	7.75483		6.58994	5.17824	20.2264	7.06652	6.09935	5.61477	4.5615	5.52065
11.7365	5.92434	11.0276	6.65015	11.5941	6.02678	8.65139	5.08122	14.5737	6.37304	10.6429	9.5739	10.1501	7.63208	10.4139	8.81069	12.9694	4.53263	15.6729	7.24125		14.4264	11.1539	19.3269	8.73103	12.4631	7.22336	15.1705	12.0684	12.4224	7.54146	22.1187	7.89786	11.1899	10.9366	13.9973	6.7888	11.2446	6.74034	16.2522	7.75093		6.58193	5.17824	20.2204	7.06251	6.06731	5.51865	4.5635	5.67083
11.7508	5.94329	11.0286	6.68805	11.612	6.03497	8.65139	5.10171	14.7755	6.37304	10.5067	9.59695	10.1578	7.64232	10.4068	8.81069	12.9535	4.54083	15.5833	7.16954		14.4678	11.1875	19.3707	8.70445	12.4201	7.21711	15.1666	12.0582	12.4631	7.55397	22.0812	7.85878	11.2454	10.9374	14.0747	6.78802	11.2446	6.70517	16.3561	7.74702		6.58594	5.17624	20.5067	7.06652	6.05129	5.41453	4.5655	5.77896
11.757	5.97453	11.0276	6.66296	11.6207	6.02883	8.64883	5.15857	14.7545	6.39609	10.1793	9.63025	10.144	7.65564	10.4037	8.82401	12.9346	4.54185	15.5812	7.07478		14.5132	11.2118	19.4137	8.72634	12.3716	7.19053	15.1783	12.0387	12.5076	7.5485	22.0343	7.74311	11.3915	10.9374	14.1442	6.78724	11.2415	6.66297	16.4405	7.74936		6.58594	5.17624	20.9693	7.07453	6.04128	5.38249	4.58753	5.78097
11.6914	5.97453	11.0307	6.67679	11.5603	6.02729	8.56278	5.16061	14.714	6.39609	9.83513	9.65022	10.0871	7.69559	10.4191	8.87472	12.9146	4.5311	15.4537	6.98565		14.5436	11.2274	19.4793	8.76854	12.3365	7.15458	15.1916	12.0355	12.5858	7.53677	21.9851	7.73608	11.533	10.9421	14.1833	6.79427	11.2352	6.62232	16.4866	7.74936		6.58994	5.12017	21.1635	7.07653	6.03327	5.38249	4.59954	5.76295
11.5362	5.98068	11.0301	6.69779	11.4435	6.06007	8.40348	5.08173	14.6884	6.32284	9.599	9.67891	9.96831	7.73811	10.4247	8.90648	12.9233	4.51983	15.193	7.01024		14.5796	11.2352	19.5371	8.81231	12.3161	7.12019	15.2017	12.0449	12.6803	7.51333	21.9389	7.7306	11.5924	10.9437	14.2255	6.79974	11.2266	6.60357	16.5312	7.75874		6.50384	5.01805	21.2977	7.07453	6.04128	5.37848	4.59954	5.78497
11.3605	6.01602	11.0296	6.70496	11.3564	6.08722	8.25903	5.00746	14.6526	6.2916	9.4228	9.72296	9.85767	7.75859	10.4559	9.05707	12.9663	4.51983	15.0757	7.03534		14.6241	11.2446	19.5825	8.80997	12.3075	7.09284	15.2088	12.0441	12.7898	7.48441	21.9108	7.73451	11.5799	10.9421	14.2693	6.79662	11.2125	6.58481	16.5812	7.77046		6.19547	4.89991	21.3978	7.07252	6.07132	5.37848	4.59954	5.91112
11.2673	6.04573	11.0173	6.70803	11.3308	6.07083	8.03775	4.99005	14.6464	6.32131	9.3936	9.75625	9.81003	7.77499	10.4544	9.32445	13.0744	4.53622	15.0982	7.00666		14.6491	11.2563	19.638	8.78027	12.3052	7.05845	15.215	12.048	12.9273	7.47659	21.8991	7.7392	11.5392	10.9406	14.2482	6.77786	11.2071	6.55355	16.6328	7.77906		5.84504	4.83383	21.4078	7.04649	6.11137	5.3905	4.59954	5.98521
11.1669	6.04573	10.9697	6.71008	11.3411	6.12512	7.86309	5.01975	14.5214	6.25625	9.47709	9.7624	9.77981	7.78984	10.4001	9.36389	13.1492	4.57207	15.1043	6.99129		14.6234	11.2618	19.6833	8.75682	12.2997	6.99983	15.2134	12.0629	13.1024	7.47425	21.8952	7.74467	11.5471	10.9398	14.2169	6.75754	11.2079	6.54807	16.7102	7.7775		5.61677	4.79178	21.4058	7.03648	6.20348	5.41252	4.59354	5.97921
11.0009	6.11437	10.9584	6.71776	11.3416	6.18044	7.89023	5.00951	14.42	6.21528	9.47965	9.74857	9.71886	7.78574	10.3499	9.3644	13.14	4.57412	15.0285	6.99283		14.6069	11.2766	19.7138	8.74041	12.2685	6.89666	15.2127	12.0598	13.2751	7.4508	21.9022	7.75093	11.5877	10.9413	14.2201	6.7466	11.2063	6.55745	16.7977	7.75796		5.52466	4.92193	21.4238	7.04449	6.29559	5.40852	4.58152	5.9732
10.9292	6.17583	10.9569	6.72442	11.3452	6.18608	7.99831	4.967	14.3667	6.24498	9.43253	9.71835	9.61385	7.79906	10.3427	9.35774	13.0544	4.60025	15.0152	7.0461		14.6179	11.297	19.7521	8.70836	12.1903	6.78177	15.2134	12.0418	13.4252	7.43673	21.9147	7.75093	11.6057	10.9421	14.2349	6.73565	11.2086	6.5512	16.854	7.74858		5.51865	5.26434	21.7762	7.04449	6.29959	5.38649	4.57952	6.01725
10.9374	6.24806	10.9523	6.71213	11.3457	6.1533	8.10537	4.94651	14.3258	6.2916	9.39155	9.72398	9.5447	7.80264	10.3371	9.35979	12.8081	4.62381	15.0951	7.10859		14.6343	11.2993	19.7865	8.68179	12.0957	6.69657	15.215	12.0269	13.5495	7.4336	21.9202	7.72044	11.5994	10.9437	14.231	6.72315	11.218	6.55198	16.897	7.74467		5.51465	5.50063	22.429	7.03047	6.31161	5.41453	4.57952	6.12538
10.9605	6.34384	10.9625	6.67166	11.3431	6.14869	8.23393	4.94804	14.3483	6.28801	9.37875	9.74345	9.58671	7.81289	10.3305	9.32752	12.5827	4.62483	15.2693	7.04456		14.6523	11.2915	19.8123	8.68491	12.0465	6.60357	15.2119	12.0215	13.6612	7.41016	21.9233	7.66573	11.5893	10.9468	14.2341	6.72393	11.2211	6.55589	16.9368	7.72357		5.46058	5.66082	22.6193	7.01646	6.31161	5.46459	4.58553	6.2195
10.8683	6.37099	10.9928	6.63581	11.3544	6.15535	8.32409	4.8958	14.3862	6.30184	9.4105	9.7332	9.70349	7.8006	10.3555	9.31062	12.5607	4.62586	15.5013	6.93238		14.6577	11.286	19.8529	8.71227	12.0277	6.43631	15.1955	12.0246	13.7972	7.36951	21.9335	7.60633	11.5971	10.9468	14.256	6.72706	11.2133	6.55511	16.9501	7.70169		5.28036	5.84905	22.5592	7.0525	6.3056	5.4726	4.58753	6.23552
10.6706	6.36997	11.0532	6.62761	11.3554	6.141	8.33228	4.83792	14.4195	6.3085	9.49553	9.7332	9.83616	7.74733	10.3996	9.30857	12.5683	4.62586	15.6053	6.82379		14.6726	11.2844	19.9037	8.73259	12.0129	6.18855	15.172	12.0332	13.9403	7.33669	21.9585	7.55475	11.6963	10.946	14.2716	6.72158	11.2063	6.55667	16.9861	7.67589		5.04408	6.01124	22.411	7.13059	6.3036	5.46058	4.58953	6.23552
10.5569	6.36945	11.0911	6.62915	11.3216	6.141	8.29233	4.82101	14.4236	6.31311	9.62256	9.67891	9.90223	7.79445	10.4375	9.2174	12.5719	4.63354	15.6068	6.74081		14.6757	11.2829	19.9514	8.73415	11.9972	5.93532	15.1681	12.0176	14.1177	7.30777	21.9765	7.50238	11.8691	10.9452	14.2943	6.71142	11.2102	6.55589	17.0517	7.62665		4.89991	6.11137	22.2088	7.14862	6.33564	5.46859	4.58953	6.24353
10.4631	6.3797	11.106	6.64605	11.2658	6.19888	8.25186	4.8164	14.4169	6.35665	9.72091	9.52319	9.86433	7.88306	10.4969	9.06834	12.5955	4.63354	15.6068	6.72647		14.6773	11.2782	20.003	8.72868	11.9887	5.71569	15.1689	11.9879	14.3256	7.27651	21.9765	7.42813	11.9511	10.9445	14.3381	6.6997	11.2039	6.54729	17.0845	7.57741		4.84384	6.17745	22.0406	7.1366	6.38169	5.4746	4.58953	6.24353
10.4288	6.42016	11.1275	6.63888	11.1613	6.19069	8.24879	4.81845	14.3591	6.36126	9.79108	9.44431	9.75113	7.94197	10.562	8.9997	12.6406	4.62996	15.6119	6.72647		14.5968	11.2626	20.0147	8.74744	11.9863	5.60783	15.1673	11.9613	14.5092	7.25228	22.0069	7.34685	11.959	10.946	14.3686	6.68485	11.2125	6.53479	17.09	7.53912		4.8118	6.20348	21.9164	7.1326	6.3897	5.47059	4.58352	6.24152
10.415	6.44014	11.1561	6.62608	10.9953	6.17993	8.25801	4.88555	14.1926	6.3674	9.84487	9.47453	9.57441	7.97629	10.6122	8.98843	12.6877	4.62791	15.6242	6.72647		14.1966	11.2516	19.9576	8.76932	11.991	5.56016	15.1681	11.9527	14.6515	7.21476	22.0953	7.27338	11.9699	10.9452	14.3772	6.66766	11.2422	6.53088	17.1002	7.493		4.78777	6.20147	21.8263	7.1386	6.36767	5.41052	4.56951	6.24152
10.3448	6.46114	11.1961	6.58715	10.9185	6.1953	8.25903	5.07046	13.9846	6.40736	9.86177	9.49758	9.39975	7.98039	10.6117	8.97512	12.7374	4.62893	15.6324	6.80382		13.6175	11.2688	19.91	8.77948	12.0004	5.50154	15.1673	11.9527	14.732	7.17334	22.189	7.196	11.9816	10.9421	14.3803	6.6403	11.1953	6.52306	17.0853	7.44767		4.76975	6.20348	21.7963	7.15462	6.31161	5.34444	4.55149	6.24553
10.2808	6.49956	11.2929	6.54822	10.9236	6.19018	8.25698	5.13654	13.8253	6.44526	9.86023	9.47146	9.30038	7.95375	10.5948	8.9828	12.8116	4.63815	15.6299	6.82072		13.2345	11.3001	19.9084	8.78886	12.0105	5.42338	15.1666	11.9574	14.7851	7.1366	22.2445	7.12097	11.9879	10.9429	14.3639	6.60435	11.1	6.51525	17.0072	7.4		4.73371	6.19346	21.8203	7.16664	6.31761	5.32642	4.54348	6.25354
10.2485	6.52056	11.4102	6.54002	10.9123	6.1912	8.26211	5.14269	13.7208	6.45499	9.86638	9.42843	9.23328	7.94965	10.5758	8.96641	12.9571	4.6612	15.6073	6.80433		12.9977	11.3126	19.9092	8.80137	12.0262	5.40619	15.165	11.9558	14.8516	7.09831	22.2703	7.06157	12.0457	10.9406	14.3506	6.59028	11.0031	6.52775	16.9454	7.31949		4.65962	6.19747	21.7562	7.12659	6.41373	5.36046	4.53947	6.24753
10.2377	6.52619	11.4845	6.54002	10.8954	6.19837	8.26313	5.14781	13.6389	6.45909	9.88226	9.43355	9.14364	7.94197	10.5784	8.87779	13.1487	4.70269	15.5433	6.81662		12.8249	11.293	19.8881	8.80606	12.048	5.4054	15.1611	11.9488	14.9602	7.04672	22.2813	7.02875	12.1348	10.9273	14.317	6.56058	10.939	6.55198	16.9087	7.24368		4.58753	6.20548	21.5059	7.07252	6.55991	5.40652	4.52345	6.24753
10.0948	6.5431	11.5639	6.54002	10.8913	6.19888	8.26416	5.14781	13.5626	6.52005	9.89916	9.45865	8.9787	7.9599	10.585	8.77484	13.2235	4.75084	15.4368	6.86323		12.7397	11.2594	19.8396	8.80059	12.0699	5.38352	15.1548	11.9425	15.0993	6.99983	22.2844	7.00999	12.2091	10.9163	14.256	6.44569	10.9296	6.5598	16.8751	7.19366		4.5615	6.21349	21.3417	7.07052	6.67004	5.43455	4.50743	6.24753
10.0211	6.56205	11.6668	6.53746	10.9062	6.19325	8.26518	5.16318	13.5011	6.60046	9.90531	9.50424	8.78662	7.9727	10.5779	8.74974	13.1415	4.78004	15.3195	6.88372		12.7132	11.2094	19.7622	8.80997	12.1082	5.32881	15.1478	11.9347	15.2408	6.91542	22.2836	6.96544	12.2833	10.9148	14.2341	6.31204	10.9296	6.55589	16.8462	7.1327		4.5615	6.21749	21.3337	7.09655	6.70608	5.44456	4.50543	6.24753
10.019	6.55693	11.6965	6.51185	10.9267	6.16713	8.26313	5.18571	13.4535	6.61737	9.91248	9.5698	8.75998	7.96143	10.5656	8.74769	13.0012	4.73086	15.2764	6.89448		12.6968	11.1383	19.6794	8.83185	12.1473	5.3038	15.1384	11.9261	15.3737	6.77395	22.2797	6.85914	12.3912	10.914	14.2193	6.22216	10.9304	6.56214	16.829	7.05532		4.5595	6.22751	21.3337	7.09655	6.70408	5.4726	4.50944	6.24753
9.99392	6.55488	11.674	6.37509	10.9354	6.1492	8.27286	5.18418	13.4048	6.62351	9.92631	9.60566	8.80864	7.96656	10.541	8.70774	12.8629	4.6023	15.3067	6.93443		12.6897	11.0656	19.5731	8.84592	12.1606	5.27254	15.1298	11.9238	15.4761	6.63561	22.275	6.6786	12.4318	10.9124	14.1638	6.1354	10.9437	6.58872	16.7774	6.98967		4.5595	6.2195	21.2857	7.07453	6.70608	5.52065	4.50343	6.25153
9.93553	6.51492	11.6627	6.14408	10.9456	6.16713	8.27133	5.18213	13.3664	6.70547	9.94321	9.6072	8.83477	7.93019	10.5026	8.6391	12.7497	4.57515	15.361	6.9078		12.6936	10.9937	19.4606	8.85295	12.1598	5.22408	15.1275	11.9253	15.5448	6.48164	22.2758	6.51837	12.3107	10.9046	14.1153	6.03458	10.9382	6.62467	16.6742	6.8779		4.5635	6.21149	21.2556	7.07052	6.72611	5.51064	4.50143	6.24353
9.88226	6.46421	11.6684	6.05341	10.9846	6.20349	8.24981	5.18469	13.3397	6.74542	9.96421	9.61181	8.83835	7.9266	10.4524	8.69698	12.6134	4.56234	15.4132	6.83865		12.6803	10.9109	19.4035	8.85686	12.177	5.19516	15.1267	11.9285	15.5878	6.29953	22.3297	6.37066	12.1825	10.8741	14.0934	5.96033	10.8608	6.67078	16.5664	6.69657		4.5615	6.21549	21.2376	7.10857	6.72611	5.50463	4.51144	6.25954
9.85921	6.41402	11.6632	6.05034	11.0578	6.21579	8.24418	5.19237	13.2977	6.71674	9.98931	9.61232	8.7984	7.92097	10.4211	8.78867	12.3732	4.5439	15.4393	6.80382		12.6264	10.8233	19.33	8.85842	12.1833	5.17797	15.1251	11.9253	15.6214	6.19324	22.4579	6.22372	12.1325	10.8444	14.0677	5.90327	10.7889	6.70283	16.4796	6.56058		4.53947	6.23151	21.2156	7.17264	6.71209	5.50063	4.51744	6.27957
9.86843	6.35511	11.6607	6.0611	11.1019	6.20964	8.2452	5.22259	13.2537	6.71264	10.0282	9.58927	8.77484	7.88511	10.4201	8.80045	12.1002	4.53212	15.4373	6.79972		12.5272	10.7123	19.1745	8.85999	12.1637	5.17406	15.1134	11.9183	15.6621	6.12837	22.479	6.08851	12.0879	10.8194	14.0153	5.83606	10.7803	6.74503	16.4163	6.48164		4.53346	6.24353	21.1955	7.23272	6.76215	5.49462	4.51744	6.29559
9.92733	6.32131	11.6735	6.04163	11.0978	6.19991	8.24418	5.2646	13.2501	6.71162	10.1122	9.44431	8.77996	7.81955	10.4145	8.88087	11.9383	4.52085	15.4363	6.82482		12.417	10.5732	18.9979	8.86311	12.1442	5.15452	15.0923	11.9167	15.7301	6.00644	22.4587	5.97908	12.0746	10.7866	13.8832	5.72742	10.7373	6.81537	16.3788	6.38863		4.33923	6.23151	21.1875	7.25875	6.83824	5.52266	4.51344	6.33163
9.97907	6.42631	11.7401	6.02319	11.0655	6.20401	8.24725	5.26255	13.2655	6.72596	10.2039	9.3393	8.80045	7.79599	10.4083	8.93516	11.8727	4.55107	15.4342	6.86784		12.3419	10.4622	18.8548	8.86858	12.1356	5.1256	15.072	11.9152	15.816	5.82121	22.4642	5.8681	12.1035	10.7639	13.6026	5.61799	10.6193	6.88962	16.3522	6.26202		4.02085	6.23952	21.1915	7.22471	6.90232	5.63279	4.51945	6.35966
10.0282	6.65937	11.8333	6.03549	10.9856	6.22398	8.27389	5.25281	13.2942	6.76899	10.2439	9.32445	8.78252	7.81443	10.4022	8.93107	11.8681	4.55568	15.4532	6.91753		12.3107	10.3794	18.7345	8.86858	12.1528	5.13732	15.0399	11.9136	15.8801	5.65707	22.4759	5.69381	12.1356	10.7459	13.2665	5.55938	10.5287	6.9248	16.3225	6.12837		3.85865	6.24753	21.1975	7.09856	6.94837	5.7269	4.52746	6.36767
10.0713	6.79869	11.9071	6.10259	10.9461	6.20196	8.33023	5.25128	13.2808	6.7946	10.3591	9.31779	8.73898	7.82928	10.397	8.96948	11.8359	4.54288	15.446	6.92572		12.2982	10.2965	18.6235	8.86389	12.1934	5.16155	14.9743	11.9246	15.9091	5.50154	22.4931	5.48513	12.1153	10.7037	13.0485	5.52186	10.4779	6.96231	16.2912	6.01582		3.78056	6.23552	21.2536	6.8843	6.97641	5.75494	4.54147	6.36968
10.0595	6.78947	11.9352	6.13332	10.9605	6.1661	8.40706	5.25281	13.2132	6.80587	10.4698	9.30345	8.7272	7.89433	10.3914	9.03966	11.7677	4.51419	15.4455	6.91958		12.2708	10.2066	18.5109	8.85452	12.2153	5.14201	14.9063	11.941	15.9177	5.35538	22.4946	5.37883	11.9574	10.6537	12.9531	5.47809	10.4505	7.02875	16.2561	5.93844		3.64639	6.23552	21.4138	6.7201	6.96439	5.75494	4.57351	6.36968
10.062	6.83609	11.925	6.11642	10.982	6.15125	8.50695	5.25281	13.1656	6.81304	10.4841	9.3014	8.75384	7.95221	10.3832	9.06475	11.819	4.50344	15.5715	6.97951		12.2098	10.098	18.3937	8.84592	12.2239	5.12404	14.8899	11.9339	15.9177	5.253	22.4806	5.33194	11.737	10.6045	12.8742	5.44292	10.4075	7.08502	16.1732	5.88764		3.63238	6.24152	21.6841	6.65402	6.94637	5.74693	4.57351	6.37168
10.1112	6.85196	11.9255	6.11693	10.9794	6.13435	8.60581	5.25333	13.1456	6.81406	10.4882	9.29167	8.80967	7.94965	10.3858	9.06783	11.883	4.51727	15.7753	7.11371		12.1481	9.97843	18.2468	8.84045	12.2325	5.1084	14.8969	11.9121	15.9184	5.17093	22.4696	5.2444	11.5189	10.4927	12.7272	5.42807	10.3356	7.11863	16.0013	5.81183		3.49021	6.25153	22.0566	6.64601	6.90833	5.75494	4.58152	6.36968
10.1461	6.86733	11.9255	6.1282	10.9518	6.13793	8.66266	5.25333	13.1379	6.79357	10.4964	9.21688	8.8404	8.00292	10.4457	9.05912	11.8799	4.52854	15.8629	7.18491		12.1121	9.8737	18.0334	8.8381	12.2348	5.06151	14.8578	11.9019	15.9255	5.0873	22.4681	5.21548	11.3821	10.302	12.603	5.41322	10.2403	7.16787	15.8246	5.70319		3.30198	6.26355	22.1787	6.69006	6.83424	5.77696	4.59153	6.36767
10.1793	6.92009	11.9291	6.12512	10.8847	6.10054	8.66061	5.25384	13.1302	6.72237	10.4862	9.07756	8.7943	8.04595	10.5978	9.05912	11.8779	4.5229	15.7861	7.18952		12.0504	9.75724	17.8568	8.83576	12.252	5.01852	14.8008	11.9035	15.9427	4.99664	22.447	5.21392	11.3399	10.0933	12.5772	5.40072	10.1582	7.2429	15.6972	5.61096		3.28997	6.27957	22.2388	6.73011	6.78017	5.79098	4.5615	6.36367
10.2029	6.91599	11.9194	6.08722	10.7515	6.04778	8.6432	5.26357	13.0534	6.65732	10.4457	8.89265	8.7564	8.04902	10.7587	9.06168	11.8768	4.52188	15.6289	7.19054		11.9121	9.59467	17.7723	8.82716	12.2942	5.00133	14.7687	11.9035	15.9888	4.95678	22.404	5.17406	11.3313	9.92137	12.5701	5.38899	10.1027	7.30542	15.587	5.54374		3.28997	6.33564	22.4611	6.73211	6.75815	5.81501	4.4814	6.35366
10.2085	6.90524	11.906	6.09337	10.5466	6.03754	8.6473	5.25486	13.0012	6.63478	10.3878	8.5679	8.75179	8.04339	10.8852	9.06578	11.8768	4.51983	15.697	7.18849		11.762	9.43679	17.6926	8.81387	12.2575	4.97554	14.7601	11.887	16.0247	4.94427	22.3758	5.13263	11.3243	9.79319	12.5373	5.37649	10.0496	7.33356	15.4768	5.46324		3.28396	6.32963	22.5251	6.75614	6.76015	5.85706	4.45537	6.35966
10.1932	6.91599	11.9025	6.12717	10.3678	6.03958	8.6432	5.21491	13.0007	6.6271	10.3089	8.25801	8.75179	7.98602	11.0035	9.09139	11.8743	4.52495	16.054	7.1593		11.6674	9.28907	17.5723	8.80137	12.2208	4.94349	14.7664	11.8558	16.0482	4.9263	22.3422	5.10059	11.3376	9.64391	12.4826	5.37805	10.0027	7.35779	15.3924	5.35226		3.24791	6.24553	22.6052	6.76015	6.74813	5.87708	4.45537	6.36968
10.2126	6.90933	11.906	6.17635	10.2941	6.04317	8.65191	5.24103	12.9971	6.63888	10.2249	8.22676	8.72464	7.94914	11.1208	9.09498	11.8937	4.53929	16.4356	7.147		11.6182	9.13041	17.4339	8.78183	12.1958	4.91926	14.7844	11.8253	16.0747	4.88956	22.3071	5.05448	11.44	9.52277	12.3951	5.4054	9.94169	7.40234	15.3322	5.23111		3.2339	6.12939	22.9417	6.76615	6.68406	5.92114	4.45737	6.34164
10.2295	6.9078	11.9112	6.27725	10.31	6.04163	8.64781	5.24103	13.0124	6.65937	10.1568	8.23598	8.69186	7.95016	11.2186	9.08012	11.9337	4.52905	16.66	7.17159		11.6049	9.00536	17.2862	8.75838	12.1551	4.90129	14.7554	11.8089	16.1068	4.87862	22.3243	5.0154	11.5306	9.50792	12.27	5.42963	9.97765	7.4422	15.2494	5.13576		3.22789	6.04128	23.266	6.8002	6.65602	6.02526	4.4834	6.25354
10.2295	6.96158	11.9132	6.38892	10.3054	6.04163	8.69391	5.19903	13.0708	6.66398	10.0702	8.21037	8.69493	7.93633	11.2934	9.06834	11.9803	4.56439	16.6512	7.1931		11.6143	8.92564	17.1494	8.74197	12.1207	4.91457	14.689	11.7886	16.131	4.88096	22.3352	4.98804	11.5463	9.50792	12.1028	5.43979	10.0581	7.47503	15.1322	5.04353		3.21588	6.10336	23.3381	6.86628	6.68005	6.09735	4.50743	6.17344
10.2531	7.08246	11.9004	6.44116	10.311	6.03446	8.8865	5.19288	13.1195	6.66757	9.99085	8.2032	8.68059	7.93326	11.3385	9.11342	12.0679	4.59205	16.5437	7.21257		11.6166	8.8381	17.058	8.72008	12.1028	4.91457	14.6288	11.7565	16.1396	4.88096	22.2953	4.95443	11.5166	9.49541	11.8613	5.44605	10.0464	7.51723	15.0399	4.93802		3.21588	6.1414	23.3341	6.90032	6.70208	6.1374	4.52345	6.12538
10.2674	7.12959	11.8348	6.44116	10.3187	6.00219	9.21023	5.24769	13.1605	6.6691	9.94833	8.19091	8.67035	7.90355	11.3457	9.15542	12.136	4.58386	16.4166	7.22025		11.6166	8.75213	16.9704	8.69586	12.0989	4.88096	14.5663	11.7229	16.1427	4.89034	22.2524	4.94818	11.4798	9.46727	11.6752	5.4648	10.0105	7.57507	14.9923	4.88565		3.19986	6.13139	23.3201	6.94237	6.70008	6.16343	4.52946	6.08333
10.2997	7.12344	11.7636	6.57485	10.3187	5.90692	9.4187	5.27382	13.1845	6.6691	9.92272	8.21652	8.67035	7.89638	11.3431	9.15593	12.1268	4.59973	16.2338	7.19771		11.6158	8.70054	16.886	8.68179	12.1473	4.82625	14.5217	11.6971	16.1349	4.90129	22.2211	4.94818	11.429	9.45321	11.601	5.48044	9.97843	7.63525	14.9547	4.82938		3.16582	6.11737	23.3061	7.03047	6.67404	6.16944	4.53146	6.0593
10.3515	7.17005	11.7319	6.79101	10.3182	5.80601	9.48631	5.27177	13.1712	6.6691	9.87816	8.22984	8.67291	7.89638	11.3605	9.14722	12.1181	4.60639	16.0248	7.19054		11.6158	8.63958	16.8493	8.67397	12.295	4.76295	14.4897	11.6588	16.1193	4.91535	22.1797	4.94036	11.3227	9.42976	11.5119	5.49529	9.92372	7.68449	14.8914	4.77936		3.0717	6.10936	23.3061	7.13059	6.66603	6.17144	4.53747	6.04929
10.3847	7.24586	11.6622	6.88167	10.2997	5.78501	9.48426	5.25128	13.1323	6.66808	9.82335	8.23086	8.70159	7.9056	11.3902	9.13698	12.1509	4.6192	15.9055	7.23511		11.6166	8.54032	16.8555	8.65834	12.4107	4.71293	14.4303	11.6002	16.1216	4.91692	22.1257	4.93255	11.1883	9.3813	11.3478	5.50232	9.8651	7.71028	14.8211	4.72934		2.87747	6.12338	23.3081	7.18666	6.70008	6.17745	4.52946	6.04929
10.3812	7.28121	11.4901	6.93392	10.2803	5.79116	9.47504	5.22618	13.0877	6.67422	9.87304	8.21293	8.77996	7.92455	11.4481	9.11034	12.1929	4.64276	15.9731	7.31296		11.6065	8.45591	16.861	8.63177	12.4404	4.68166	14.3521	11.5306	16.1193	4.91926	22.0695	4.93568	11.118	9.34926	11.2305	5.50232	9.84478	7.74467	14.7797	4.6926		2.61315	6.13139	23.3081	7.25074	6.76615	6.17745	4.49942	6.06531
10.3858	7.29145	11.3052	6.98053	10.2803	5.77682	9.47299	5.22362	13.0662	6.68191	9.92272	8.21037	8.86806	7.92046	11.5009	9.09549	12.2067	4.63969	16.1093	7.31706		11.5885	8.39338	16.9056	8.6216	12.4748	4.68948	14.2787	11.4705	16.117	4.9177	22.0015	4.93724	11.1109	9.33441	11.161	5.49216	9.84321	7.82439	14.7508	4.64805		2.51103	6.13339	23.2801	7.36087	6.86628	6.17745	4.4834	6.08533
10.3929	7.30477	11.2043	6.9959	10.2552	5.74301	9.46634	5.24564	13.0775	6.68037	9.87662	8.21498	8.92748	7.92404	11.4625	9.09344	12.2072	4.69859	16.1575	7.25764		11.5877	8.31132	17.0189	8.60832	12.5365	4.70042	14.1653	11.4361	16.1177	4.9177	21.9421	4.9388	11.0617	9.32346	11.0781	5.48669	9.81039	7.89083	14.7218	4.60038		2.52104	6.12138	23.258	7.41694	6.97441	6.12739	4.46538	6.08533
10.3827	7.33652	11.1802	7.00409	10.1911	5.72559	9.47658	5.29277	13.0939	6.68088	9.79211	8.23957	8.96026	7.9225	11.3692	9.05502	12.2113	4.75801	16.1641	7.22435		11.5877	8.22144	17.0799	8.5794	12.5733	4.70667	14.0294	11.3853	16.1209	4.9177	21.8983	4.95834	10.964	9.31174	11.0039	5.48825	9.76896	7.926	14.7078	4.58006		2.45696	6.19947	23.248	7.42094	7.03648	6.06931	4.45136	6.08533
10.3115	7.35496	11.1859	7.00461	10.1071	5.7302	9.4899	5.29584	13.0345	6.7111	9.76137	8.25903	8.97307	7.90509	11.2883	9.02992	12.2118	4.7954	16.1708	7.19874		11.5768	8.13234	17.0291	8.56377	12.5959	4.70667	13.927	11.3001	16.1021	4.92004	21.8358	4.98023	10.8983	9.30627	10.9531	5.50545	9.74395	7.96977	14.6914	4.57146		2.42292	6.28758	23.21	7.41694	7.04249	6.01325	4.44936	6.08533
10.2439	7.35548	11.1136	7.00461	10.0344	5.7302	9.53344	5.30199	12.8844	6.75003	9.78135	8.29386	8.95975	7.89126	11.2166	9.03863	12.2595	4.80974	16.1744	7.18952		11.5174	8.02995	16.9134	8.56611	12.6233	4.71058	13.8144	11.2321	16.0239	4.93099	21.76	4.97319	10.8577	9.29689	10.8968	5.51639	9.71425	8.01744	14.6554	4.57146		2.43694	6.3056	23.212	7.41694	7.03848	5.98922	4.45337	6.10135
10.2377	7.35087	10.9087	6.99795	9.99495	5.73276	9.6241	5.2984	12.6037	6.74491	9.80747	8.39682	8.90443	7.89484	11.1802	8.99868	12.4019	4.81589	16.1718	7.21001		11.4587	7.93303	16.8305	8.56299	12.6209	4.72856	13.6581	11.1789	15.8786	4.94115	21.6967	4.97632	10.8264	9.29142	10.8483	5.50857	9.68299	8.03308	14.6069	4.58631		2.42292	6.32763	23.192	7.42895	7.0565	5.98922	4.45937	6.1434
10.2336	7.34165	10.6188	6.97643	9.96729	5.71176	9.68915	5.28918	12.3138	6.78743	9.81721	8.49158	8.79277	7.89075	11.1777	8.81735	12.5432	4.8835	16.097	7.21615		11.4494	7.8666	16.7829	8.55752	12.6084	4.74575	13.4862	11.107	15.5706	4.95287	21.6177	4.96381	10.8092	9.3133	10.7999	5.47653	9.65642	8.04558	14.5429	4.59256		2.42492	6.3917	23.1719	7.44898	7.15062	5.91112	4.47539	6.13539
10.2295	7.3647	10.3392	6.94673	9.89506	5.70152	9.71118	5.27843	12.2441	6.80996	9.80542	8.51719	8.66266	7.89997	11.1731	8.55458	12.6503	4.9296	15.9408	7.21615		11.4408	7.81423	16.7797	8.54501	12.603	4.74653	13.297	11.0422	15.0243	4.9685	21.5255	4.94896	10.803	9.34769	10.7327	5.42807	9.62281	8.08544	14.4827	4.58162		2.41892	6.50584	23.1539	7.46299	7.3809	5.76895	4.4814	6.1414
10.2254	7.39082	10.1937	6.91394	9.80338	5.64466	9.69376	5.25742	12.2431	6.82943	9.79825	8.51873	8.61554	7.90611	11.1331	8.38453	12.7159	4.95265	15.8404	7.20642		11.3946	7.77828	16.8032	8.52313	12.5834	4.77701	13.1079	11.0179	14.5882	4.98335	21.4442	4.92786	10.8006	9.36489	10.6803	5.39993	9.57357	8.14015	14.4623	4.58709		2.41892	6.68606	23.1539	7.50505	7.70929	5.70488	4.49742	6.12338
10.1778	7.39287	10.1322	6.8827	9.77367	5.68205	9.6241	5.27689	12.2364	6.90472	9.80594	8.53409	8.67291	7.88716	11.0158	8.35328	12.7369	4.967	15.7789	7.20284		11.379	7.7478	16.8016	8.5028	12.5186	4.81375	12.9484	10.9937	14.4397	5.01305	21.3559	4.87549	10.8257	9.38365	10.6584	5.39134	9.52589	8.17689	14.4623	4.59569		2.41091	6.84625	23.0758	7.52106	8.09576	5.74693	4.55149	6.12338
10.121	7.39543	10.0825	6.82482	9.77008	5.79218	9.56775	5.3235	12.2241	6.91958	9.82643	8.5761	8.8404	7.89331	10.9395	8.39119	12.7548	4.96956	15.7241	7.2392		11.3806	7.69309	16.8141	8.49655	12.3841	4.81609	12.7694	10.9546	14.3764	5.05995	21.248	4.80672	10.8655	9.41725	10.6248	5.36242	9.479	8.19721	14.4788	4.60116		2.36885	6.96239	22.7915	7.54309	8.37209	5.77296	4.60956	6.12138
10.1291	7.39338	10.0636	6.76284	9.74242	5.84392	9.54931	5.32657	12.2001	6.91804	9.85152	8.59761	9.02531	7.89126	11.0178	8.38197	12.7661	4.99466	15.7036	7.29964		11.3954	7.64932	16.8329	8.46763	12.2552	4.82391	12.5569	10.9148	14.3006	5.07714	21.1456	4.75748	10.9038	9.41491	10.5513	5.35069	9.42819	8.21753	14.4795	4.6121		2.36885	7.08053	22.5832	7.61718	8.41014	5.77496	4.6496	6.12138
10.0948	7.40977	10.0641	6.69932	9.7291	5.87926	9.5488	5.34143	12.2026	6.91599	9.89967	8.63193	9.14722	7.95221	11.0993	8.593	12.7527	4.99005	15.7036	7.18491		11.4322	7.64541	16.8133	8.42074	12.1575	4.83876	12.3443	10.8804	14.2076	5.07792	21.0292	4.71683	10.9429	9.40084	10.4552	5.35617	9.38443	8.25661	14.4452	4.61288		2.36685	7.12258	22.5472	7.59716	8.42215	5.805	4.69366	6.11938
9.94014	7.4195	10.0513	6.63069	9.73371	5.89924	9.56007	5.43055	12.1985	6.92163	9.99034	8.68161	9.23942	8.10895	11.0604	9.05246	12.7174	4.92499	15.7016	7.0379		11.458	7.61962	16.7836	8.41136	12.0379	4.85205	12.1473	10.8546	14.0731	5.08574	20.8791	4.68557	10.9671	9.39537	10.3708	5.35226	9.36176	8.28865	14.4233	4.61914		2.33281	7.12258	22.5452	7.56712	8.4602	5.84504	4.71769	6.12739
9.7204	7.42053	9.99495	6.62351	9.73115	5.89668	9.55239	5.47665	12.1985	6.94877	10.0805	8.67239	9.3516	8.21857	10.9297	9.33726	12.6585	4.97468	15.6806	6.9877		11.4634	7.59305	16.7586	8.39729	11.9066	4.87471	12.0012	10.8405	13.8777	5.10293	20.7244	4.66212	10.9788	9.38912	10.3231	5.34444	9.35942	8.30507	14.4115	4.63242		2.30478	7.12659	22.5452	7.56712	8.47622	5.85706	4.7277	6.10336
9.58005	7.42002	9.84538	6.60098	9.73627	5.86645	9.47453	5.45565	12.2021	6.96158	10.123	8.7021	9.45455	8.24981	10.8785	9.45455	12.5965	5.04793	15.5925	7.00358		11.4642	7.64307	16.7297	8.35899	11.8355	4.88175	11.9207	10.8303	13.6956	5.12404	20.5712	4.65196	10.9976	9.3727	10.3059	5.34366	9.35004	8.32226	14.4147	4.62539		2.3268	7.1326	22.5312	7.58114	8.49624	5.85305	4.74572	6.07532
9.52934	7.42155	9.64305	6.52056	9.67634	5.86082	9.34699	5.4449	12.1801	6.99129	10.1373	8.70569	9.49604	8.23906	10.9128	9.51551	12.535	5.04998	15.3671	7.03278		11.4712	7.69153	16.7281	8.30975	11.8097	4.88096	11.8269	10.8124	13.5784	5.14436	20.4055	4.6418	11.0007	9.36254	10.2981	5.33584	9.29611	8.35274	14.4069	4.60507		2.37286	7.15062	22.5251	7.61117	8.55031	5.82302	4.77175	6.07132
9.49246	7.3775	9.5068	6.4427	9.50424	5.85006	9.27835	5.45053	12.137	6.99129	10.1476	8.68879	9.51039	8.22215	10.9507	9.54931	12.4864	5.03717	15.151	7.04251		11.4705	7.66104	16.7305	8.26755	11.7378	4.88565	11.6557	10.7881	13.4955	5.1678	20.2531	4.61601	10.9617	9.3688	10.2793	5.31162	9.20701	8.37228	14.4006	4.59256		2.4089	7.15663	22.5251	7.66924	8.58234	5.82903	4.79578	6.08333
9.45609	7.2853	9.46531	6.34231	9.24454	5.82957	9.35621	5.44746	12.0894	7.00666	10.1435	8.69544	9.54419	8.18937	10.961	9.57134	12.4787	4.92858	15.0833	7.04456		11.4392	7.61493	16.725	8.22144	11.6174	4.89269	11.483	10.7702	13.4182	5.18734	20.1085	4.59178	10.9398	9.35316	10.2739	5.30458	9.13432	8.38166	14.3881	4.57849		2.41291	7.14661	22.5352	7.70328	8.58435	5.87308	4.79978	6.12538
9.45558	7.28069	9.48119	6.24703	8.97102	5.83982	9.47453	5.43824	12.0034	7.02253	10.1199	8.69083	9.58927	8.11817	10.9554	9.59337	12.491	4.88299	15.0485	7.04558		11.4025	7.59226	16.7446	8.15891	11.5088	4.87862	11.3063	10.7553	13.3392	5.18969	19.9373	4.57068	10.9382	9.32503	10.3176	5.30224	9.06711	8.39573	14.3662	4.54176		2.41291	7.14661	22.5672	7.69728	8.59035	5.84905	4.79378	6.15942
9.44328	7.31501	9.46531	6.23884	8.75435	5.84853	9.53753	5.43977	11.9619	7.03329	10.103	8.7021	9.63537	8.02085	10.9523	9.59029	12.5069	4.88402	15.0173	7.04456		11.3775	7.57663	16.811	8.10029	11.3868	4.87237	11.0883	10.7436	13.2798	5.19125	19.7576	4.53473	10.939	9.30392	10.3786	5.2952	9.01083	8.41292	14.3678	4.47454		2.41091	7.14461	22.5872	7.72331	8.59436	5.92114	4.78777	6.16543
9.38745	7.33601	9.35979	6.24908	8.60888	5.84853	9.55034	5.44951	11.9598	7.04046	10.1081	8.73284	9.662	8.00139	10.9308	9.58876	12.514	4.89477	15.0173	7.04405		11.3548	7.61259	16.8821	8.04245	11.2704	4.88644	10.9101	10.7342	13.24	5.20923	19.5887	4.49252	10.928	9.24296	10.3809	5.29129	8.97019	8.41996	14.367	4.40498		2.4049	7.15062	22.5972	7.70729	8.58234	6.1414	4.77976	6.16743
9.28245	7.33396	9.30703	6.23269	8.54434	5.84187	9.52985	5.44746	11.9598	7.02049	10.1081	8.74667	9.67122	8.00036	10.8135	9.70401	12.4848	4.94087	15.0039	7.06556		11.3329	7.69231	16.9798	7.99243	11.1492	4.8583	10.8014	10.7311	13.2126	5.22252	19.4051	4.45422	10.896	9.12572	10.3856	5.29051	8.91313	8.43168	14.3647	4.33151		2.4049	7.20268	22.6092	7.69527	8.58635	6.25554	4.77576	6.16743
9.17949	7.33857	9.37157	6.22296	8.52692	5.83931	9.4986	5.45924	11.9552	6.99078	10.0974	8.75486	9.66866	7.99831	10.6916	9.90633	12.4336	4.95573	15.0111	7.1301		11.3306	7.72279	17.0439	7.95804	11.0703	4.82469	10.6928	10.7381	13.1884	5.22252	19.2331	4.41514	10.8874	9.03506	10.3833	5.2952	8.83576	8.4395	14.3615	4.26508		2.4029	7.28678	22.6153	7.68927	8.61638	6.28357	4.77976	6.15342
9.13442	7.34626	9.44226	6.21835	8.51924	5.83623	9.49604	5.4536	11.9542	6.92624	10.0636	8.76972	9.67071	8.0019	10.6275	10.0042	12.3675	4.94292	14.9747	7.18952		11.3306	7.73608	17.0431	7.91975	11.0406	4.79734	10.5482	10.7436	13.143	5.21861	19.0776	4.39404	10.9226	8.98973	10.3731	5.29833	8.77245	8.43403	14.3615	4.21193		2.40089	7.3008	22.6133	7.69127	8.64041	6.29959	4.78577	6.1434
9.11649	7.35343	9.44533	6.2245	8.52692	5.88387	9.55034	5.41724	11.8989	6.85658	10.0118	8.7815	9.67891	7.97321	10.6096	9.92887	12.3035	4.9506	14.9537	7.22384		11.3313	7.76812	17.0838	7.85097	11.0132	4.75122	10.3841	10.742	13.0719	5.23268	18.8916	4.38701	10.9624	8.92564	10.3716	5.3038	8.71618	8.4309	14.3717	4.17207		2.38888	7.3028	22.6133	7.69728	8.64242	6.28558	4.78977	6.16743
9.11444	7.39031	9.37875	6.25164	8.53819	5.92434	9.70247	5.42185	11.8989	6.81048	10.0001	8.79379	9.68249	7.94043	10.6137	9.83052	12.2533	5.05612	14.9532	7.22384		11.3501	7.80642	17.1424	7.78375	10.9288	4.67854	10.2199	10.742	13.0313	5.27097	18.6821	4.37763	10.9742	8.79824	10.3739	5.30302	8.6388	8.42855	14.3834	4.1244		2.3268	7.33684	22.6173	7.74934	8.65243	6.23151	4.78777	6.16743
9.10368	7.73093	9.25684	6.27469	8.47007	5.92229	9.85818	5.44234	11.8881	6.81252	9.99443	8.80916	9.68608	7.93531	10.5804	9.77623	12.1606	5.14883	14.9496	7.26737		11.3595	7.86425	17.2557	7.74545	10.7897	4.60741	10.0456	10.7397	13.0203	5.3163	18.4484	4.37919	10.9773	8.64583	10.3692	5.29208	8.56064	8.42621	14.3912	4.07672		2.30278	7.35286	22.6173	7.76736	8.68046	6.23151	4.77375	6.15942
9.02173	8.12432	9.12673	6.25933	8.41014	5.93202	9.90582	5.43875	11.7534	6.79408	9.9509	8.81582	9.71937	7.91533	10.5379	9.75062	12.0643	5.15088	14.9138	7.51068		11.3431	7.87598	17.4449	7.69387	10.6545	4.57928	9.87682	10.7412	12.9859	5.35148	18.1881	4.42765	10.9742	8.52234	10.3598	5.29208	8.53954	8.41761	14.4022	4.03764		2.29477	7.37088	22.6193	7.77137	8.70049	6.25954	4.73971	6.16343
8.92389	8.20832	9.06578	6.2455	8.42499	5.95712	9.90582	5.41775	11.5132	6.75618	9.87816	8.83989	9.74857	7.91738	10.5051	9.75062	12.0326	5.15037	14.8364	7.82313		11.329	7.82283	17.5965	7.60946	10.4966	4.57146	9.71972	10.742	12.9054	5.3757	17.9552	4.51909	10.9828	8.42777	10.3325	5.28739	8.54892	8.41058	14.4084	4.00247		2.2387	7.38891	22.6052	7.79139	8.70649	6.28558	4.7257	6.15942
8.87626	8.21703	9.05861	6.25523	8.43114	5.96992	9.88226	5.35782	11.3713	6.70547	9.87406	8.95821	9.77572	7.91021	10.4877	9.74396	12.0223	5.16574	14.6935	7.96195		11.3868	7.7775	17.7262	7.54615	10.3192	4.53863	9.59233	10.7373	12.8351	5.4015	17.7802	4.61366	11.007	8.37306	10.3059	5.28895	8.50124	8.41214	14.4194	3.97199		2.22468	7.38891	22.5712	7.84145	8.71851	6.30159	4.7317	6.16543
8.84194	8.30257	9.06988	6.26394	8.43063	5.96736	9.87816	5.32709	11.3626	6.65066	9.87816	9.09702	9.78442	7.91124	10.4897	9.74345	11.9859	5.19493	14.4016	7.9599		11.4322	7.79704	17.8872	7.50004	10.1691	4.4933	9.51182	10.7358	12.8015	5.41947	17.5848	4.67306	11.0203	8.33242	10.3059	5.29442	8.45044	8.41292	14.5092	3.9587		2.20265	7.39291	22.5612	7.8795	8.72251	6.3076	4.7297	6.17945
8.80711	8.40604	9.12622	6.26599	8.42909	5.96531	9.90992	5.31274	11.3641	6.60507	9.87457	9.13442	9.7962	7.92046	10.4846	9.74191	11.9357	5.26818	14.0143	8.01522		11.3728	7.81736	18.0287	7.4336	10.0691	4.46829	9.45555	10.7272	12.7734	5.41869	17.3347	4.71996	10.9687	8.25973	10.3083	5.29129	8.34336	8.41292	14.5882	3.94854		2.19264	7.39091	22.5612	7.90353	8.69448	6.3076	4.70367	6.20147
8.76254	8.47109	9.20408	6.26496	8.42909	5.97043	9.93604	5.3568	11.36	6.58971	9.85818	9.12878	9.81311	7.98807	10.501	9.76086	11.9153	5.36653	13.6635	8.111		11.3227	7.85097	18.1108	7.31559	10.0199	4.43781	9.37817	10.717	12.7405	5.41947	17.1174	4.80672	10.9421	8.18939	10.3043	5.29364	8.20659	8.41214	14.621	3.90946		2.20666	7.39892	22.5612	7.91154	8.66244	6.3056	4.6496	6.20348
8.71901	8.49978	9.25069	6.24294	8.40553	5.94636	9.94833	5.45258	11.3805	6.59842	9.84435	9.12827	9.8213	8.01675	10.5113	9.8213	11.9255	5.38958	13.3633	8.20781		11.3095	7.94632	18.1678	7.17881	9.98781	4.4042	9.26719	10.7241	12.6929	5.41791	16.9321	4.90754	10.9617	8.16751	10.2997	5.29364	8.07215	8.41214	14.639	3.85475		2.20666	7.42094	22.5612	7.90953	8.64842	6.3036	4.60355	6.27356
8.74154	8.5218	9.27067	6.20708	8.37121	5.90487	9.95038	5.47973	11.3959	6.58971	9.86792	9.11649	9.82182	8.01061	10.5051	10.017	11.9629	5.39419	13.2035	8.26006		11.3173	8.00807	18.1983	7.07017	9.96514	4.40107	9.16402	10.7287	12.6538	5.41791	16.7078	4.94427	10.9593	8.15656	10.2872	5.29755	7.99009	8.41136	14.6421	3.82427		2.19665	7.42695	22.5592	7.94157	8.63441	6.30159	4.58553	6.29759
8.70466	8.51873	9.26247	6.18813	8.37121	5.89309	9.95397	5.46846	11.3984	6.5769	9.91606	9.07039	9.83718	8.08129	10.5005	10.4298	11.9777	5.40289	13.1671	8.24981		11.3188	8.01041	18.1858	7.03656	9.94951	4.39951	9.13901	10.7264	12.635	5.41947	16.4452	4.95912	10.9257	8.12452	10.2668	5.2866	7.94319	8.41292	14.639	3.79535		2.19665	7.42295	22.5572	7.9616	8.62439	6.30159	4.58553	6.28558
8.70569	8.39323	9.23788	6.1661	8.33587	5.88592	9.96319	5.42543	11.3252	6.56512	10.0026	9.0458	9.85613	8.10434	10.4969	10.7336	11.8943	5.40443	13.1615	8.25391		11.3063	7.95804	18.16	7.03734	9.91746	4.36669	9.32503	10.7155	12.617	5.41635	16.174	4.98335	10.903	8.09717	10.2496	5.2358	7.89161	8.41683	14.6304	3.7508		2.19865	7.42495	22.5532	7.9616	8.63441	6.31161	4.58553	6.26755
8.8486	8.29181	9.22662	6.17327	8.30308	5.88336	9.96729	5.35577	11.3621	6.52773	10.1199	9.06168	9.88789	8.1069	10.4334	10.7838	11.7503	5.4449	13.1553	8.24623		11.3102	7.92834	18.1405	7.00764	9.8565	4.36825	9.47978	10.6881	12.5991	5.39446	15.8684	5.00211	10.8718	8.08153	10.2465	5.19282	7.83768	8.41918	14.6265	3.68984		2.21867	7.42895	22.5412	7.94157	8.66244	6.32162	4.58953	6.26155
8.96641	8.28516	9.19947	6.22706	8.27952	5.85057	9.97599	5.34809	11.4635	6.41299	10.2219	9.09959	9.92682	8.10998	10.3079	10.7838	11.673	5.46795	13.1471	8.24623		11.3313	7.95257	18.1178	6.94824	9.73301	4.34558	9.49619	10.6553	12.5975	5.37102	15.5675	5.02399	10.8686	8.05105	10.2504	5.17562	7.77672	8.42152	14.6374	3.60699		2.22068	7.45098	22.5392	7.90353	8.68046	6.32362	4.58953	6.28958
9.04017	8.31896	9.11854	6.23115	8.27594	5.79628	9.9929	5.35065	11.5055	6.26701	10.2562	9.11803	9.95602	8.11203	10.2178	10.7914	11.6033	5.46231	13.1456	8.25033		11.3407	8.0065	18.0967	6.90526	9.56966	4.2768	9.48291	10.617	12.5959	5.35617	15.3237	5.05526	10.9163	8.01588	10.2637	5.13185	7.68684	8.43012	14.6617	3.49132		2.22268	7.49904	22.5231	7.86748	8.65043	6.32362	4.57952	6.41573
9.08012	8.36506	9.05451	6.2081	8.26825	5.79423	10.0011	5.34758	11.5065	6.13025	10.2598	9.12366	9.97753	8.1192	10.1875	10.8037	11.4384	5.47256	13.1471	8.25442		11.347	8.04558	18.0725	6.85211	9.46102	4.20646	9.43367	10.5709	12.567	5.34053	15.1259	5.09121	10.9632	8.00494	10.2575	5.08887	7.60243	8.43871	14.6812	3.41941		2.2387	7.52106	22.4931	7.87349	8.60637	6.29559	4.57151	6.52186
9.08934	8.39323	9.01968	6.21784	8.24111	5.81728	10.0006	5.3655	11.4891	6.06724	10.2464	9.12059	9.98931	8.11817	10.2239	10.8196	11.2489	5.49048	13.1395	8.24981		11.3728	8.06512	18.0326	6.78333	9.38443	4.15566	9.36411	10.5154	12.5014	5.32256	14.961	5.14592	11.0039	7.99634	10.2317	5.04979	7.53521	8.44497	14.6765	3.40847		2.2407	7.52106	22.4751	7.80941	8.60838	6.24152	4.5675	6.54589
9.08883	8.39528	8.98485	6.28801	8.23393	5.81933	10.0006	5.37524	11.4507	6.06929	10.2311	9.19076	9.99495	8.11817	10.3279	10.8268	11.1244	5.50175	13.0893	8.24213		11.4017	8.09482	17.9904	6.71924	9.27579	4.11267	9.32034	10.4474	12.4513	5.30458	14.8062	5.20219	11.0203	7.97836	10.2012	4.99429	7.43126	8.45044	14.6523	3.39753		2.2387	7.52106	22.4531	7.70128	8.6264	6.20748	4.57351	6.5519
9.08576	8.44599	8.9787	6.25011	8.23342	5.81216	9.98521	5.33938	11.4271	6.04983	10.291	9.30447	9.99853	8.10434	10.436	10.8135	10.984	5.51353	12.9817	8.25903		11.4095	8.13312	17.9607	6.65906	9.15152	4.10486	9.29064	10.3723	12.4271	5.27801	14.6327	5.22799	11.0211	7.97289	10.1762	4.9388	7.29917	8.4606	14.6366	3.35532		2.2407	7.52507	22.435	7.6292	8.6324	6.17544	4.54748	6.5519
9.08576	8.52795	8.99356	6.1953	8.23291	5.82035	9.92989	5.31428	11.4164	6.04522	10.3791	9.3393	9.99802	8.08027	10.4882	10.8089	10.7848	5.52224	12.9156	8.32152		11.3868	8.09482	17.9443	6.58012	9.04991	4.10955	9.24843	10.2926	12.4318	5.26081	14.4061	5.22799	11.0093	7.9768	10.1574	4.89894	7.15536	8.46842	14.6507	3.32328		2.24671	7.52707	22.435	7.62719	8.6284	6.15942	4.4834	6.56391
9.09037	8.5679	8.98485	6.21374	8.22881	5.87772	9.86177	5.33375	11.3785	6.05137	10.3648	9.35621	10.0001	8.0859	10.5589	10.8355	10.6332	5.5289	12.8875	8.43472		11.4056	8.05652	17.9482	6.50509	8.92955	4.10955	9.20545	10.1871	12.4318	5.24909	14.1458	5.22252	10.9687	7.97758	10.141	4.83563	6.9842	8.47858	14.6984	3.3053		2.25071	7.52106	22.421	7.6292	8.64442	6.15942	4.49342	6.56792
9.11137	8.56073	9.00687	6.1953	8.20986	5.98017	9.79211	5.36858	11.3272	6.05239	10.3176	9.46634	10.0052	8.09307	10.6859	10.8985	10.5978	5.54273	12.8603	8.54639		11.4408	8.07528	17.974	6.41755	8.79824	4.10407	9.18981	10.0496	12.4349	5.21704	13.891	5.24049	10.932	7.9768	10.1215	4.7098	6.80912	8.50671	14.7336	3.26622		2.24871	7.52106	22.2889	7.6292	8.65844	6.16143	4.50543	6.5579
9.1503	8.65191	9.09293	6.13025	8.18886	6.02422	9.7542	5.37524	11.3242	6.057	10.3156	9.65791	10.0083	8.069	10.8165	10.8749	10.6009	5.47	12.8583	8.59044		11.4736	8.03698	17.9974	6.32298	8.74509	4.09391	9.2031	9.94013	12.4185	5.19125	13.6409	5.27566	10.9187	7.9768	10.1011	4.55426	6.67078	8.54892	14.7461	3.23027		2.27674	7.52307	22.0085	7.6312	8.65844	6.16743	4.49141	6.56191
9.18103	8.77484	9.18052	6.12922	8.17503	6.01602	9.74703	5.37267	11.318	6.01807	10.3361	9.78237	10.0088	8.05005	10.9313	10.8058	10.5999	5.41724	12.8588	8.62015		11.4447	7.97446	18.0107	6.27843	8.7068	4.08219	9.22029	9.85337	12.3904	5.18422	13.3822	5.29442	10.8999	7.9768	10.0855	4.48158	6.57308	8.56611	14.7547	3.2162		2.33882	7.53508	21.8183	7.62319	8.65443	6.08333	4.48941	6.56792
9.08473	8.82657	9.23174	6.10515	8.17247	5.98068	9.71835	5.37267	11.3016	5.98324	10.3427	9.81977	10.0093	8.048	11.0445	10.7996	10.5989	5.3865	12.8542	8.72874		11.397	7.91584	18.0021	6.25576	8.64114	4.08063	9.2031	9.72989	12.3857	5.16702	13.143	5.29598	10.8686	7.98384	10.0675	4.45188	6.52853	8.57315	14.7523	3.20291		2.37686	7.54509	21.7582	7.60917	8.65043	6.00524	4.48941	6.56591
8.92287	8.84348	9.20049	6.10464	8.17093	6.10464	9.65381	5.37267	11.2489	5.98273	10.3202	9.81003	9.99392	8.04646	11.0814	10.7996	10.564	5.41365	12.8485	8.84501		11.3939	7.87129	17.9701	6.20262	8.6005	4.08297	9.17106	9.57279	12.3849	5.14592	12.9531	5.29677	10.8647	7.99165	10.0433	4.38701	6.52228	8.58565	14.732	3.1654		2.37286	7.55711	21.7342	7.59115	8.65243	6.05129	4.48541	6.55991
8.82862	8.84706	9.11649	6.11642	8.1781	6.43041	9.53344	5.3527	11.169	5.98273	10.332	9.82899	9.94731	7.97526	11.0455	10.7986	10.5476	5.54068	12.8214	8.84296		11.4118	7.85331	17.9373	6.16823	8.59347	4.07125	9.14526	9.39849	12.3748	5.13576	12.7741	5.28426	10.8554	7.98853	10.0214	4.29947	6.51994	8.59972	14.707	3.12007		2.37486	7.55911	21.7202	7.56312	8.56432	6.09134	4.46939	6.5519
8.80301	8.84655	9.10881	6.04368	8.21908	6.62403	9.41819	5.3276	11.1418	5.93868	10.3663	9.89353	9.93143	7.75552	11.005	10.7894	10.5446	5.60676	12.7686	8.86294		11.4376	7.84784	17.8997	6.18308	8.57784	4.05405	9.08821	9.1945	12.3536	5.14201	12.5858	5.25925	10.8436	7.97602	10.0003	4.24789	6.50665	8.60832	14.6726	3.08724		2.37486	7.55711	21.7062	7.52707	8.26196	6.11337	4.3993	6.5519
8.80455	8.86806	9.10676	5.95763	8.22676	6.55027	9.35057	5.3276	11.1249	5.93663	10.3345	9.92938	9.91043	7.65103	11.005	10.7858	10.5451	5.60522	12.7486	8.90802		11.4572	7.83534	17.8708	6.19636	8.57158	4.04546	9.02334	9.02177	12.3349	5.16624	12.3943	5.24674	10.8546	7.95023	9.98702	4.17051	6.49649	8.61692	14.6234	3.07004		2.37887	7.55711	21.6861	7.50705	8.1338	6.10936	4.3152	6.56391
8.80711	8.93721	9.12007	5.91409	8.1781	6.58151	9.33418	5.33118	11.0916	5.87055	10.2459	9.93963	9.84794	7.6413	11.0865	10.8288	10.5451	5.57295	12.7686	8.96385		11.4658	7.81111	17.8614	6.21121	8.5708	4.05952	8.98035	8.86155	12.3161	5.16624	12.1833	5.24049	10.8921	7.9174	9.9753	4.0392	6.48555	8.6216	14.571	3.05676		2.38688	7.55711	21.6861	7.50104	8.11378	6.11137	4.26915	6.56792
8.77535	8.95565	9.18257	5.91153	8.14532	6.69471	9.39616	5.33733	11.0563	5.78962	10.185	9.93348	9.7834	7.65564	11.1623	10.9313	10.5456	5.57346	12.8567	8.98843		11.4728	7.79157	17.8145	6.23153	8.55204	4.10642	8.94518	8.69351	12.2833	5.17171	12.0058	5.22408	10.9429	7.8963	9.9542	3.9884	6.45585	8.6216	14.5303	3.0294		2.37686	7.54309	21.6421	7.47901	8.11578	6.09935	4.21909	6.56391
8.68059	8.95616	9.27374	5.93816	8.09307	6.73928	9.54522	5.33323	11.0097	5.78296	10.1819	9.87457	9.67942	7.69764	11.2007	11.0486	10.5456	5.56271	12.9894	8.99458		11.4939	7.78063	17.7528	6.21825	8.50202	4.13846	8.92408	8.53641	12.2372	5.20688	11.8956	5.18891	11.0101	7.88301	10.03	3.97199	6.40505	8.62551	14.4881	2.97469		2.37086	7.53708	21.6181	7.45499	8.14181	6.09735	4.15301	6.5519
8.51002	8.9618	9.27067	5.95507	7.9937	6.74133	9.66456	5.30404	10.9656	5.79218	10.1922	9.80901	9.50321	7.70635	11.2361	11.1106	10.5435	5.54785	12.9187	9.03402		11.5158	7.77046	17.7208	6.12993	8.45904	4.13143	8.9233	8.36603	12.1989	5.22017	11.78	5.16937	11.0961	7.858	10.37	3.93604	6.33939	8.6302	14.4342	2.90826		2.37086	7.53708	21.6181	7.45699	8.17385	6.11137	4.08693	6.54989
8.30052	8.96948	9.17898	5.95507	7.92609	6.75413	9.68813	5.25538	10.9477	5.79372	10.2019	9.80747	9.39309	7.70532	11.2873	11.0993	10.5435	5.5371	12.7174	9.06322		11.4994	7.7564	17.6793	5.96502	8.4309	4.12049	8.90376	8.15813	12.184	5.22408	11.6041	5.17015	11.1828	7.82361	10.6092	3.8907	6.25733	8.62551	14.3803	2.89263		2.36885	7.53909	21.6181	7.471	8.23593	6.12739	4.03086	6.54989
8.23291	8.97051	9.08883	5.94021	7.89894	6.80689	9.683	5.25333	10.8703	5.79526	10.2065	9.79211	9.36953	7.70174	11.3523	11.1485	10.5435	5.58525	12.5847	8.97512		11.4541	7.74076	17.6254	5.76962	8.40433	4.10486	8.8467	7.97446	12.1754	5.23893	11.4259	5.17328	11.293	7.7775	10.6733	3.87038	6.16276	8.61692	14.3342	2.89263		2.37486	7.53909	21.6181	7.49704	8.27397	6.16543	3.97079	6.54989
8.23803	8.96641	8.9787	5.94124	7.86975	6.85862	9.6661	5.27228	10.711	5.8014	10.1706	9.76598	9.37721	7.71147	11.4358	11.2888	10.5487	5.66822	12.5222	8.89162		11.4056	7.72123	17.5769	5.64691	8.40589	4.07906	8.78886	7.78688	12.17	5.24049	11.279	5.16624	11.3986	7.75093	10.7631	3.87429	6.07913	8.60676	14.2873	2.88559		2.39689	7.54109	21.6181	7.50104	8.25595	6.21349	3.9027	6.5559
8.24162	9.02275	8.83989	5.93868	7.84106	6.89755	9.66303	5.32248	10.5727	5.79423	10.121	9.76086	9.38848	7.72735	11.4973	11.4087	10.5507	5.69332	12.5181	8.87216		11.3642	7.69621	17.5168	5.61409	8.41058	4.06187	8.72321	7.56569	12.1692	5.2444	11.1258	5.15764	11.397	7.73217	10.8155	3.89539	6.00722	8.59738	14.2185	2.87465		2.4069	7.5511	21.6221	7.51105	8.25595	6.29158	3.87467	6.56191
8.2452	9.10163	8.79891	5.93868	7.87231	6.89397	9.65944	5.38958	10.4734	5.72918	10.018	9.78391	9.3854	7.7335	11.4645	11.4338	10.5318	5.68923	12.5079	8.87575		11.3282	7.68136	17.43	5.61096	8.40589	4.05718	8.64271	7.38593	12.1676	5.24596	10.9796	5.15843	11.3446	7.68293	10.7506	3.90868	5.94079	8.58253	14.1161	2.88325		2.4029	7.5491	21.6281	7.52106	8.24594	6.39771	3.89269	6.55991
8.23752	9.10522	8.82247	5.94431	8.02239	6.89653	9.5908	5.44848	10.4308	5.71176	9.83104	9.80901	9.39462	7.74579	11.3595	11.4404	10.4882	5.70049	12.491	8.87165		11.2813	7.67199	17.3354	5.61331	8.4012	4.05718	8.59112	7.19522	12.1692	5.22877	10.8616	5.15139	11.3728	7.60399	10.7631	3.90946	5.89155	8.55283	14.0043	2.88247		2.41892	7.54109	21.6281	7.49303	8.24794	6.45378	3.90871	6.55991
8.21908	9.10573	8.83426	5.94841	8.20218	6.89653	9.48529	5.53249	10.4421	5.72867	9.79313	9.81362	9.39565	7.78369	11.255	11.4927	10.4749	5.73225	12.4756	8.87626		11.2063	7.66964	17.2479	5.59533	8.39338	4.05405	8.57627	6.92714	12.1747	5.20688	10.742	5.13967	11.4705	7.52896	10.8436	3.91493	5.86654	8.49499	13.9121	2.88247		2.43293	7.53508	21.6181	7.47301	8.25795	6.46179	3.92073	6.5559
8.20884	9.10163	8.81274	5.94636	8.26518	6.89858	9.44021	5.53249	10.3248	5.6544	9.86177	9.82847	9.35826	7.87128	11.1643	11.5721	10.5087	5.7343	12.4526	8.86294		11.0914	7.68215	17.1643	5.61331	8.37932	4.07672	8.56221	6.71924	12.1575	5.21157	10.5959	5.1381	11.5525	7.46252	11.064	3.90243	5.84074	8.43715	13.841	2.90591		2.44294	7.51906	21.594	7.45499	8.27998	6.45378	3.92673	6.54789
8.17657	9.09344	8.79789	5.94073	8.22523	6.91343	9.41563	5.65849	10.1286	5.62776	9.91709	9.91862	9.32035	7.9558	11.0937	11.6499	10.5364	5.74967	12.4218	8.7943		10.9476	7.69465	17.0799	5.64691	8.36759	4.10251	8.51062	6.60435	12.1239	5.21314	10.3997	5.1381	11.6268	7.40938	11.3986	3.87116	5.79151	8.41761	13.773	2.93171		2.45696	7.49704	21.586	7.39491	8.27597	6.52787	3.92874	6.5539
8.0941	9.08627	8.78764	5.94329	8.10485	6.93443	9.36338	5.83162	10.0364	5.63442	9.98726	10.1035	9.31318	7.97475	11.0465	11.6612	10.5558	5.75838	12.3875	8.74052		10.8178	7.69621	16.9939	5.62894	8.3629	4.10798	8.42543	6.45194	12.1043	5.20298	10.1902	5.1381	11.7026	7.36326	11.5893	3.861	5.72429	8.40511	13.6761	2.93718		2.48099	7.48302	21.586	7.32683	8.27998	6.73011	3.93274	6.56191
8.03827	9.09241	8.77996	5.94329	7.9476	6.91804	9.31164	5.81472	10.0062	5.6211	10.0026	10.1834	9.30857	7.97065	11.0184	11.6796	10.5645	5.76042	12.3773	8.71798		10.6944	7.70012	16.9157	5.59767	8.35587	4.1072	8.34727	6.24248	12.0942	5.1975	10.0753	5.13889	11.7893	7.29995	11.6221	3.8399	5.66802	8.37775	13.5284	2.95281		2.50502	7.48903	21.586	7.31081	8.28398	6.96439	3.95076	6.5539
8.03827	9.09907	8.78559	5.94329	7.88101	6.91394	9.29372	5.80448	9.88482	5.60522	9.98624	10.1348	9.25735	7.97424	10.984	11.7841	10.5451	5.75581	12.3814	8.72259		10.5568	7.70325	16.8446	5.56407	8.34571	4.10876	8.31444	6.09163	12.091	5.20298	10.037	5.13967	11.916	7.23665	11.5947	3.81176	5.62347	8.35821	13.3838	2.96688		2.53305	7.47501	21.588	7.3849	8.27798	7.16864	3.99281	6.5579
8.0147	9.09856	8.79635	5.93202	7.88921	6.91497	9.31933	5.79782	9.71323	5.60727	9.98982	10.1327	9.20562	7.95785	10.9236	11.989	10.5031	5.7804	12.3727	8.72567		10.4153	7.69621	16.768	5.55391	8.3418	4.1158	8.30507	5.94704	12.0918	5.2061	9.98234	5.13967	12.0332	7.18897	11.558	3.82114	5.57657	8.34649	13.2775	2.96453		2.54707	7.44497	21.588	7.47701	8.28799	7.33684	4.03086	6.52987
7.95375	9.09959	8.80301	5.92331	7.89228	6.92214	9.37362	5.74147	9.6912	5.57654	9.98573	10.1179	9.20459	7.98602	10.8708	12.1314	10.4565	5.84033	12.3645	8.70466		10.2934	7.70481	16.6781	5.56797	8.3418	4.13925	8.28318	5.80323	12.0918	5.2061	9.89871	5.14201	12.1012	7.15145	11.522	3.84381	5.53593	8.32304	13.1618	2.96297		2.55508	7.43897	21.556	7.48903	8.294	7.3849	4.04688	6.50584
7.88101	9.09856	8.78764	5.91409	7.88665	6.93187	9.40436	5.66157	9.70913	5.51763	9.98573	9.99085	9.14671	7.98602	10.8555	12.0833	10.3976	5.83521	12.3757	8.70671		10.1816	7.73217	16.5843	5.57735	8.3418	4.1752	8.24488	5.72429	12.0903	5.20845	9.84165	5.16233	12.1411	7.1327	11.4892	3.81411	5.49841	8.28084	13.0141	2.94343		2.5731	7.43897	21.5219	7.48302	8.24994	7.41293	4.01484	6.52186
7.78984	9.09856	8.76152	5.91102	7.86104	6.93494	9.39462	5.63186	9.70452	5.47614	9.98214	9.77776	8.9828	7.96809	10.8755	12.0413	10.2931	5.82292	12.3757	8.72925		10.0746	7.73842	16.4968	5.57188	8.33945	4.20021	8.21909	5.63675	12.0903	5.21314	9.77522	5.16233	12.1747	7.08971	11.4666	3.77268	5.42807	8.25583	12.8679	2.90201		2.58311	7.43096	21.5119	7.48302	8.26396	7.41293	3.92673	6.52787
7.7171	9.09549	8.74667	5.90948	7.8175	6.93443	9.37823	5.60215	9.69786	5.46743	9.97702	9.68556	8.8025	7.98807	10.9006	12.0536	10.1338	5.82701	12.3773	8.73181		9.98702	7.74545	16.4085	5.57813	8.33867	4.22366	8.18001	5.55312	12.0863	5.2147	9.66345	5.14905	12.281	7.00999	11.4369	3.76487	5.3249	8.21362	12.7194	2.86214		2.58311	7.42695	21.3637	7.469	8.39011	7.39691	3.84263	6.51385
7.71915	9.07141	8.74615	5.89207	7.79445	6.9078	9.37926	5.61086	9.7163	5.49714	9.96626	9.69171	8.65805	8.03314	10.8924	12.0602	10.0426	5.83726	12.3773	8.72771		9.93544	7.77984	16.3233	5.61018	8.33945	4.2346	8.09951	5.48122	12.0762	5.21392	9.57357	5.1467	12.4373	6.94902	11.4165	3.74924	5.253	8.14328	12.5569	2.85042		2.5751	7.42495	21.2436	7.41293	8.51626	7.3849	3.82461	6.4678
7.79343	9.05553	8.74564	5.88643	7.78933	6.83455	9.36184	5.59395	9.75267	5.51149	9.98982	9.68249	8.53819	8.09256	10.8585	12.0218	10.039	5.85877	12.3732	8.72106		9.97686	7.80642	16.2373	5.63519	8.34024	4.23929	8.04402	5.41088	12.0746	5.2147	9.5509	5.1467	12.5326	6.89119	11.4298	3.72266	5.20532	8.10576	12.4193	2.84417		2.57911	7.41894	21.0374	7.26275	8.55231	7.40292	3.85264	6.39771
7.85643	9.05144	8.74411	5.87823	7.79035	6.73262	9.33418	5.64825	9.76957	5.45309	10.0451	9.66866	8.43677	8.10229	10.8268	12.0162	10.0405	5.86748	12.344	8.72259		10.0199	7.81658	16.1474	5.63675	8.34024	4.24476	8.0151	5.32099	12.0715	5.2147	9.53918	5.14358	12.6045	6.78333	11.4681	3.71797	5.14905	8.09013	12.3021	2.83713		2.5731	7.40092	20.4707	7.0525	8.57033	7.43096	3.89269	6.33764
7.84465	9.04785	8.72925	5.83726	7.7842	6.69266	9.32957	5.76042	9.81721	5.36294	10.1015	9.66661	8.37838	8.11305	10.8027	12.0331	10.0339	5.85416	12.344	8.72362		9.96201	7.8283	16.0677	5.63597	8.34258	4.23304	7.94398	5.27254	12.0684	5.21548	9.52589	5.14358	12.6764	6.64343	11.5072	3.70312	5.12247	8.06121	12.1457	2.8301		2.55107	7.3869	19.6957	6.95638	8.60637	7.42895	3.89069	6.32562
7.83645	9.04683	8.69801	5.80243	7.77242	6.69266	9.33367	5.76606	9.94936	5.32453	10.1752	9.66405	8.35943	8.1069	10.7725	12.0638	10.0298	5.84648	12.3102	8.71491		9.87839	7.84706	16.0013	5.6391	8.3504	4.2346	7.83221	5.22642	12.0621	5.21704	9.52433	5.15139	12.7054	6.51056	11.4806	3.63278	5.10606	8.01041	11.9761	2.83088		2.55508	7.3869	19.2953	6.94837	8.6264	7.42495	3.86065	6.32562
7.88204	9.04478	8.67496	5.80652	7.76474	6.68242	9.33367	5.77425	9.98521	5.32453	10.2552	9.65586	8.35379	8.0982	10.7448	12.1089	10.0277	5.85211	12.2359	8.71491		9.77834	7.86816	15.9208	5.6516	8.3543	4.2432	7.76421	5.13107	12.0723	5.21235	9.52902	5.15452	12.703	6.38082	11.4212	3.58042	5.08105	7.9768	11.8527	2.82854		2.55508	7.42495	19.2953	6.94837	8.62239	7.42495	3.84463	6.33163
7.87436	9.03146	8.61707	5.80652	7.76525	6.69574	9.35467	5.78245	9.98112	5.33323	10.2782	9.66047	8.35328	8.0982	10.7366	12.1488	10.0231	5.85211	12.113	8.70364		9.64547	7.87989	15.8278	5.67896	8.3543	4.20802	7.71341	5.05213	12.0965	5.20845	9.53215	5.15999	12.7343	6.27296	11.4134	3.58511	5.0576	7.926	11.7299	2.8215		2.55508	7.43296	18.7526	6.95438	8.60237	7.41894	3.83662	6.33764
7.81545	9.06834	8.48492	5.80601	7.74579	6.71776	9.37721	5.78911	9.96472	5.3486	10.2736	9.69376	8.35738	7.89638	10.751	12.1734	9.98316	5.85621	11.9598	8.68161		9.47353	7.89317	15.7395	5.70006	8.3504	4.15644	7.63369	5.03415	12.0606	5.21314	9.52277	5.16859	12.8007	6.19871	11.4337	3.60621	5.07402	7.8455	11.5822	2.8215		2.54707	7.43296	17.6473	6.91033	8.58234	7.41694	3.85064	6.32362
7.74733	9.15132	8.40348	5.80806	7.71915	6.74594	9.40794	5.80652	9.96882	5.3527	10.2721	9.73986	8.35892	7.63925	10.751	12.1621	9.96319	5.86082	11.9229	8.70261		9.29298	7.91037	15.6589	5.70944	8.3418	4.13768	7.56804	5.02478	12.0051	5.21548	9.51808	5.16468	12.8531	6.10257	11.4056	3.62497	5.07714	7.80642	11.4494	2.82385		2.54907	7.42695	16.7702	6.81021	8.58234	7.41894	3.86666	6.26155
7.73247	9.11342	8.36557	5.80652	7.70635	6.75157	9.45046	5.80601	9.97087	5.28662	10.27	9.65176	8.35789	7.60903	10.7535	12.0899	9.96319	5.85211	11.9281	8.64371		9.12963	7.95492	15.5652	5.74461	8.32773	4.10798	7.54615	5.02009	12.0027	5.21548	9.52589	5.16702	12.9297	5.99472	11.3509	3.65936	5.06307	7.79469	11.322	2.82541		2.54707	7.41093	16.2636	6.7241	8.59035	7.42094	3.86866	6.2215
7.73964	9.10778	8.31794	5.80652	7.70327	6.75106	9.54112	5.81267	9.97958	5.27177	10.268	9.3895	8.35174	7.55627	10.7597	12.0648	9.96985	5.85262	11.9311	8.57815		9.0038	8.03308	15.4518	5.8001	8.31757	4.07985	7.52896	5.02634	12.0051	5.21626	9.53449	5.17093	13.0344	5.90171	11.2946	3.74689	5.05682	7.7603	11.1617	2.82541		2.54707	7.41093	16.0353	6.70608	8.59436	7.42094	3.86866	6.20948
7.72684	9.10522	8.30411	5.80806	7.70379	6.73723	9.68966	5.80448	9.99392	5.27279	10.2598	9.12059	8.34201	7.37392	10.7797	12.0643	9.98726	5.80806	11.9112	8.57097		8.90063	8.08232	15.333	5.84856	8.31288	4.07203	7.4805	5.02868	11.9965	5.20298	9.52589	5.20376	13.1454	5.81339	11.2407	3.84772	5.05213	7.70716	10.9796	2.83401		2.53906	7.42094	15.9152	6.70408	8.61038	7.42094	3.86266	6.19146
7.7212	8.99663	8.30718	5.80806	7.69457	6.73723	9.85511	5.82138	9.99187	5.27074	10.2336	9.0248	8.34304	7.25252	10.7863	12.0577	10.0236	5.7343	11.8599	8.57354		8.75838	8.09404	15.2314	5.87904	8.30272	4.06187	7.42579	5.02947	11.9613	5.17093	9.49697	5.25847	13.2611	5.73679	11.1672	3.95167	5.05838	7.65323	10.8178	2.84495		2.53506	7.36087	15.791	6.67404	8.61038	7.43096	3.85064	6.1394
7.71249	8.95053	8.30667	5.80755	7.7002	6.73723	10.0554	5.86031	9.98009	5.26562	10.2147	9.02122	8.34611	7.23562	10.7556	12.0469	10.0487	5.69947	11.8415	8.60785		8.61535	8.11201	15.1486	5.90093	8.31288	4.04624	7.37889	5.03728	11.9285	5.14748	9.41882	5.25065	13.3181	5.67661	11.0734	4.04467	5.11153	7.59461	10.6623	2.84808		2.54106	7.23872	15.7129	6.66403	8.61238	7.49904	3.85064	6.15942
7.67715	8.95002	8.32409	5.80396	7.67459	6.66603	10.2674	5.86543	9.96626	5.24923	10.2121	9.01968	8.34252	7.23357	10.7607	12.011	9.99443	5.70049	11.8307	8.62988		8.50202	8.15266	15.0517	5.96189	8.31679	4.04233	7.33512	5.03259	11.8542	5.13576	9.27657	5.26707	13.2634	5.59924	10.9874	4.08844	5.17171	7.5188	10.513	2.84886		2.54106	7.18065	15.6529	6.71409	8.61638	7.57713	3.85264	6.20948
7.58854	8.94285	8.34611	5.78091	7.63617	6.50622	10.3771	5.86492	9.95602	5.25128	10.2295	9.01148	8.34048	7.23254	10.7766	11.9639	9.88943	5.6964	11.778	8.6309		8.37619	8.18705	14.9391	6.0463	8.31054	4.04624	7.28198	5.02478	11.7518	5.13263	9.10071	5.26238	13.1391	5.49372	10.9202	4.12205	5.20923	7.44533	10.3864	2.84964		2.53906	7.16063	15.6328	6.74613	8.61438	7.60116	3.86065	6.17544
7.48456	8.93926	8.35123	5.71125	7.63464	6.40582	10.3914	5.86492	10.0231	5.24513	10.2772	9.07193	8.33587	7.1931	10.7797	11.9527	9.84435	5.70357	11.6971	8.6642		8.23238	8.223	14.8438	6.10336	8.30038	4.04702	7.22883	5.02243	11.7135	5.09903	8.81856	5.24987	13.0336	5.37961	10.8288	4.16973	5.27097	7.39531	10.2496	2.84886		2.51703	7.15262	15.6128	6.74413	8.61638	7.61117	3.86666	6.15342
7.43077	8.92236	8.35277	5.659	7.63669	6.38123	10.3668	5.86492	10.1793	5.24462	10.352	9.18103	8.33177	7.24176	10.7756	11.9716	9.86792	5.75325	11.6335	8.66676		8.11358	8.27068	14.7406	6.12602	8.29881	4.07203	7.19757	5.02243	11.6791	5.06698	8.37932	5.26941	13.0125	5.25612	10.6858	4.1838	5.36867	7.36717	10.1027	2.84417		2.49701	7.15262	15.5608	6.76615	8.63841	7.6312	3.85665	6.13539
7.42258	8.92031	8.32818	5.65644	7.63412	6.38123	10.3827	5.90282	10.2992	5.2395	10.4565	9.22867	8.32306	7.37853	10.7346	11.9906	9.87867	5.82035	11.5951	8.6683		8.0534	8.31835	14.6194	6.13618	8.30194	4.17207	7.16083	5.01696	11.6252	5.02321	8.18626	5.27801	13.0836	5.1467	10.5724	4.20412	5.41166	7.34685	9.97452	2.81291		2.49701	7.15062	15.5608	6.77617	8.68246	7.64722	3.83262	6.09535
7.42565	8.92031	8.25852	5.6713	7.63412	6.38226	10.501	5.994	10.3806	5.22772	10.5425	9.23737	8.30667	7.37853	10.6982	11.9649	9.88072	5.82855	11.5961	8.64781		8.01119	8.35196	14.5225	6.14165	8.3246	4.22756	7.1069	4.99429	11.5627	4.97163	8.19408	5.29129	13.1923	5.06854	10.5193	4.28384	5.42182	7.32965	9.87135	2.76914		2.493	7.15262	15.5608	6.77617	8.74854	7.69127	3.80859	6.08333
7.40465	8.91826	8.21447	5.67847	7.64283	6.3674	10.646	6.04215	10.3914	5.23079	10.583	9.23737	8.29233	7.36111	10.667	11.9634	9.91453	5.82855	11.6074	8.65754		7.97133	8.37775	14.4405	6.144	8.34571	4.20959	7.06861	5.01383	11.4494	4.9302	8.04245	5.32021	13.2759	4.98648	10.4716	4.35496	5.44839	7.29761	9.74942	2.7535		2.493	7.10656	15.5688	6.76816	8.82864	7.72331	3.79658	6.09334
7.36931	8.91775	8.21652	5.66618	7.66793	6.31721	10.7976	6.04215	10.1501	5.23591	10.603	9.23788	8.28413	7.37545	10.6352	11.9194	9.96063		11.61	8.78355		7.99712	8.40589	14.3365	6.14478	8.36212	4.16582	7.05297	5.04275	11.2946	4.89503	7.91428	5.3335	13.3369	4.91614	10.4145	4.38857	5.48669	7.2429	9.5978	2.74882		2.489	7.07252	15.5487	6.77016	8.8807	7.72932	3.78456	6.02927
7.36726	8.91826	8.2242	5.61956	7.69354	6.27879	11.0086	6.05598	9.68147	5.23642	10.6163	9.21945	8.27696	7.47226	10.624	11.8968	9.99187		11.6064	8.88753		8.10185	8.43481	14.2294	6.14791	8.37228	4.11814	7.04047	5.0365	11.1969	4.84658	7.87441	5.33428	13.3713	4.90519	10.3426	4.43546	5.53905	7.19991	9.41647	2.74022		2.47498	7.06852	15.5447	6.77016	8.90874	7.75735	3.78456	5.90111
7.35292	8.90853	8.22318	5.5791	7.70635	6.28494	11.2494	6.02114	9.38489	5.20774	10.6296	9.18769	8.27133	7.57983	10.6229	11.9019	9.97292		11.5997	8.93107		8.2058	8.452	14.1536	6.1268	8.37619	4.09782	7.01702	5.02712	11.15	4.79343	7.87989	5.33819	13.3564	4.91379	10.2348	4.47298	5.61643	7.18897	9.21326	2.76601		2.45896	7.0565	15.1523	6.76615	8.93477	7.83745	3.78256	5.81701
7.31245	8.92902	8.22932	5.58064	7.73503	6.28186	11.484	5.99758	9.29474	5.17598	10.6439	9.15234	8.26825	7.59827	10.6183	11.8902	9.88072		11.6002	8.9536		8.30741	8.46373	14.0731	6.05959	8.38635	4.11111	6.9842	5.01383	11.0961	4.75904	7.89786	5.33897	13.2712	4.90207	10.1324	4.51988	5.68365	7.18115	9.0249	2.79806		2.45896	7.02246	14.5355	6.77817	8.95679	7.85547	3.76454	5.80099
7.30835	8.95821	8.25647	5.55195	7.77652	6.29006	11.6863	6.06315	9.23071	5.15549	10.6537	9.13083	8.27491	7.52707	10.6065	11.9081	9.77315		11.591	8.97307		8.4137	8.5028	13.9676	5.94391	8.40823	4.13612	6.95371	4.9685	11	4.75044	7.90177	5.34053	13.1845	4.89269	10.073	4.62461	5.75477	7.1835	8.87327	2.8004		2.47098	7.00444	14.2772	6.84024	8.96881	7.85547	3.79457	5.82102
7.34011	8.95668	8.31282	5.52532	7.80316	6.26189	11.8051	6.12512	9.16464	5.16113	10.6537	9.10112	8.28977	7.47482	10.5886	12.0556	9.70196		11.5726	8.89316		8.52938	8.54188	13.8613	5.82277	8.42621	4.14862	6.92949	4.92239	10.8757	4.75669	7.90177	5.33975	13.1649	4.9005	10.0136	4.71918	5.84231	7.19913	8.7365	2.77383		2.487	7.00644	14.105	6.89631	8.96681	7.86548	3.83462	5.82102
7.3565	8.93516	8.36609	5.5161	7.80316	6.2373	11.8512	6.14664	9.14927	5.16676	10.646	9.05349	8.30308	7.43948	10.5528	12.074	9.62871		11.5403	8.81121		8.6685	8.55908	13.7558	5.76962	8.44028	4.15097	6.91151	4.89191	10.7303	4.74497	7.90959	5.33584	13.1774	4.90207	9.94482	4.76216	5.90014	7.20851	8.59659	2.76445		2.487	7.01846	13.9568	6.90032	8.94879	7.92755	3.83863	5.7289
7.36265	8.92389	8.40194	5.52019	7.80469	6.24037	11.8774	6.14459	9.14927	5.12271	10.6076	9.01712	8.30974	7.4195	10.5379	11.9235	9.50117		11.4881	8.7943		8.78105	8.57862	13.6409	5.78916	8.45357	4.16738	6.90291	4.83876	10.5576	4.70276	7.91428	5.32647	13.1798	4.90363	9.9245	4.80203	5.93688	7.20695	8.45513	2.76523		2.48299	7.01445	13.9488	6.92435	8.92275	8.02567	3.83863	5.68285
7.40772	8.93465	8.43063	5.52941	7.7924	6.19069	11.8937	6.12973	9.14056	5.12117	10.5389	9.01353	8.31896	7.40516	10.5487	11.947	9.40436		11.4543	8.79994		8.85999	8.59581	13.5315	5.77118	8.4731	4.1752	6.89353	4.76451	10.3653	4.65274	7.90568	5.3163	13.1634	4.91223	9.92215	4.82625	6.008	7.1921	8.291	2.75741		2.48299	7.02046	13.9708	7.00444	8.85868	8.10577	3.84463	5.69286
7.46151	8.91621	8.41167	5.51353	7.79138	6.20913	11.8774	6.11283	9.11956	5.11452	10.5031	9.01507	8.32562	7.40721	10.5615	11.9926	9.40743		11.4609	8.81325		8.88422	8.61535	13.4307	5.70475	8.4989	4.17989	6.88884	4.73637	10.2418	4.61757	7.86035	5.30145	13.1313	4.91067	9.90496	4.83407	6.07366	7.17256	8.09951	2.75819		2.51503	6.92435	13.9488	7.04449	8.7946	8.14181	3.86065	5.69086
7.46458	8.8865	8.39682	5.47665	7.78779	6.36792	11.8123	6.1323	9.0878	5.07661	10.4944	9.00892	8.31743	7.39082	10.5804	12.0054	9.4899		11.4742	8.7774		8.86858	8.67319	13.3377	5.65317	8.51297	4.18067	6.89197	4.71527	10.1175	4.57146	7.78375	5.28113	13.1047	4.91223	9.87526	4.85674	6.11742	7.1663	7.93382	2.74413		2.53706	6.67605	13.3841	7.0565	8.80862	8.14982	3.86466	5.65081
7.43948	8.84296	8.40502	5.42851	7.7755	6.45704	11.738	6.18813	9.09446	5.04793	10.4862	8.98536	8.24981	7.38826	10.6086	12.0039	9.6031		11.3995	8.7103		8.85295	8.74978	13.2611	5.60002	8.53094	4.17911	6.89041	4.68557	9.96983	4.50502	7.72123	5.28113	13.1196	4.91848	9.87135	4.89581	6.17917	7.16474	7.77515	2.70817		2.55708	6.52787	12.2608	7.05851	8.82063	8.1298	3.86666	5.53667
7.40158	8.80864	8.39272	5.38753	7.74784	6.43451	11.6494	6.1871	9.09446	5.04793	10.4611	8.96436	8.09256	7.37853	10.6291	12.0054	9.66047		11.171	8.69698		8.83967	8.79277	13.1813	5.51873	8.56611	4.17442	6.89119	4.66525	9.81273	4.45813	7.70559	5.29833	13.1813	4.91848	9.85963	4.91067	6.28077	7.16161	7.60321	2.68473		2.5711	6.4738	11.8643	7.0565	8.84866	8.09576	3.87067	5.43055
7.42207	8.80096	8.35482	5.36653	7.7253	6.42887	11.5849	6.19223	9.06117	5.05151	10.4232	8.96436	7.89689	7.36726	10.606	12.0054	9.68095		10.8606	8.69801		9.046	8.81466	13.0711	5.44683	8.59503	4.17364	6.90369	4.63633	9.62125	4.42452	7.68215	5.31552	13.2665	4.92004	9.81664	4.91692	6.45194	7.1663	7.44767	2.67691		2.58111	6.3857	11.8383	7.02246	8.87069	8.12379	3.86866	5.41252
7.53066	8.83221	8.28977	5.36448	7.72018	6.41555	11.5664	6.23423	9.06373	5.14883	10.3448	8.9618	7.73503	7.37033	10.5338	12.0428	9.7122		10.7197	8.71286		9.48994	8.82169	12.9406	5.39837	8.6091	4.16895	6.92714	4.58318	9.36567	4.37606	7.61024	5.32256	13.2361	4.92004	9.81039	4.91692	6.65437	7.16318	7.28354	2.67378		2.58712	6.25354	11.8383	6.95438	8.86869	8.18987	3.87867	5.41052
7.63208	8.95002	8.24213	5.36345	7.69149	6.37714	11.5634	6.43041	9.07193	5.24257	10.2301	8.9618	7.64283	7.3273	10.4616	12.1652	9.7332		10.7197	8.76869		10.2684	8.82247	12.8031	5.34913	8.6302	4.16113	6.92792	4.5527	9.05929	4.3151	7.56022	5.32021	13.0821	4.92317	9.82446	4.90988	6.73878	7.16318	7.08736	2.67378		2.58712	6.15942	11.8403	6.94837	8.83465	8.2179	3.8967	5.41453
7.71045	9.18717	8.22471	5.31684	7.64949	6.34845	11.5726	6.54873	9.06117	5.19391	10.1471	8.96436	7.62132	7.23459	10.4027	12.3086	9.69837		10.7208	8.81172		11.1445	8.83107	12.66	5.2655	8.64818	4.16269	6.93417	4.53316	8.7365	4.26274	7.56335	5.32803	12.9969	4.92395	9.76193	4.90441	6.77786	7.16552	6.94668	2.66519		2.58712	6.09134	11.8383	6.98442	8.80061	8.294	3.8987	5.42654
7.78984	9.4607	8.21088	5.30045	7.62183	6.39455	11.5936	6.56461	9.04478	5.20364	10.0938	8.95463	7.64693	7.15776	10.3468	12.427	9.64151		10.711	8.81786		11.7823	8.84983	12.5233	5.19125	8.66303	4.17051	6.96075	4.50268	8.42465	4.20881	7.47346	5.35773	12.9711	4.92083	9.73223	4.90598	6.88962	7.16474	6.87321	2.68707		2.58712	6.06931	11.8363	7.0565	8.7946	8.37609	3.9027	5.42654
7.8554	9.5611	8.19398	5.28969	7.60954	6.40582	11.6125	6.5098	9.04375	5.21184	10.0579	8.91006	7.69354	7.11883	10.3115	12.4987	9.59337		10.7074	8.81172		12.399	8.88812	12.4037	5.1381	8.68022	4.18301	6.97951	4.48236	8.16751	4.18301	7.21007	5.36945	13.0031	4.92004	9.76975	4.90441	6.9459	7.1624	6.78567	2.68707		2.58912	6.07532	11.8263	7.09055	8.7946	8.37209	3.91071	5.41453
7.89023	9.54009	8.1443	5.29584	7.59468	6.36792	11.6392	6.37714	9.08268	5.16369	10.0579	8.88548	7.71249	7.10961	10.3069	12.5007	9.5447		10.7023	8.75896		13.0196	8.94831	12.2857	5.09668	8.68101	4.18458	7.00686	4.4636	8.01354	4.17676	6.91698	5.3546	13.075	4.92786	9.79866	4.90519	6.90291	7.15458	6.66453	2.63549		2.58712	6.08533	11.8062	7.0565	8.7946	8.42616	3.91071	5.42254
7.90304	9.61437	8.01214	5.30404	7.58751	6.36331	11.6714	6.38328	9.13954	5.10222	10.0661	8.88548	7.70737	7.10961	10.3207	12.4925	9.47504		10.7074	8.75025		13.4182	8.9741	12.1567	5.06385	8.66928	4.18614	7.04907	4.43546	7.91975	4.15488	6.73643	5.34053	13.1462	4.93099	9.78928	4.94193	6.90057	7.14207	6.5723	2.56749		2.58712	6.16743	11.7642	7.01245	8.76256	8.4642	3.91672	5.46459
7.90202	9.78903	7.84209	5.30352	7.59622	6.36792	11.694	6.4217	9.18154	5.09198	10.0559	8.88548	7.69508	7.11064	10.3725	12.5074	9.30089		10.7254	8.75998		13.6136	8.97175	12.0293	5.03572	8.64896	4.1838	7.08033	4.38388	7.80798	4.09939	6.6614	5.31318	13.1571	4.92942	9.74552	4.95834	6.96231	7.1241	6.51603	2.54482		2.58712	6.24553	11.7081	7.03047	8.68647	8.44217	3.92073	5.51465
7.91328	9.98214	7.72479	5.30352	7.60493	6.37099	11.7052	6.41607	9.20613	5.0889	10.0323	8.87677	7.66588	7.10961	10.4816	12.5658	9.03402		10.7279	8.76101		13.6276	8.99364	11.9425	5.01462	8.61379	4.18536	7.11785	4.35652	7.65948	4.065	6.6489	5.24127	13.1126	4.92942	9.68064	4.93333	7.06314	7.10143	6.4707	2.53857		2.58712	6.32763	11.6721	7.1326	8.57634	8.41414	3.92273	5.57272
7.89433	10.0656	7.59673	5.30762	7.59724	6.3797	11.7068	6.41811	9.20818	5.01258	10.017	8.84655	7.60032	7.07068	10.5804	12.6764	8.88958		10.7361	8.74001		13.8535	9.0163	11.9066	4.98335	8.57784	4.1838	7.16318	4.37372	7.48597	4.02201	6.65046	5.17328	13.0696	4.92864	9.61734	4.88565	7.12566	7.08971	6.41442	2.51512		2.58912	6.42174	11.6741	7.18065	8.49224	8.39412	3.92073	5.63479
7.86155	10.0953	7.43692	5.30762	7.58393	6.37919	11.7068	6.4217	9.20766	4.9127	10.0139	8.79482	7.51529	7.04046	10.6316	12.7456	8.87882		10.7402	8.7354		14.6921	8.99755	11.8362	4.93333	8.53954	4.16191	7.19288	4.39248	7.20382	3.96417	6.65124	5.16624	13.0102	4.92239	9.57279	4.86768	7.14676	7.08189	6.3433	2.52138		2.61115	6.46179	11.624	7.15062	8.4642	8.41214	3.91872	5.66883
7.8426	10.1471	7.38211	5.33118	7.57368	6.36587	11.7068	6.45807	9.20562	4.89375	10.0052	8.72515	7.43897	7.04046	10.648	12.7584	8.87984		10.7505	8.7482		15.5253	8.9655	11.7128	4.8708	8.49577	4.12518	7.26635	4.40576	6.9162	3.93447	6.6575	5.16702	12.9258	4.91223	9.53527	4.86846	7.1749	7.06548	6.24795	2.55655		2.61916	6.47781	11.5579	7.1326	8.4622	8.42816	3.90471	5.69286
7.81443	10.1799	7.39953	5.35628	7.57932	6.3715	11.695	6.48112	9.21074	4.90707	9.97292	8.68571	7.38416	7.0338	10.6521	12.7579	8.87216		10.7136	8.77125		16.1529	8.95612	11.6283	4.8411	8.48092	4.10486	7.49926	4.44172	6.7169	3.92431	6.70908	5.15452	12.8961	4.89738	9.51104	4.86064	7.23196	7.02796	6.16979	2.55655		2.61715	6.51986	11.5499	7.15262	8.45819	8.39011	3.9007	5.70488
7.78625	10.1881	7.44307	5.35884	7.57624	6.39711	11.7047	6.48214	9.21637	4.80001	9.94526	8.71235	7.3565	7.03688	10.648	12.7568	8.85987		10.6352	8.80301		16.6602	8.97097	11.5471	4.83407	8.49421	4.10564	7.64776	4.45969	6.61295	3.90321	6.74738	5.14826	12.9125	4.86924	9.50166	4.85674	7.27885	6.97794	6.1354	2.57765		2.60314	6.5539	11.5519	7.21269	8.43817	8.36809	3.91071	5.70488
7.78625	10.1952	7.51119	5.36038	7.52041	6.38123	11.7852	6.50775	9.21893	4.70013	9.94526	8.72157	7.33806	7.03688	10.6388	12.7138	8.8527		10.5589	8.80506		16.9321	9.01474	11.3962	4.82938	8.50593	4.10642	7.69231	4.44015	6.57543	3.86647	6.58793	5.13498	12.925	4.84658	9.49854	4.83876	7.29761	6.90916	6.12211	2.6519		2.59112	6.54188	11.5539	7.23071	8.44217	8.36809	3.91272	5.7269
7.78728	10.1983	7.56958	5.36141	7.42002	6.37919	11.8482	6.61173	9.22559	4.69654	9.94731	8.72106	7.32269	7.02561	10.6485	12.6821	8.85935		10.522	8.87062		17.0377	9.07805	11.2813	4.8286	8.52703	4.10642	7.81892	4.42765	6.53401	3.85084	6.15728	5.09512	12.9242	4.83641	9.49463	4.83094	7.31637	6.83257	6.09241	2.69801		2.58912	6.51185	11.5519	7.18065	8.4622	8.36809	3.91071	5.74292
7.78113	10.1988	7.59161	5.36345	7.36931	6.38175	11.8558	6.79152	9.2343	4.69654	9.91914	8.72003	7.32935	7.01383	10.6849	12.6687	8.88036		10.5261	8.88958		17.1205	9.11635	11.2391	4.82782	8.56221	4.09235	8.03151	4.42609	6.46601	3.85866	6.04474	5.05057	12.9336	4.82	9.49385	4.84579	7.29917	6.75519	6.03145	2.69879		2.58712	6.48381	11.5519	7.13059	8.44418	8.36809	3.91872	5.7269
7.7253	10.1901	7.59007	5.39009	7.39031	6.3925	11.8564	6.87297	9.24557	4.67708	9.83667	8.73591	7.32935	6.99846	10.7192	12.638	8.89726		10.5302	8.86294		17.2073	9.11478	11.1938	4.82547	8.58487	4.08766	8.09404	4.43781	6.33236	3.87507	6.03379	5.01227	12.9562	4.80203	9.49307	4.88175	7.28823	6.67782	5.98768	2.70661		2.58311	6.47981	11.5459	7.11257	8.40813	8.35006	3.96077	5.68485
7.70123	10.1184	7.48865	5.40443	7.38775	6.40787	11.8589	6.87399	9.20818	4.60639	9.69837	8.77279	7.28786	6.98719	10.7279	12.6098	8.92236		10.5179	8.84194		17.2721	9.11087	11.1289	4.86533	8.61535	4.08297	8.09482	4.4339	6.11977	3.90946	5.94704	4.97632	12.957	4.77545	9.48916	4.9302	7.40781	6.59184	5.95954	2.74178		2.58111	6.4758	11.5279	7.12459	8.36809	8.27798	3.9788	5.64681
7.71864	9.96985	7.32269	5.38446	7.37955	6.40787	11.8354	6.87399	9.11239	4.52649	9.51039	8.77996	7.23972	6.9708	10.7284	12.6068	8.97051		10.4462	8.80967		17.3245	9.10853	11.0765	4.88018	8.65209	4.04546	8.09795	4.42843	5.94469	3.93604	5.84778	4.96616	12.9508	4.72309	9.48447	4.98413	7.67824	6.52228	5.91812	2.76836		2.58111	6.4758	11.5099	7.13059	8.32804	8.22792	3.96878	5.63679
7.76474	9.87509	7.21974	5.31223	7.41797	6.45141	11.7934	6.87604	9.10932	4.51317	9.30038	8.76664	7.22281	6.94519	10.7284	12.6165	9.0207		10.3996	8.78611		17.373	9.10775	11.0211	4.90988	8.63958	3.99231	8.14953	4.38701	5.85247	3.92275	5.72116	4.95756	12.9914	4.70276	9.48291	4.99351	7.78922	6.46445	5.87982	2.79727		2.57911	6.47781	11.4098	7.1326	8.30601	8.23593	3.95076	5.63479
7.88255	9.88533	7.16596	5.28508	7.46048	6.49751	11.7601	6.87655	9.16413	4.50702	9.17642	8.75998	7.1931	6.92777	10.7295	12.6237	9.05707		10.3243	8.80045		17.4097	9.10306	10.9515	4.98179	8.63177	3.98137	8.19252	4.35574	5.80635	3.90086	5.75868	4.91614	13.0414	4.71761	9.47274	4.99039	7.76499	6.38238	5.86888	2.83948		2.58111	6.46579	11.1014	7.13059	8.32804	8.27798	3.92273	5.63279
7.9599	9.85409	7.20386	5.29533	7.47943	6.49495	11.717	6.87655	9.1923	4.51112	9.13647	8.76101	7.12805	6.95082	10.7325	12.6575	9.00482		10.0697	8.78764		17.4394	9.09212	10.8983	5.00367	8.65599	3.98371	8.14953	4.41671	5.78838	3.90477	5.80401	4.84579	13.0266	4.73481	9.44773	4.9982	7.78453	6.29093	5.86888	2.8512		2.57911	6.45778	10.5567	7.12859	8.43216	8.31602	3.88668	5.62878
7.9599	9.83872	7.35548	5.29687	7.49941	6.49341	11.6653	6.87604	9.24352	4.53212	9.12776	8.7605	7.04405	6.98565	10.7546	12.7051	8.9116		9.7291	8.71081		17.4613	9.07883	10.8421	5.01696	8.6771	3.98059	8.07841	4.53316	5.78369	3.8993	5.75321	4.7606	13.018	4.73794	9.42976	4.96303	7.84315	6.21512	5.85638	2.86918		2.57911	6.44777	9.74775	7.12859	8.49224	8.31602	3.85665	5.62278
7.95631	9.82591	7.57932	5.31018	7.50658	6.49136	11.6474	6.87809	9.30755	4.54954	9.11393	8.75793	6.99948	6.92368	10.7387	12.7282	8.93363		9.59285	8.6934		17.4644	9.06945	10.778	5.03494	8.69664	3.97824	8.0573	4.58162	5.77666	3.86022	5.66802	4.64336	13.0172	4.72621	9.41491	4.93802	7.86425	6.14087	5.84778	2.89419		2.57911	6.45178	9.46541	7.08654	8.49224	8.3	3.85064	5.62878
7.95938	9.80235	7.7335	5.31428	7.52451	6.50212	11.7114	6.88782	9.37004	4.56081	9.1503	8.75845	6.97592	6.87962	10.6106	12.7384	9.01558		9.61027	8.72054		17.4644	9.0632	10.7287	5.04431	8.72399	3.97824	8.06199	4.57068	5.71647	3.84772	5.66802	4.57146	13.0164	4.72074	9.37661	4.93099	7.87676	6.03536	5.85012	2.91607		2.58111	6.46379	9.31322	7.0485	8.49224	8.28999	3.85064	5.63279
7.96604	9.81925	7.81494	5.29379	7.52912	6.55693	11.8379	6.90063	9.39104	4.56081	9.19178	8.75998	6.95748	6.88219	10.4529	12.7451	9.04632		9.578	8.71798		17.4644	9.046	10.6889	5.04431	8.75057	3.97824	8.0745	4.55661	5.59533	3.8485	5.86185	4.55114	13.0164	4.69808	9.33441	4.93333	7.96273	5.91499	5.83293	2.94577		2.57911	6.43976	8.75055	7.04649	8.50025	8.27197	3.85865	5.63279
7.98039	9.83923	7.84874	5.23745	7.52553	6.64861	11.9532	6.91292	9.37567	4.55978	9.19178	8.75691	6.94468	6.89038	10.3223	12.7425	9.0248		9.23328	8.72976		17.4581	9.02256	10.6545	5.04588	8.90141	3.97902	8.09482	4.54645	5.49529	3.8485	6.14791	4.5402	13.0156	4.66603	9.31252	4.96381	8.03542	5.82824	5.82199	2.96688		2.5731	6.42374	8.58835	7.03448	8.52227	8.26797	3.87867	5.62878
7.9809	9.87918	7.85233	5.17342	7.52758	6.70957	12.0305	6.93597	9.37362	4.5562	9.19127	8.78252	6.92829	6.89397	10.1937	12.7215	9.02326		8.5259	8.76357		17.4558	9.00692	10.6279	5.049	9.03506	3.97824	8.0956	4.5402	5.42807	3.83834	6.47148	4.53238	13.0016	4.68557	9.30861	4.99195	8.11983	5.76415	5.83527	2.96766		2.57711	6.41774	8.3781	7.03448	8.53429	8.33004	3.91672	5.61076
7.9558	9.91504	7.84721	5.10632	7.46407	6.71213	12.0582	6.97234	9.3767	4.53212	9.18461	8.8486	6.94109	6.89602	10.0759	12.7092	8.99817		7.83543	8.7395		17.4566	8.99442	10.6037	5.049	9.16246	3.97824	8.05887	4.55974	5.35226	3.83834	6.68485	4.53473	12.9187	4.71214	9.31565	4.9771	8.29647	5.68599	5.81573	2.96531		2.5711	6.41173	7.40693	7.02847	8.53629	8.33004	3.93674	5.58473
7.92711	9.91197	7.84311	4.98185	7.33857	6.71367	12.072	7.105	9.37875	4.50549	9.19178	8.86448	7.02561	6.89294	9.97958	12.7184	8.92441		7.51119	8.6852		17.455	8.98817	10.5763	5.04744	9.43836	3.96261	8.04949	4.62148	5.2569	3.84225	6.6192	4.52378	12.8281	4.72934	9.32893	4.95912	8.35196	5.62659	5.80088	2.99579		2.5711	6.40372	6.31761	6.99643	8.53228	8.26997	3.91272	5.56871
7.9307	9.90326	7.86104	4.83587	7.30938	6.71213	12.0382	7.26072	9.35723	4.49319	9.20971	8.86601	7.08041	6.87194	9.89506	12.7092	8.82811		7.49787	8.66881		17.4495	8.98738	10.5521	5.04588	9.88386	3.89539	8.06825	4.66603	5.18265	3.84381	6.54886	4.50815	12.7874	4.74575	9.33206	4.95287	8.32773	5.57501	5.83137	3.01299		2.57711	6.32763	6.04328	6.93636	8.51026	8.23192	3.88268	5.58073
7.89945	9.83513	7.94299	4.76211	7.30426	6.71264	11.8968	7.27557	9.3434	4.4809	9.18308	8.86396	7.084	6.84582	9.85306	12.6759	8.67905		7.51529	8.75281		17.4519	8.9866	10.5216	5.05213	10.1418	3.85553	8.11358	4.71761	5.17093	3.86413	6.50196	4.50971	12.8062	4.75826	9.31956	4.93724	8.3418	5.49529	5.86028	2.98094		2.57911	6.3036	6.01525	6.89631	8.49424	8.20189	3.86466	5.60075
7.84618	9.80747	8.0731	4.76467	7.31655	6.71008	11.6607	7.23306	9.34084	4.47527	9.16413	8.86294	7.08195	6.87604	9.86638	12.6529	8.50644		7.51734	8.93875		17.4574	8.9741	10.5068	5.05213	10.1793	3.85475	8.14328	4.77154	5.17562	3.88367	6.49493	4.51284	12.8671	4.76764	9.31096	4.92004	8.31288	5.4015	5.86888	2.87543		2.57711	6.3036	5.9772	6.85626	8.49624	8.19988	3.86666	5.61276
7.7965	9.80901	8.18015	4.57668	7.3273	6.71367	11.508	7.25867	9.38438	4.48039	9.16259	8.83682	7.09988	6.90165	9.87048	12.6544	8.36609		7.52451	9.11239		17.4644	8.94674	10.5029	5.04979	10.0839	3.85553	8.14719	4.78483	5.16155	3.88211	6.51837	4.54489	12.9195	4.76764	9.30627	4.91145	8.29647	5.2952	5.88295	2.86996		2.58111	6.36968	5.96519	6.77016	8.50825	8.19788	3.89269	5.60075
7.73913	9.78186	8.24879	4.24886	7.32474	6.71469	11.4522	7.32372	9.46275	4.50344	9.16669	8.82811	7.168	6.9037	9.83513	12.6657	8.24162		7.51427	9.18666		17.4761	8.92486	10.4724	5.03025	9.81742	3.85084	8.14562	4.78639	5.14123	3.87585	6.47226	4.62304	12.9305	4.76685	9.2836	4.92004	8.29959	5.19594	5.91343	2.8809		2.60914	6.50384	5.95518	6.67605	8.49824	8.2099	3.88869	5.58273
7.6961	9.7291	8.29489	4.10032	7.39082	6.71418	11.4445	7.36675	9.53036	4.5229	9.13903	8.8363	7.22845	6.89192	9.77776	12.659	8.11766		7.41848	9.15388		17.4855	8.9061	10.4075	5.01227	9.58998	3.85162	8.16673	4.77154	5.13107	3.91259	6.45116	4.69026	12.9297	4.77623	9.2625	4.95756	8.3035	5.13107	5.92906	2.91373		2.60514	6.53588	5.94717	6.634	8.46821	8.23593	3.87067	5.57472
7.70123	9.72757	8.30513	4.02041	7.49429	6.71008	11.4573	7.36162	9.56571	4.52495	8.98843	8.83374	7.16852	6.86989	9.68352	12.6503	7.98551		7.12139	9.10727		17.4949	8.885	10.3466	5.0787	9.47978	3.84615	8.29881	4.76295	5.12794	3.93916	6.45507	4.7692	12.9226	4.78952	9.25625	5.0193	8.3035	5.05135	5.92437	2.97391		2.59713	6.52787	5.94316	6.57392	8.45018	8.24994	3.87267	5.55269
7.7084	9.76598	8.30103	3.93334	7.58956	6.71008	11.4614	7.42053	9.57032		8.83221	8.84091	7.06044	6.87143	9.56314	12.661	7.8764		6.80228	9.11854		17.5277	8.86233	10.2223	5.19125	9.41803	3.84459	8.66381	4.7692	5.11153	3.94776	6.51681	4.92317	12.8726	4.79812	9.24765	5.13185	8.30507	4.90207	5.90952	3.00127		2.59513	6.52386	5.94316	6.46179	8.43817	8.24394	3.86466	5.53467
7.69815	9.76957	8.27952	3.88416	7.66639	6.73108	11.4614	7.43641	9.54266		8.74411	8.8363	6.98514	6.85709	9.48016	12.7031	7.83799		6.67576	9.14312		17.5621	8.84592	9.98312	5.33741	9.42507	3.89774	9.1351	4.75279	5.09512	3.9673	6.73253	5.07167	12.8156	4.8286	9.23827	5.29286	8.31132	4.74341	5.91031	3.00439		2.58512	6.52186	5.94717	6.41373	8.40213	8.24394	3.86466	5.57672
7.72632	9.74345	8.24828	3.86828	7.69764	6.77718	11.4512	7.39236	9.47658		8.67803	8.82452	6.93904	6.86375	9.44943	12.7497	7.82826		6.64656	9.14312		17.5754	8.83341	9.7846	5.5031	9.52433	4.03217	9.49072	4.80984	5.08808	4.00481	6.79115	5.16702	12.8124	4.85674	9.23749	5.39837	8.31132	4.65196	5.93063	3.00127		2.5711	6.44977	5.95518	6.42174	8.36408	8.24193	3.86666	5.63479
7.79189	9.72501	8.24572	3.86214	7.7084	6.81765	11.4312	7.39697	9.3644		8.64525	8.81069	6.90165	6.86887	9.44994	12.7906	7.83543		6.65374	9.14466		17.5934	8.81622	9.66814	5.59611	9.63375	4.20568	9.7377	4.87315	5.07949	4.01263	6.79662	5.27879	12.8156	4.84892	9.23593	5.43589	8.30428	4.59334	5.96971	2.98954		2.55908	6.37568	5.95718	6.42975	8.35807	8.26797	3.86466	5.70888
7.81443	9.74242	8.28413	3.86316	7.7171	6.82892	11.3805	7.42411	9.17693		8.63295	8.77791	6.90114	6.86887	9.47812	12.8306	7.78113		6.66091	9.14056		17.6309	8.79355	9.56966	5.61018	9.74942	4.20724	9.844	4.89503	5.05448	3.99778	6.81537	5.40697	12.7773	4.85361	9.22889	5.48591	8.29178	4.52613	5.98221	2.98251		2.54507	6.36767	5.95518	6.43175	8.36008	8.37009	3.86866	5.74693
7.82211	9.86382	8.36762	3.8647	7.72325	6.82379	11.3052	7.45946	8.99253		8.61707	8.677	7.01588	6.86682	9.51448	12.848	7.58649		6.64861	9.12417		17.6567	8.77089	9.51261	5.62112	9.9034	4.21584	9.85416	4.90988	5.03103	3.98762	6.88181	5.53124	12.7609	4.87471	9.21482	5.54374	8.291	4.45657	5.9869	2.96844		2.53706	6.36167	5.95117	6.41974	8.35607	8.49224	3.86866	5.70888
7.82365	10.122	8.43011	3.8647	7.72274	6.82379	11.2796	7.46765	8.93465		8.614	8.57866	7.22179	6.86887	9.53548	12.8536	7.40106		6.61173	9.12059		17.6746	8.75213	9.52824	5.63597	10.0503	4.2135	10.0753	4.92786	5.02321	3.97277	6.9248	5.6688	12.7609	4.86768	9.20076	5.56954	8.32617	4.39873	6.06193	2.96844		2.53706	6.31161	5.95318	6.38169	8.294	8.57033	3.85064	5.70688
7.82723	10.2787	8.45316	3.8647	7.71915	6.80689	11.3293	7.46765	8.93158		8.614	8.55766	7.43282	6.8576	9.54112	12.8588	7.27762		6.57588	9.12161		17.7028	8.7193	9.49541	5.64613	10.2121	4.21506	10.2449	4.89894	5.02243	3.95323	6.91776	5.80557	12.7609	4.83016	9.18825	5.59533	8.36056	4.32057	6.16197	2.98173		2.53906	6.19146	5.95117	6.33764	8.11778	8.60237	3.83662	5.70087
7.8467	10.268	8.45316	3.85753	7.72274	6.81201	11.4082	7.47226	8.93363		8.61195	8.57097	7.58444	6.84479	9.53651	12.8629	7.20591		6.55898	9.12673		17.727	8.67632	9.35238	5.65864	10.3802	4.19239	10.3223	4.86143	5.02478	3.93369	6.93574	5.92594	12.7999	4.80124	9.17575	5.63832	8.38244	4.22131	6.17057	2.96766		2.54507	5.99322	5.95117	6.28157	7.83945	8.59236	3.8186	5.70488
7.85489	10.268	8.45112	3.83243	7.71813	6.75157	11.4753	7.44768	8.93516		8.60068	8.55766	7.58444	6.84889	9.53651	12.8547	7.17569		6.56512	9.13288		17.7481	8.63645	9.24609	5.66723	10.4677	4.15957	10.3911	4.86846	5.02947	3.89617	7.04047	6.01113	12.7812	4.75122	9.16168	5.65942	8.43324	4.15175	6.16823	2.95359		2.53906	5.83103	5.95318	6.26155	7.46099	8.56232	3.77255	5.69486
7.85131	10.2849	8.4588	3.8606	7.68893	6.64093	11.5193	7.41336	8.94592		8.5679	8.51565	7.40926	6.90933	9.45609	12.8332	7.2013		6.63069	9.09344		17.7786	8.59581	9.17184	5.6516	10.5005	4.15644	10.3981	4.89113	5.02009	3.84146	7.16943	6.0549	12.7952	4.68244	9.15855	5.67661	8.49577	4.1244	6.12211	2.95672		2.53506	5.70488	5.95718	6.23552	7.15663	8.5423	3.7365	5.69887
7.84004	10.289	8.4588	3.90465	7.64642	6.5769	11.549	7.41233	8.95975		8.52078	8.49363	7.21564	7.03124	9.2635	12.8332	7.30221		6.78333	9.05144		17.7927	8.52782	9.10853	5.69772	10.513	4.15175	10.3677	4.90441	5.00758	3.83599	7.21398	6.09788	12.8429	4.67932	9.15542	5.7024	8.53485	4.10798	6.0846	2.97626		2.54307	5.54669	5.96118	6.14741	7.11858	8.66444	3.70847	5.69486
7.81084	10.2879	8.4588	3.88724	7.58598	6.5431	11.5705	7.40824	8.95668		8.45009	8.45829	7.08759	7.04251	9.11034	12.6636	7.42155		6.9206	9.07193		17.7794	8.44966	9.09915	5.82199	10.5122	4.13925	10.3505	4.90207	4.99429	3.84537	7.21867	6.15416	12.8265	4.67385	9.15464	5.73992	8.57784	4.03999	6.14322	3.02237		2.54507	5.50063	5.96319	6.15542	7.12859	9.28519	3.70046	5.71088
7.77703	10.2951	8.45982	3.88724	7.53219	6.52671	11.5823	7.35753	8.96077		8.32972	8.39784	6.9708	6.90575	9.14312		7.47226		6.98873	9.08371		17.7825	8.39651	9.09915	5.84856	10.5248	4.13143	10.3528	4.89347	4.99742	3.85944	7.22414	6.19714	12.8077	4.6629	9.15152	5.75868	8.6091	3.97355	6.23153	3.12866		2.54307	5.53667	5.94917	6.14941	7.15262	9.81583	3.75252	5.71889
7.75706	10.2941	8.48287	3.88724	7.52707	6.52671	11.5864	7.30835	8.95668		8.20986	8.39528	6.82072	6.80689	9.27272		7.47226		7.01024	9.07654		17.8013	8.33945	9.09133	5.85325	10.5302	4.11814	10.3645	4.89738	5.00055	3.87585	7.22805	6.25498	12.7991	4.66525	9.15933	5.77744	8.63177	3.95401	6.4113	3.21933		2.54106	5.55269	5.92314	6.12939	7.16864	9.97803	3.79858	5.67884
7.75552	10.2941	8.53153	3.86675	7.52297	6.52671	11.5844	7.30221	8.9495		8.15556	8.36353	6.65988	6.80228	9.32855		7.49173		7.01792	9.05912		17.8138	8.24488	9.09212	5.86966	10.5248	4.11033	10.363	4.90519	4.99039	3.85553	7.25853	6.31907	12.7827	4.67306	9.15152	5.81495	8.68335	3.94463	6.70986	3.29045		2.52905	5.55269	5.92915	6.10536	7.12459	10.0421	3.82661	5.65882
7.75347	10.2961	8.59249	3.8565	7.48865	6.5308	11.5593	7.30169	8.94848		8.13917	8.34201	6.54361	6.81765	9.32343		7.48507		7.02919	9.03402		17.8192	8.16204	9.06711	5.86497	10.4904	4.11111	10.363	4.90129	4.97397	3.82974	7.53052	6.34799	12.7648	4.66212	9.15386	5.85559	8.73806	3.90008	6.94199	3.37955		2.485	5.53067	5.93115	6.06331	7.04449	10.1002	3.85264	5.6388
7.74835	10.3264	8.6391	3.87904	7.46048	6.54719	11.5137	7.29862	8.95053		8.12995	8.34201	6.47395	6.83813	9.29884		7.4697		7.04815	9.03249		17.8294	8.09404	9.05773	5.88608	10.4638	4.10486	10.3661	4.9005	4.98648	3.80082	7.89083	6.38316	12.7601	4.61288	9.22811	5.87904	8.75838	3.88601	7.02015	3.44911		2.45296	5.55269	5.93115	5.99923	6.99243	10.1262	3.83662	5.59274
7.74784	10.3535	8.66983	3.90414	7.45536	6.55795	11.4312	7.2976	8.95207		8.12637	8.33894	6.42016	6.84582	9.29218		7.45024		7.05378	9.05041		17.8427	8.03151	9.07179	5.91656	10.4825	4.0947	10.406	4.89972	5.02712	3.7719	8.08857	6.42224	12.7609	4.56599	9.28673	5.88295	8.76542	3.90868	7.06235	3.48194		2.45496	5.59474	5.8911	5.9752	6.99043	10.1302	3.84664	5.53667
7.7463	10.3392	8.66061	3.91438	7.45024	6.54105	11.3405	7.29964	8.95616		8.12637	8.34509	6.35255	6.80689	9.29218		7.41592		7.05583	9.10471		17.8661	7.98696	9.05069	5.93688	10.5201	4.09626	10.4888	4.90129	5.0748	3.76721	8.19095	6.42537	12.7655	4.51206	9.26172	5.88139	8.7662	3.90555	7.11081	3.53665		2.45496	5.60075	5.75694	5.99322	6.98842	10.1182	3.89269	5.54068
7.7463	10.3264	8.63705	3.88826	7.43436	6.54412	11.2955	7.29145	8.96231		8.12125	8.33689	6.27674	6.84479	9.30038		7.38416		7.05173	9.14671		17.899	7.95414	8.94127	5.93766	10.592	4.09704	10.5326	4.89738	5.11622	3.77972	8.27536	6.42068	12.7827	4.42609	9.20779	5.88295	8.76932	3.88445	7.1069	3.60386		2.45496	5.60275	5.68085	5.95918	6.97641	10.0641	3.92073	5.58473
7.74989	10.3771	8.59863	3.85958	7.4067	6.55027	11.2888	7.28274	8.9828		8.1069	8.30462	6.23679	6.91548	9.3055		7.38467		7.05173	9.15798		17.9224	7.88379	8.8084	5.93453	10.6537	4.05562	10.5505	4.89425	5.13654	3.76018	8.33789	6.41911	12.7991	4.35809	9.21404	5.88373	8.77948	3.88132	7.14207	3.63747		2.45696	5.58673	5.63479	5.96919	7.03448	9.95199	3.95276	5.60876
7.7714	10.436	8.52744	3.85958	7.36675	6.5518	11.2893	7.28172	8.99817		8.132	8.28516	6.24089	6.98565	9.3055		7.38877		7.05839	9.15337		17.9482	7.76656	8.61692	5.93063	10.6975	4.04389	10.549	4.89269	5.13498	3.73361	8.38244	6.41677	12.7968	4.32604	9.21092	5.88295	8.78183	3.87898	7.24603	3.66717		2.45896	5.51264	5.58073	5.96719	7.14862	9.8719	3.97279	5.60876
7.77652	10.4616	8.49875	3.85138	7.34728	6.55283	11.2816	7.29452	9.00431		8.17708	8.27696	6.2916	7.08246	9.30652		7.38672		7.04866	9.12468		17.9709	7.68449	8.4903	5.93375	10.6709	4.04311	10.5584	4.87706	5.12482	3.74611	8.36603	6.41677	12.778	4.29009	9.20857	5.87279	8.77714	3.87351	7.32887	3.7086		2.46097	5.41653	5.54268	5.96719	7.24073	9.91595	3.97079	5.60876
7.76935	10.4529	8.59044	3.85804	7.34933	6.54873	11.2571	7.3565	8.99817		8.20986	8.26262	6.34999	7.1972	9.30294		7.38826		7.00819	9.08371		17.9849	7.6118	8.48952	5.93375	10.6045	4.04311	10.5654	4.89034	5.10762	3.75393	8.35274	6.41833	12.7413	4.22678	9.21248	5.87201	8.77089	3.88992	7.34685	3.74689		2.46898	5.3905	5.53667	5.96519	7.32283	10.0481	3.96077	5.61076
7.78318	10.4462	8.68981	3.86009	7.34472	6.52005	11.1961	7.38058	9.00073		8.22625	8.25084	6.39455	7.30016	9.30294		7.38826		7.06915	9.06066		17.9951	7.54224	8.40667	5.95564	10.5959	4.04155	10.5716	4.90832	5.09512	3.74142	8.40511	6.41911	12.6999	4.12909	9.21795	5.89311	8.76073	3.91337	7.33122	3.77034		2.48299	5.3925	5.52866	5.95117	7.40292	10.1863	3.96077	5.57672
7.79752	10.4349	8.79021	3.82167	7.30682	6.54412	11.0614	7.37443	8.9997		8.22471	8.24623	6.41811	7.36726	9.31113		7.40158		7.26635	9.06475		17.9904	7.46409	8.29022	6.04083	10.7538	4.03999	10.6248	4.90598	5.07167	3.71797	8.54892	6.41833	12.6788	4.05015	9.23671	5.91812	8.74744	3.92822	7.3109	3.8016		2.487	5.34644	5.51465	5.88309	7.471	10.2584	3.96077	5.54068
7.8134	10.2311	8.86345	3.7853	7.26072	6.58407	10.9256	7.36111	8.96743		8.22932	8.24828	6.42119	7.40363	9.33418		7.40567		7.48046	9.0248		17.9849	7.35388	8.04949	6.13306	10.9484	4.03295	10.7006	4.9091	5.05135	3.68593	9.01787	6.41286	12.6819	4.01888	9.2711	5.92906	8.72477	3.92587	7.29917	3.83287		2.48299	5.34444	5.51264	5.84104	7.57513	10.2884	3.96678	5.54068
7.82416	9.97907	8.87267	3.80067	7.21462	6.58612	10.8857	7.36265	8.96282		8.20576	8.25289	6.40428	7.43692	9.34904		7.41028		7.55883	8.82247		17.9927	7.28979	7.6079	6.20262	11.1102	3.99309	10.7248	4.91926	5.05369	3.65779	9.77522	6.37456	12.6929	4.00247	9.31252	5.92906	8.65365	3.92666	7.28354	3.83912		2.47498	5.34044	5.49462	5.84104	7.64321	10.2804	3.9868	5.52866
7.82518	9.93758	8.87575	3.77352	7.16954	6.55232	10.8831	7.35138	8.9618		8.17452	8.23137	6.43604	7.45177	9.35723		7.45331		7.56293	8.54024		18.0053	7.28667	7.22492	6.22841	11.4455	3.96183	10.7483	4.96069	5.07792	3.66561	10.4192	6.29328	12.6991	3.96495	9.35004	5.93219	8.58487	3.93369	7.28589	3.83756		2.45696	5.33643	5.49462	5.811	7.61718	10.3445	3.99481	5.52266
7.83338	9.93092	8.8947	3.72947	7.18337	6.52005	10.8893	7.34575	8.94285		8.17093	8.10281	6.45499	7.45843	9.35979		7.52912		7.56497	8.39989		17.9662	7.2726	6.89431	6.19558	11.8956	3.94385	10.8077	4.99742	5.08965	3.65545	10.8929	6.18855	12.7046	3.89774	9.35942	5.93141	8.58956	3.95089	7.26244	3.8399		2.45296	5.35646	5.49863	5.71689	7.70128	10.5427	3.9848	5.51865
7.88614	9.86382	8.88189	3.72537	7.22025	6.51902	10.8939	7.35138	8.97717		8.16632	7.94607	6.45499	7.46151	9.36235		7.59673		7.57829	8.40143		17.9107	7.2257	6.47461	6.18464	12.1207	3.93916	10.8546	4.99351	5.08027	3.62966	11.1492	6.11195	12.7046	3.84303	9.35707	5.92828	8.5708	3.9501	7.09596	3.8571		2.44294	5.35646	5.49863	5.66483	7.68526	10.5487	4.00082	5.50063
7.95938	9.80133	8.81889	3.73152	7.25611	6.51902	10.8698	7.36265	9.06834		8.17503	7.90355	6.48061	7.43948	9.36389		7.62029		7.58034	8.34867		17.9115	7.18584	6.07834	6.22606	12.2552	3.93994	10.8608	4.99195	5.0787	3.62966	11.1617	6.06349	12.6991	3.83052	9.35394	5.94313	8.56533	3.95245	6.96935	3.86882		2.42492	5.35445	5.50063	5.62878	7.66524	10.753	4.05689	5.4786
7.98704	9.75625	8.7395	3.75764	7.28069	6.52414	10.8457	7.43692	9.15798		8.18886	7.90611	6.518	7.34677	9.34852		7.62798		7.55678	8.24623		17.9162	7.11159	5.83137	6.38551	12.4365	3.93916	10.9015	4.98882	5.08496	3.63278	11.1828	5.99393	12.6921	3.81411	9.35551	5.95173	8.56611	3.95245	6.92245	3.8782		2.41491	5.34444	5.51264	5.61477	7.67525	10.787	4.10695	5.4746
7.95938	9.68813	8.7231	3.80118	7.27864	6.53132	10.8406	7.46663	9.18513		8.18527	7.91585	6.5308	7.29196	9.33623		7.61312		7.55166	8.14071		17.9154	6.98576	5.66567	6.51134	12.5686	3.94151	11.1438	4.93958	5.08027	3.61246	11.2399	5.91109	12.6741	3.7805	9.35551	5.95798	8.56611	3.96339	6.90604	3.88445		2.4089	5.3064	5.52266	5.61677	7.73933	10.827	4.12097	5.38249
7.94402	9.64151	8.86857	3.80989	7.27967	6.52978	10.8411	7.46458	9.17847		8.15352	7.93275	6.52927	7.29401	9.32957		7.55012		7.60698	8.08027		17.9099	6.90995	5.56328	6.48164	12.6061	3.94072	11.3603	4.89816	5.07011	3.59448	11.3368	5.87592	12.66	3.74689	9.3602	5.96033	8.5708	3.97277	6.92949	3.88445		2.4049	5.28837	5.52666	5.58073	7.77337	11.2456	4.11896	5.35045
7.91431	9.6492	9.04171	3.79709	7.27967	6.53695	10.8386	7.46253	9.21227		8.1151	7.93429	6.4929	7.22896	9.31984		7.51478		7.7673	8.08641		17.9068	6.87712	5.55781	6.40817	12.6014	3.92978	11.4173	4.87862	5.05917	3.6023	11.5658	5.86966	12.6546	3.73595	9.36098	5.96345	8.58409	3.96964	6.95293	3.88523		2.4089	5.29038	5.52466	5.5587	7.77537	11.7762	4.11696	5.35045
7.79445	9.64408	9.14773	3.79555	7.27864	6.5682	10.8309	7.46663	9.25325		8.0649	7.93531	6.44321	7.22281	9.31523		7.51119		7.9558	8.10742		17.9036	6.8396	5.59142	6.35737	12.6147	3.93213	11.2907	4.86299	5.04431	3.60621	11.8472	5.88764	12.6764	3.71954	9.35785	5.98065	8.6005	3.95948	6.9881	3.87351		2.4089	5.3064	5.52666	5.67484	7.77137	12.0265	4.11296	5.34444
7.62132	9.65637	9.20203	3.75713	7.27711	6.56256	10.8258	7.45024	9.19435		7.97065	7.91943	6.39199	7.24535	9.3055		7.51068		8.10076	8.1361		17.9021	6.79427	5.60236	6.33158	12.66	3.90243	11.1391	4.84189	5.04275	3.60308	12.0918	5.91499	12.6983	3.72188	9.3602	5.98924	8.62239	3.96417	7.04516	3.86569		2.38487	5.33643	5.53067	5.76094	7.7974	12.2067	4.13699	5.32442
7.48148	9.65534	9.21279	3.67876	7.27762	6.54105	10.8104	7.41541	9.08217		7.88101	7.8805	6.3336	7.25559	9.28603		7.50761		8.23957	8.13303		17.9005	6.75285	5.6391	6.29953	12.7124	3.90399	11.0265	4.83876	5.0576	3.59683	12.3052	5.90483	12.7054	3.72032	9.36489	5.96345	8.63802	3.97199	7.05063	3.87038		2.38087	5.34644	5.53868	5.76295	7.8835	12.2868	4.18504	5.25834
7.39492	9.62871	9.21227	3.6424	7.27762	6.54105	10.7925	7.42668	9.01917		7.80879	7.85284	6.28596	7.29862	9.28552		7.51273		8.33638	8.13508		17.895	6.68876	5.69772	6.27296	12.7804	3.9165	10.9484	4.88565	5.06933	3.59058	12.4224	5.87826	12.6866	3.70469	9.35394	5.95251	8.64662	3.95714	6.97638	3.87195		2.38087	5.30039	5.54468	5.75494	7.99564	12.2968	4.2311	5.07412
7.35343	9.58619	9.21023	3.64137	7.27864	6.5221	10.7909	7.48507	9.00892		7.71813	7.84618	6.24755	7.39697	9.26298		7.51478		8.36096	8.12688		17.8872	6.64343	5.73914	6.26671	12.8148	3.91259	10.9093	4.9005	5.07167	3.58432	12.4263	5.84543	12.646	3.69843	9.35316	5.95876	8.64896	3.94072	6.97169	3.87273		2.36685	5.27836	5.54268	5.77896	8.08975	12.5491	4.27916	4.92393
7.3437	9.56366	9.21279	3.67518	7.27864	6.497	10.8053	7.49122	9.00892		7.67049	7.8344	6.21784	7.51478	9.18974		7.51222		8.36557	8.13815		17.8779	6.61295	5.80401	6.2628	12.8117	3.90086	10.878	4.87471	5.07323	3.58432	12.4818		12.6139	3.72501	9.36567	5.95954	8.64896	3.93291	7.08267	3.87195		2.36685	5.30239	5.54268	5.79098	8.11979	12.9756	4.35525	4.88589
7.34626	9.56212	9.21279	3.63318	7.27864	6.49905	10.8288	7.49122	9.00226		7.6413	7.7422	6.19991	7.60698	9.05912		7.53322		8.36814	8.15505		17.8685	6.56996	5.93453	6.26123	12.8062	3.90165	10.835	4.85205	5.08183	3.56478	12.6366		12.5873	3.78988	9.37739	5.95798	8.65287	3.92509	7.1155	3.87976		2.35884	5.35445	5.54669	5.73892	8.10977	13.256	4.45136	4.87988
7.35906	9.5278	9.21227	3.62447	7.27864	6.5682	10.8519	7.49941	8.98741		7.50351	7.61364	6.19427	7.63822	8.91365		7.57624		8.36916	8.13661		17.8575	6.5215	6.00957	6.26514	12.8054	3.88367	10.8139	4.83798	5.09043	3.55853	12.7679		12.5475	3.83365	9.39146	5.96033	8.65756	3.90008	7.09987	3.88992		2.36085	5.35045	5.5567	5.73291	8.10176	13.3721	4.50343	4.8979
7.37597	9.45199	9.18564	3.64444	7.27864	6.58715	10.8626	7.49019	8.9746		7.31296	7.58034	6.19223	7.62029	8.80096		7.61415		8.37633	8.07156		17.8466	6.49571	6.06193	6.27061	12.8015	3.87664	10.8139	4.85126	5.09043	3.55697	12.8195		12.5178	3.84694	9.4321	5.97439	8.65834	3.88054	7.04047	3.90086		2.38688	5.52065	5.57472	5.7289	8.09375	13.4682	4.49342	4.91192
7.39082	9.41563	9.12212	3.62344	7.27864	6.53695	10.8642	7.47534	8.96487		7.22384	7.55422	6.19018	7.60749	8.69493		7.63361		8.37479	7.96246		17.8388	6.47773	6.21512	6.2628	12.7937	3.87898	10.803	4.90832	5.09043	3.54603	12.8179		12.5092	3.84303	9.50479	5.99081	8.65912	3.85788	6.89119	3.9079		2.40089	5.79298	5.59274	5.73491	8.07373	13.6324	4.45537	4.95998
7.38467	9.4397	9.01968	3.63471	7.27916	6.44782	10.8596	7.45792	8.96077		7.17005	7.42463	6.21169	7.60083	8.55715		7.62849		8.37992	7.84465		17.82	6.47617	6.27921	6.26827	12.7937	3.89305	10.7717	4.97554	5.09746	3.5429	12.8398		12.4951	3.84459	9.59076	5.99706	8.66147	3.79613	6.74191	3.9079		2.4049	5.8911	5.60876	5.76295	8.06372	13.7886	4.43134	5.0601
7.35343	9.40538	8.8865	3.65623	7.28377	6.48419	10.8299	7.44563	8.96641		7.12856	7.1803	6.23525	7.60749	8.39477		7.62593		8.38248	7.79599		17.7841	6.46445	6.13931	6.26592	12.7874	3.92822	10.7303	4.98335	5.12091	3.54525	13.0328		12.4724	3.8485	9.69393	6.00175	8.66303	3.70312	6.65281	3.90712		2.39689	5.91112	5.61076	5.86707	8.07373	13.8086	4.41933	5.07812
7.27147	9.35979	8.77945	3.67876	7.30887	6.5979	10.8027	7.47841	8.96692		7.13778	6.96875	6.25984	7.62183	8.23137		7.62183		8.38914	7.76218		17.7661	6.45663	6.03458	6.2331	12.7843	3.93447	10.6881	4.95521	5.14279	3.56635	13.322		12.4568	3.8485	9.80882	6.00331	8.66694	3.66952	6.61216	3.9079		2.35684	5.90111	5.61276	5.98922	8.08574	13.8126	4.41732	5.08213
7.17005	9.3055	8.7272	3.67569	7.40363	6.68805	10.8032	7.50402	8.96692		7.20949	6.87143	6.28494	7.63925	8.08129		7.61159		8.41014	7.6413		17.7598	6.46445	5.97908	6.19871	12.7843	3.93682	10.6631	4.93489	5.15139	3.59839	13.476		12.4342	3.83443	9.85181	5.99706	8.6685	3.64529	6.56527	3.90946		2.33081	5.8871	5.61877	6.02927	8.08374	13.8066	4.46138	5.12017
7.13164	9.32752	8.70364	3.61576	7.54346	6.60968	10.7996	7.50658	8.96385		7.2725	6.87604	6.28135	7.68893	8.00446		7.60954		8.43472	7.51119		17.7395	6.4793	5.97908	6.18386	12.7726	3.94151	10.6232	4.93568	5.16702	3.61324	13.5331		12.3912	3.81411	9.83071	5.99706	8.66303	3.60308	6.5004	3.93682		2.33281	5.87308	5.62278	6.04328	8.07974	13.7766	4.51344	5.1462
7.13369	9.46736	8.68469	3.54046	7.59622	6.32387	10.7991	7.52092	8.96282		7.2515	6.85299	6.2793	7.80521	7.98909		7.61568		8.47416	7.52349		17.7192	6.48477	5.97908	6.15181	12.7585	3.9587	10.5716	4.89816	5.19282	3.61715	13.5799		12.3654	3.79535	9.79241	6.00253	8.65365	3.56166	6.45116	3.95948		2.34483	5.87108	5.62278	6.04328	8.08174	13.7566	4.52746	5.17223
7.13369	9.62717	8.67649	3.53739	7.55217	6.12769	10.8007	7.54244	8.96077		7.1931	6.75567	6.26701	7.94094	7.99422		7.62234		8.53307	7.51631		17.7192	6.47773	5.98221	6.10883	12.7452	4.01497	10.5552	4.8372	5.19985	3.59917	13.6042		12.3607	3.77894	9.75959	6.008	8.65443	3.53352	6.41208	3.99153		2.34683	5.87508	5.62278	6.02927	8.09576	13.7486	4.52345	5.17624
7.13215	9.70913	8.68059	3.54098	7.47943	6.11744	10.8196	7.54346	8.96077		7.16135	6.65271	6.23269	8.02802	7.97065		7.62234		8.58839	7.46663		17.7239	6.48477	5.99628	6.09788	12.7304	4.13456	10.5513	4.8075	5.21001	3.53665	13.6026		12.3505	3.77503	9.72989	6.00409	8.65365	3.49991	6.38394	4.04624		2.34282	5.87308	5.62278	6.09735	8.11578	13.7666	4.52145	5.16222
7.13573	9.683	8.67035	3.60244	7.35701	6.0652	10.8268	7.55268	8.93721		7.15878	6.57741	6.21425	8.06234	7.86206		7.62234		8.61195	7.40465		17.7161	6.51447	5.96971	6.08069	12.7233	4.28306	10.5333	4.82391	5.25456	3.50929	13.619		12.3177	3.77659	9.69393	5.99862	8.64662	3.45771	6.35424	4.09001		2.33682	5.86907	5.62278	6.24553	8.11578	13.8207	4.52345	5.15822
7.147	9.67481	8.60376	3.70335	7.18696	5.94073	10.7515	7.57983	8.89777		7.16544	6.52978	6.20349	8.05722	7.79752		7.62029		8.53666	7.38621		17.7192	6.5301	6.0252	6.05412	12.721	4.33777	10.5185	4.82156	5.2866	3.49522	13.6175		12.2692	3.75002	9.66736	5.9869	8.64036	3.43426	6.33939	4.11424		2.33481	5.86907	5.62278	6.33564	8.09375	13.9188	4.53346	5.16022
7.16596	9.67481	8.4967	3.75662	7.10295	5.88848	10.6086	7.60493	8.8655		7.17825	6.50878	6.18403	8.01829	7.77038		7.63259		8.32921	7.38775		17.7403	6.53401	6.03145	6.05255	12.7171	4.31588	10.5013	4.81062	5.29442	3.43739	13.6479		12.2075	3.69531	9.547	5.98534	8.63489	3.40065	6.36675	4.1455		2.33481	5.86507	5.63479	6.36567	8.06973	14.0349	4.53146	5.16623
7.19157	9.66815	8.41167	3.78684	7.07888	5.87823	10.5	7.60237	8.78764		7.19669		6.17379		7.70123		7.69149		8.16222	7.33448		17.7473	6.53401	5.95407	6.05646	12.7186	4.31432	10.4661	4.80124	5.33115	3.4116	13.7324		12.1426	3.66092	9.13354	5.99237	8.62239	3.3647	6.37769	4.2049		2.34082	5.86507	5.65482	6.42174	8.05571	14.1471	4.53346	5.16222
7.23101	9.66047	8.36506	3.81245	7.11268	5.87414	10.478	7.6162	8.65498		7.2223		6.17174		7.60339		7.76935		8.10998	7.23101		17.7497	6.53244	5.96423	6.06037	12.7179	4.32057	10.4396	4.77858	5.38352	3.40222	13.8457		12.0785	3.63122	8.82794	6.00097	8.60988	3.34438	6.39332	4.2557		2.35884	5.86507	5.66883	6.4718	8.04369	14.2392	4.54348	5.15021
7.27147	9.66047	8.35123	3.8145	7.28377	5.81062	10.478	7.62388	8.54997		7.26686		6.18608		7.50402		7.81289		8.10588	7.22179		17.7544	6.53401	6.02363	6.08225	12.7186	4.32761	10.4341	4.75669	5.42963	3.36861	13.9199		11.984	3.63122	8.75525	5.99862	8.6091	3.33656	6.42537	4.2768		2.35684	5.86707	5.68485	6.44577	7.99964	14.2672	4.54348	5.13619
7.28479	9.65995	8.35584	3.80528	7.57317	5.75018	10.478	7.60646	8.50644		7.32321		6.18915		7.37597		7.82774		8.111	7.2141		17.7575	6.53401	6.04474	6.06897	12.7108	4.3745	10.4169	4.7395	5.48982	3.35845	13.9457		11.8824	3.65623	8.66381	5.98299	8.61848	3.33031	6.44178	4.28931		2.33281	5.85305	5.70087	6.42574	7.98162	14.2472	4.53146	5.17223
7.29247	9.60207	8.36762	3.7935	7.83799	5.72764	10.4769	7.57573	8.49619		7.30733		6.17532		7.22947		7.83748		8.11612	7.19976		17.7622	6.53166	6.11977	6.05568	12.7085	4.46985	10.3989	4.72074	5.58048	3.37564	13.9621		11.8214	3.67264	8.64349	5.96033	8.63802	3.31937	6.45976	4.30963		2.31879	5.83503	5.69887	6.41173	7.98763	14.2131	4.51945	5.33843
7.34011	9.50731	8.37684	3.78428	7.9686	5.73328	10.48	7.55473	8.49568		7.29452		6.16815		7.11115		7.84209		8.11817	7.19566		17.7708	6.52072	6.29719	6.05646	12.71	4.53316	10.4005	4.70902	5.64144	3.43348	13.9707		11.7675	3.69687	8.75291	5.95642	8.65912	3.31624	6.46132	4.35496		2.3208	5.83503	5.68886	6.38169	8.05771	14.1731	4.50543	5.61677
7.42155	9.48529	8.36609	3.86828	7.8467	5.7425	10.4944	7.54756	8.49619		7.38877		6.15893		7.01844		7.84106		8.1279	7.19976		17.7731	6.51525	6.49962	6.04161	12.7046	4.56208	10.4091	4.72074	5.67271	3.51711	13.9676		11.6745	3.73673	8.77323	5.96736	8.67319	3.31702	6.46835	4.42609		2.29677	5.83904	5.68886	6.35966	8.19788	14.1911	4.49342	5.91913
7.44768	9.48529	8.33074	3.98712	7.57215	5.74967	10.5087	7.50658	8.47929		7.47329		6.16303		6.96824		7.8216		8.17247	7.17876		17.7747	6.5129	6.66922	6.03848	12.7061	4.57146	10.4153	4.72074	5.73211	3.56166	13.9668		11.5705	3.76643	8.93502	5.96345	8.69664	3.31702	6.47148	4.4722		2.28275	5.84104	5.69486	6.36567	8.27998	14.2472	4.4834	6.19346
7.44921	9.48631	8.31487	4.11313	7.3734	5.7635	10.522	7.50197	8.43063		7.57932		6.17737		6.95134		7.79445		8.25903	7.16237		17.7794	6.50274	6.7888	6.01191	12.71	4.57459	10.4333	4.72152	5.78447	3.53118	13.9637		11.4853	3.77112	9.12416	5.96033	8.73493	3.31937	6.4707	4.47298		2.26873	5.84705	5.68886	6.37568	8.28599	14.2892	4.4794	6.49783
7.4487	9.48836	8.32306	4.26372	7.24996	5.75838	10.5307	7.41182	8.37787		7.68022		6.1743		6.94929		7.80521		8.34201	7.23152		17.7817	6.49336	6.91698	5.97283	12.7069	4.64258	10.4583	4.72309	5.79463	3.51164	13.9614		11.4079	3.77034	8.89594	5.96033	8.75838	3.32562	6.47382	4.46282		2.27674	5.88109	5.67684	6.37769	8.28799	14.2852	4.4774	6.75614
7.49992	9.51448	8.35277	4.45324	7.1972	5.72662	10.5343	7.32526	8.31179		7.70174		6.1743		6.96056		7.84209		8.40502	7.29555		17.7731	6.48946	7.1069	5.97127	12.7046	4.78014	10.47	4.68244	5.79463	3.51242	13.9668		11.3313	3.76565	8.68569	5.97439	8.77089	3.32562	6.47851	4.46204		2.29877	5.87508	5.67284	6.42174	8.27197	14.1991	4.47339	6.77416
7.62849	9.58824	8.39272	4.67554	7.21052	5.72662	10.522	7.36982	8.21806		7.74425		6.17635		6.96209		7.87743		8.4168	7.30682		17.7747	6.48555	7.40469	5.97283	12.7038	4.90285	10.4794	4.6629	5.8001	3.50851	13.9637		11.2344	3.76721	8.70289	5.98065	8.78496	3.32562	6.47851	4.45969		2.31079	5.88109	5.66683	6.48381	8.26396	14.137	4.44936	6.92234
7.7084	9.76701	8.41577	4.85892	7.22025	5.69742	10.4667	7.36982	8.12637		7.81801		6.17635		6.95851		7.91431		8.40194	7.28838		17.7872	6.48398	7.91818	5.98065	12.7046	5.05057	10.4958	4.66212	5.82902	3.50148	13.9762		11.093	3.78675	8.83576	5.98065	8.80215	3.35688	6.47773	4.47376		2.29477	5.87308	5.66483	6.42975	8.26797	14.095	4.39129	7.25274
7.74015	9.96319	8.41782	4.99875	7.23562	5.65747	10.4016	7.38467	8.05517		7.84823		6.17635		6.95799		7.97731		8.43268	7.26481		17.7919	6.48008	8.50906	5.98456	12.7038	5.19203	10.5013	4.65821	5.87357	3.50851	14.0208		10.9648	3.79222	9.05929	5.97518	8.82325	3.41316	6.4793	4.52769		2.25472	5.87108	5.66483	6.31561	8.25795	14.0289	4.33923	7.39892
7.74528	10.0426	8.40809	5.09249	7.28069	5.61752	10.4016	7.37392	7.99575		7.86923		6.17993		6.95953		8.05312		8.44087	7.26174		17.7825	6.45741	8.74509	5.97205	12.7007	5.24518	10.5021	4.64805	5.89311	3.52336	14.0473		10.8897	3.79301	9.52511	5.95876	8.85217	3.42488	6.53244	4.57302		2.21667	5.86307	5.65882	6.3036	8.23793	14.0189	4.31921	7.42094
7.7504	10.0672	8.40143	5.15857	7.32372	5.59754	10.4565	7.39236	7.95938		7.89023		6.18403		6.95543		8.09461		8.41987	7.25457		17.7653	6.42224	8.77167	5.95486	12.6983	5.26316	10.5044	4.62461	5.91187	3.52883	14.052		10.835	3.76956	10.2395	5.93922	8.885	3.42566	6.63092	4.60038		2.20265	5.86307	5.6408	6.31161	8.21991	14.0469	4.3152	7.41093
7.77703	10.0789	8.41116	5.21747	7.33396	5.59242	10.5348	7.40363	7.94914		7.92404		6.18505		6.92214		8.1069		8.38658	7.22742		17.7458	6.4113	8.77323	5.95173	12.6983	5.28817	10.5107	4.62383	5.98846	3.52727	14.0559		10.7483	3.7594	10.9077	5.92047	8.91626	3.39518	6.69345	4.61288		2.22468	5.87108	5.61877	6.32963	8.17185	14.0409	4.3172	7.51105
7.78216	10.0702	8.43472	5.25281	7.33191	5.60471	10.6101	7.43282	7.9558		7.93531		6.18864		6.8786		8.1192		8.38094	7.22435		17.7262	6.40114	8.78652	5.94704	12.6983	5.29989	10.5169	4.60819	6.09163	3.52727	14.0591		10.5826	3.75002	11.1492	5.91734	8.94049	3.40691	6.70126	4.61835		2.23269	5.87909	5.52065	6.46379	8.03969	14.0409	4.3112	7.67525
7.76116	10.0861	8.4629	5.26613	7.33345	5.60522	10.6434	7.44102	7.9558		7.94094		6.18608		6.85504		8.12125		8.40963	7.22384		17.6848	6.3605	8.88343	5.91656	12.6975	5.3163	10.524	4.60819	6.13384	3.52414	14.0528		10.37	3.7383	11.1485	5.91656	8.9569	3.43348	6.70752	4.61757		2.23069	5.88109	5.26835	6.60196	7.91154	14.0629	4.3132	7.73933
7.69047	10.1051	8.4757	5.26972	7.33396	5.58729	10.6455	7.46356	7.92455		7.97065		6.17993		6.84428		8.09512		8.46853	7.22384		17.5855	6.3222	8.96472	5.89702	12.6975	5.35148	10.5224	4.6035	6.15807	3.51945	14.0395		10.1988	3.77347	11.2235	5.91656	8.98191	3.43504	6.73018	4.63868		2.22668	5.8891	4.99402	6.59795	7.86948	14.075	4.30319	7.73733
7.63208	10.1071	8.47519	5.29072	7.32269	5.58115	10.6588	7.42821	7.89023		7.98602		6.18044		6.84018		8.0772		8.54588	7.22076		17.4933	6.305	8.96316	5.93688	12.6991	5.36476	10.5193	4.62461	6.25889	3.52023	14.0325		10.0644	3.86804	11.3001	5.92672	9.01787	3.44051	6.73409	4.68479		2.22468	5.93716	4.78577	6.61197	7.84746	14.0589	4.26915	7.74534
7.62234	10.1061	8.47519	5.29687	7.31552	5.59344	10.7315	7.3396	7.84004		8.00805		6.17993		6.8576		8.07822		8.60734	7.22025		17.473	6.28937	8.97097	5.99706	12.6975	5.34913	10.5357	4.66603	6.39801	3.51711	14.0278		9.9628	3.98996	11.3485	5.94235	9.03272	3.45302	6.73409	4.72074		2.22268	5.95718	4.70367	6.67805	7.80941	14.0589	4.25913	7.74734
7.63464	10.1076	8.47416	5.28867	7.35753	5.60266	10.8017	7.34831	7.72018		8.01624		6.1784		6.91958		8.07976		8.62834	7.20386		17.4753	6.27608	8.97957	6.02676	12.6921	5.32881	10.5568	4.72856	6.61451	3.50617	14.0286		9.92059	4.07047	11.3313	5.94079	9.05694	3.45302	6.72471	4.72778		2.21467	5.94917	4.71769	6.77416	7.8034	14.0589	4.26714	7.76736
7.65513	10.1122	8.47314	5.28662	7.48046	5.60164	10.8104	7.38467	7.71813		8.00395		6.1784		6.98053		8.08027		8.62425	7.19771		17.4753	6.25733	8.97879	6.01738	12.6858	5.31552	10.567	4.7989	7.01937	3.51007	14.0215		9.88933	4.11424	11.2696	5.93219	9.10306	3.43895	6.71768	4.73012		2.22068	5.8891	4.7257	6.81822	7.82743	14.081	4.27515	7.84345
7.69303	10.1071	8.47416	5.29687	7.60493	5.58166	10.7914	7.41336	7.79189		8.02239		6.1784		6.99539		8.08129		8.6222	7.20745		17.4589	6.23466	9.07023	5.99393	12.6819	5.34522	10.5795	4.86846	7.25462	3.52102	14.0028		9.79632	4.14472	11.243	5.91109	9.13745	3.43817	6.73956	4.73403		2.21267	5.87108	4.7257	6.82222	7.83945	14.135	4.28316	8.27597
7.7335	10.062	8.47468	5.31582	7.66025	5.55554	10.7699	7.45331	7.87999		8.05261		6.17532		6.9749		8.069		8.62066	7.19566		17.4417	6.22997	9.19372	5.97127	12.6843	5.37492	10.6131	4.96928	7.24446	3.51164	13.9997		9.67283	4.14862	11.1469	5.88529	9.14292	3.44208	6.75129	4.74028		2.20666	5.87708	4.51945	6.84825	7.85146	14.1811	4.27315	8.50825
7.78369	10.0021	8.47468	5.34245	7.69559	5.51814	10.7443	7.50044	7.89997		8.08232		6.1871		6.9918		8.06798		8.63244	7.17415		17.4386	6.21825	9.31174	5.97127	12.6905	5.37258	10.6396	5.15999	7.31949	3.50695	14.0145		9.58451	4.18614	11.2172	5.87357	9.17027	3.42019	6.75129	4.74575		2.20666	5.87708	4.16702	6.87629	7.86147	14.2111	4.25112	8.53228
7.84465	10.0113	8.4757	5.35423	7.7253	5.512	10.7064	7.50863	7.8887		8.12586		6.23525		7.01485		8.07412		8.63859	7.17261		17.4363	6.16041	9.43367	5.93922	12.7038	5.3718	10.6365	5.40619	7.40234	3.51789	14.0231		9.47822	4.24945	11.4236	5.85247	9.22186	3.41707	6.76535	4.75982		2.22068	5.8911	4.03887	6.88229	7.86348	14.2472	4.25313	8.53429
7.86206	10.018	8.47314	5.3486	7.73298	5.51149	10.6537	7.50761	7.89536		8.15352		6.28289		7.0251		8.07412		8.63193	7.19566		17.4261	6.06193	9.479	5.88451	12.721	5.37492	10.6248	5.56485	7.42032	3.53508	14.034		9.33362	4.30338	11.4916	5.79698	9.28986	3.46943	6.78098	4.78327		2.22869	5.93916	3.89069	6.88229	7.84546	14.3012	4.26314	8.53629
7.85233	10.0129	8.48134	5.35423	7.73298	5.51353	10.5707	7.53731	7.96912		8.16632		6.3003		6.99948		8.07002		8.65754	7.24637		17.4073	6.008	9.47587	5.84074	12.7343	5.36945	10.6373	5.62659	7.42813	3.54603	14.0512		9.18043	4.34793	11.4806	5.73289	9.38286	3.61481	6.81381	4.78561		2.23469	5.95918	3.60835	6.87429	7.82543	14.3593	4.26915	8.52628
7.8805	10.0282	8.4839	5.35782	7.74579	5.51405	10.4606	7.69713	8.05875		8.18015		6.3044		6.96465		8.03724		8.72157	7.26891		17.398	6.01035	9.47118	5.81573	12.7616	5.37883	10.66	5.6688	7.51254	3.54915	14.0606		9.00692	4.37606	11.4752	5.67505	9.44305	3.78519	6.83179	4.77858		2.2407	5.97921	3.43814	6.96439	7.83344	14.4054	4.27715	8.55031
7.89331	10.0779	8.4839	5.36294	7.76423	5.512	10.2803	7.84823	8.09		8.17247		6.30799		6.96004		7.96707		8.74257	7.2305		17.3948	5.98534	9.45711	5.79072	12.789	5.41009	10.6764	5.73523	7.56491	3.5429	14.0692		8.88422	4.35965	11.4806	5.61721	9.45868	3.86413	6.83179	4.78874		2.23269	6.12138	3.38007	7.2187	7.82944	14.4314	4.27916	8.60838
7.89945	10.1619	8.46904	5.36858	7.76679	5.51251	10.0579	7.8426	8.11766		8.15556		6.31823		6.95799		7.9097		8.74154	7.27147		17.3933	5.94079	9.43992	5.74148	12.8124	5.42885	10.6889	5.8384	7.61806	3.5429	14.0739		8.86155	4.34089	11.4806	5.57892	9.50323	3.91493	6.83413	4.80203		2.2367	6.638	3.37006	7.21069	7.82743	14.4835	4.27515	8.62239
7.92865	10.2275	8.4547	5.36243	7.76423	5.50944	9.94116	7.8805	8.15813		8.12329		6.33411		6.91599		7.87436		8.74564	7.36675		17.3956	5.87982	9.42194	5.6602	12.8374	5.4351	10.6998	6.00175	7.79079	3.52102	14.0708		8.86077	4.33777	11.4822	5.56016	9.57748	3.96339	6.85992	4.81219		2.2427	7.48702	3.36806	7.19667	7.83144	14.5355	4.26114	8.66044
[truncated: 938 more rows]
[truncated: 272 more columns]

## Sheet: M.vastus medialis
Subject 1																					Subject 2																					Subject 3
[truncated: 1,985 more rows]
[truncated: 272 more columns]

## Sheet: M.biceps femoris
Subject 1																					Subject 2																					Subject 3
[truncated: 1,985 more rows]
[truncated: 272 more columns]

## Sheet: M.tibialis anterior
Subject 1																					Subject 2																					Subject 3
[truncated: 1,985 more rows]
[truncated: 272 more columns]

[truncated: 1 more sheets: M.gastrocnemius]
