# Supplementary material for: An Increase in Kinematic Freedom in the Lokomat Is Related to the Ability to Elicit a Physiological Muscle Activity Pattern: A Secondary Data Analysis Investigating Differences Between Guidance Force, Path Control, and FreeD
Source: Front Robot AI. 2019 Oct 31;6:109. doi: 10.3389/frobt.2019.00109 (PMC7805962; doi:10.3389/frobt.2019.00109)
Supplement: Supplementary Data Sheet 3 — Source data sEMG Path Control 0%. [file Data_Sheet_3.xlsx]

## Sheet: M.rectus femoris
Subject 1																					Subject 2																					Subject 3
Stance1	Swing1	Stance2	Swing2	Stance3	Swing3	Stance4	Swing4	Stance5	Swing5	Stance6	Swing6	Stance7	Swing7	Stance8	Swing8	Stance9	Swing9	Stance10	Swing10		Stance1	Swing1	Stance2	Swing2	Stance3	Swing3	Stance4	Swing4	Stance5	Swing5	Stance6	Swing6	Stance7	Swing7	Stance8	Swing8	Stance9	Swing9	Stance10	Swing10		Stance1	Swing1	Stance2	Swing2	Stance3	Swing3	Stance4	Swing4
6.69972	4.05974	15.7536	5.94124	7.3271	7.5439	10.0598	5.6413	7.65326	3.50527	8.69378	6.75408	6.10112	6.87559	7.36356	6.85001	9.59104	2.04458	7.9839	2.61376		4.93449	11.7047	4.09586	9.51231	5.46729	14.1248	6.81661	11.3989	4.84974	13.7452	4.95218	11.4246	4.97355	12.2633	7.15339	11.7762	6.35161	10.317	7.04875	16.3665		26.5263	4.82182	39.924	8.05895	5.11238	5.35124	10.3549	4.47422
6.70548	4.02201	15.7331	5.93293	7.36036	7.52152	10.0438	5.64066	7.64431	3.52637	8.67395	6.74257	6.1088	6.83978	7.36356	6.79885	9.72982	2.04714	7.98646	2.61312		4.9846	11.7017	4.09439	9.4504	5.46656	14.1218	6.7945	11.4143	4.83279	13.8374	4.95512	11.4246	5.0244	12.124	7.24624	11.7386	6.43488	10.2301	7.12244	16.4564		26.578	4.83073	39.9561	8.05004	5.12307	5.41898	10.3674	4.39579
6.69525	3.99195	15.7203	5.92014	7.38018	7.48763	10.0413	5.62403	7.63919	3.53852	8.63111	6.71123	6.1056	6.77903	7.36164	6.76623	9.82255	2.04394	7.99477	2.61312		5.0524	11.7017	4.07523	9.42756	5.47982	14.0975	6.79819	11.4202	4.76573	13.813	4.95439	11.4593	5.05903	11.9442	7.29488	11.684	6.50784	10.1674	7.17992	16.4571		26.5762	4.81826	39.9329	8.05004	5.14625	5.45819	10.3656	4.36727
6.70996	4.00154	15.7203	5.89839	7.35972	7.41408	10.0483	5.5863	7.68332	3.54236	8.57163	6.6217	6.13182	6.77327	7.38274	6.74449	9.87307	2.05993	8.00181	2.61056		5.02734	11.6465	4.01038	9.40914	5.49308	14.0909	6.87557	11.421	4.67214	13.7371	4.95512	11.4084	5.08261	11.8933	7.31552	11.463	6.58669	10.1217	7.23372	16.4579		26.8649	4.78974	39.9864	8.05538	5.16764	5.49028	10.3281	4.36192
6.70356	3.99835	15.7062	5.87217	7.26699	7.23821	9.98947	5.5652	7.83105	3.543	8.51663	6.45734	6.21112	6.79757	7.49978	6.74129	9.95366	2.06696	8.0146	2.60673		4.9846	11.5691	3.94921	9.29786	5.47908	14.0931	6.96842	11.4438	4.65593	13.7423	4.94997	11.2773	5.14746	11.8727	7.34941	11.2596	6.65522	10.1019	7.30446	16.4638		27.1876	4.78795	40.2805	8.05717	5.15872	5.51702	10.2711	4.37083
6.67478	3.96829	15.6448	5.86641	7.23373	7.0246	9.91273	5.55113	7.94425	3.543	8.49425	6.31473	6.20473	6.82443	7.6264	6.73746	10.0573	2.07208	8.05361	2.6144		4.97281	11.5359	3.94774	9.21753	5.43045	14.1049	7.00895	11.4703	4.66551	13.743	4.94112	11.1343	5.30001	11.9007	7.38921	11.2485	6.69797	10.1026	7.38847	16.5087		27.2375	4.7933	40.6441	8.05182	5.13555	5.52415	10.2693	4.39935
6.65496	3.96189	15.5553	5.86258	7.23885	6.94658	9.90505	5.52235	7.97367	3.543	8.50448	6.17851	6.2156	6.83275	7.65071	6.7106	10.1257	2.07272	8.10157	2.62527		4.96913	11.5278	3.96322	9.21238	5.39581	14.1115	7.00306	11.4718	4.67878	13.6524	4.93965	11.1196	5.44224	11.9493	7.41942	11.2109	6.72302	10.1077	7.50122	16.5574		27.2304	4.77904	40.8277	8.05182	5.10347	5.52771	10.2355	4.41896
6.64792	3.95933	15.4677	5.85874	7.24013	6.94658	9.93703	5.48973	7.96855	3.55707	8.5032	5.99816	6.23287	6.77647	7.65071	6.68501	10.1161	2.08231	8.15082	2.63039		4.95586	11.5514	3.96174	9.21164	5.45108	14.1071	6.98905	11.4689	4.66698	13.5721	4.94186	11.1151	5.50561	11.5617	7.45995	11.1004	6.72376	10.1254	7.56165	16.6487		27.2321	4.78082	40.883	8.06964	5.07851	5.53128	10.1552	4.43501
6.64792	3.94974	15.3865	5.85938	7.24013	6.95426	9.94534	5.46479	7.93594	3.61207	8.49808	5.81269	6.23287	6.73426	7.65071	6.68054	10.1187	2.08935	8.21477	2.62783		4.92491	11.6074	3.97206	9.22196	5.53877	14.0938	6.98021	11.4585	4.62572	13.5846	4.93154	11.1107	5.56899	11.0179	7.51522	11.0289	6.70681	10.0805	7.50638	16.6067		27.2232	4.79152	40.8972	8.0946	5.06068	5.53128	10.0536	4.45105
6.63769	3.9459	15.3666	5.86002	7.22925	7.00542	9.93959	5.45456	7.89948	3.62934	8.46291	5.73147	6.22071	6.70996	7.64687	6.69589	10.2779	2.08999	8.28448	2.63167		4.89912	11.6384	3.95732	9.24406	5.55204	14.071	6.96105	11.4541	4.62866	13.6222	4.92491	11.0997	5.66332	10.7106	7.5646	11.0304	6.70607	10.0075	7.46585	16.3112		27.2446	4.77369	40.883	8.10351	5.03751	5.53128	10.0518	4.46709
6.62234	3.94846	15.373	5.86514	7.19728	7.04251	9.93703	5.45775	7.89181	3.63765	8.47186	5.73403	6.17403	6.67094	7.64943	6.69844	10.5395	2.08871	8.31454	2.63167		4.90059	11.5669	3.90942	9.31481	5.53951	14.0282	6.89325	11.4571	4.62572	13.62	4.9227	11.0635	5.75617	10.5985	7.59923	11.0296	6.73776	10.0112	7.48501	16.1963		27.3445	4.75587	40.7404	8.10351	5.01077	5.52771	10.0875	4.49561
6.62426	3.95806	15.3084	5.86578	7.21135	7.05722	9.93895	5.45775	7.89117	3.67858	8.46291	5.73467	6.17275	6.63321	7.65838	6.67094	10.762	2.08871	8.3139	2.63295		4.9028	11.4924	3.87405	9.32807	5.49603	13.9788	6.84462	11.4092	4.65372	13.5293	4.91533	11.0282	5.75985	10.5669	7.61397	11.0289	6.77756	10.0002	7.47911	16.2022		27.4674	4.7523	40.6833	8.10529	4.99295	5.52593	10.1249	4.517
6.61978	3.96637	15.1652	5.86258	7.24844	7.06937	9.94406	5.46863	7.89181	3.67986	8.45779	5.74171	6.19002	6.63001	7.66861	6.64856	10.8663	2.08999	8.3139	2.62975		4.89764	11.4409	3.87478	9.29639	5.45255	13.9162	6.84462	11.3627	4.68983	13.4822	4.89764	10.9884	5.76575	10.5676	7.62871	11.0245	6.81956	9.98542	7.45922	16.1646		27.4389	4.7523	40.6869	8.10708	4.98938	5.52593	10.1606	4.53305
6.58972	3.9555	14.9874	5.85298	7.2542	7.05402	10.0016	5.4731	7.92378	3.67986	8.41367	5.76409	6.19002	6.64792	7.66414	6.64536	10.8995	2.08999	8.31262	2.62719		4.89175	11.3075	3.88952	9.23448	5.44003	13.6944	6.86893	11.3981	4.70236	13.5242	4.88512	10.9434	5.75985	10.519	7.67219	10.9825	6.89252	9.98394	7.56239	15.7431		27.3231	4.74339	40.6851	8.10529	4.98403	5.50811	10.1642	4.54374
6.52961	3.95933	14.8729	5.84659	7.25036	7.03995	10.0336	5.46415	7.98646	3.68753	8.34524	5.78008	6.18682	6.60379	7.63855	6.6524	10.9245	2.09063	8.31454	2.62847		4.89028	11.1888	3.91753	9.18585	5.45476	13.225	6.93673	11.4357	4.71194	13.5529	4.88438	10.8859	5.79744	10.2795	7.72304	10.9722	6.98095	9.98689	7.70977	15.1719		27.2286	4.71665	40.6691	8.10351	4.96264	5.49919	10.1713	4.54552
6.46502	3.98172	14.823	5.84339	7.22861	7.05402	10.0272	5.42514	8.02867	3.68753	8.32029	5.80374	6.1913	6.43943	7.57716	6.61467	10.9373	2.09063	8.35227	2.63295		4.89028	11.1881	3.933	9.17921	5.48793	12.9744	7.01043	11.4637	4.73331	13.5374	4.89912	10.7187	5.8785	10.0156	7.75767	10.866	7.0797	9.99573	7.7503	14.8329		27.209	4.71843	40.6209	8.09103	4.94125	5.50098	10.1713	4.53483
6.46949	3.99131	14.761	5.83636	7.32838	7.06298	10.0266	5.342	8.04082	3.67155	8.32285	5.82676	6.20601	6.25781	7.49914	6.55455	10.9462	2.0951	8.37657	2.62975		4.90501	11.2065	3.94848	9.17774	5.49382	13.0054	7.07085	11.5396	4.74657	13.5411	4.90575	10.5462	5.97651	9.90804	7.79599	10.8255	7.19318	10.0105	7.76799	14.8035		27.3106	4.79687	40.1931	8.09103	4.9359	5.51702	10.1766	4.53305
6.5117	3.98619	14.5883	5.83572	7.45629	7.07001	10.0272	5.27613	8.02611	3.6773	8.31901	5.80822	6.21816	6.16316	7.49594	6.53217	10.9731	2.10214	8.36122	2.62591		4.92344	11.1571	3.97795	9.17774	5.50045	13.037	7.13349	11.785	4.75763	13.5411	4.9028	10.5536	6.10032	9.8056	7.83431	10.8019	7.28677	10.0156	7.83137	14.6192		27.6101	4.91986	39.8669	8.09638	4.93412	5.54198	10.1802	4.54196
6.5117	3.98747	14.3133	5.837	7.471	7.06809	10.0272	5.25247	8.05553	3.6773	8.31901	5.79351	6.20601	6.17403	7.48379	6.53089	10.9961	2.10278	8.34587	2.63359		4.92565	11.1218	3.99933	9.18806	5.51446	13.0208	7.16002	11.9434	4.76794	13.5433	4.89912	10.5521	6.21233	9.68843	7.87263	10.8137	7.33025	9.97363	7.90211	14.2427		27.6814	5.05355	39.9489	8.11599	4.91808	5.54554	10.2996	4.54552
6.51042	3.98492	14.14	5.83188	7.471	7.06042	10.0342	5.24159	8.07983	3.6773	8.32221	5.79287	6.2642	6.16891	7.46524	6.53345	10.9903	2.10278	8.34012	2.64574		4.9426	11.0974	4.00743	9.18953	5.49456	12.9833	7.03253	11.9582	4.80405	13.5581	4.90722	10.5455	6.26023	9.69138	7.9139	10.7422	7.32952	9.79308	7.94191	14.2213		27.6225	5.16229	40.022	8.13203	4.90025	5.54019	10.4743	4.55444
6.51938	3.97724	14.1228	5.81589	7.47483	7.0796	10.0266	5.23712	8.12971	3.67794	8.32029	5.79287	6.28914	6.11199	7.46588	6.52897	10.9807	2.1047	8.38744	2.6419		4.96765	11.0134	4.0207	9.27944	5.46361	12.9833	6.87557	11.9567	4.83869	13.5794	4.93081	10.5123	6.29855	9.61032	7.96401	10.4342	7.32952	9.69285	7.96401	14.2183		27.4888	5.18903	40.0238	8.1356	4.88421	5.54198	10.5331	4.59187
6.51106	3.96445	14.11	5.80374	7.47547	7.09112	10.0317	5.23456	8.2282	3.6773	8.31774	5.79415	6.28467	6.16763	7.45245	6.52065	10.9935	2.1047	8.51087	2.6451		4.96249	10.9058	4.05459	9.3325	5.44813	12.984	6.82325	11.9737	4.88217	13.6052	4.95734	10.5005	6.40541	9.44967	8.00455	10.3185	7.32657	9.66706	7.99718	14.1962		27.2518	5.14981	40.0791	8.14629	4.86817	5.54198	10.5367	4.62574
6.4906	3.94526	14.0607	5.78455	7.471	7.08984	10.0259	5.2384	8.27425	3.68434	8.31774	5.7999	6.28467	6.35566	7.36356	6.53472	11.0882	2.11109	8.59849	2.65213		4.98681	10.6811	4.08555	9.32513	5.44887	12.9796	6.81882	12.1461	4.94702	13.5794	4.99123	10.4828	6.54247	9.45704	8.02813	10.3281	7.32804	9.6479	8.03476	14.2206		27.02	5.08208	40.0666	8.1659	4.86639	5.54198	10.5349	4.63287
6.52577	3.92992	14.0051	5.76857	7.47739	7.08408	10.0521	5.27996	8.28768	3.69521	8.26338	5.76729	6.29298	6.60187	7.30152	6.56862	11.2519	2.14435	8.69186	2.64702		5.02734	10.4519	4.12018	9.30523	5.49677	12.981	6.82251	12.3429	4.96323	13.5581	5.03029	10.4335	6.70828	9.54915	8.0495	10.1358	7.34794	9.65232	8.07234	14.2294		27.0699	5.01077	40.0559	8.18016	4.86639	5.54019	10.5367	4.61148
6.56606	3.93056	13.9047	5.76665	7.47931	7.06873	10.0656	5.37206	8.335	3.7048	8.10861	5.70845	6.3013	6.80461	7.33606	6.59676	11.4457	2.15394	8.75517	2.64126		5.02882	10.278	4.1644	9.28681	5.61247	12.9494	6.83209	12.4033	5.01776	13.561	5.1003	10.3627	6.90799	9.61769	8.07603	9.57716	7.36857	9.67075	8.11066	14.2095		27.4247	4.95195	40.0701	8.18551	4.85212	5.5295	10.5741	4.5687
6.55903	3.92864	13.7429	5.76665	7.48315	7.07193	10.0368	5.4245	8.3689	3.71503	7.97878	5.68926	6.28978	6.88647	7.35652	6.6281	11.5998	2.15458	8.71297	2.62783		4.99639	10.0768	4.16513	9.27207	5.62794	12.7408	6.84241	12.435	5.08925	13.5669	5.20937	10.3016	7.03327	9.65085	8.09077	8.69284	7.40321	9.67738	8.15267	14.1572		27.9184	4.90204	40.0577	8.19086	4.8343	5.52593	10.6722	4.54374
6.52769	3.9312	13.551	5.76537	7.49402	7.08152	10.0368	5.43857	8.36314	3.71887	7.97367	5.73403	6.29362	6.91397	7.3546	6.6492	11.6407	2.14051	8.66564	2.62655		4.93154	9.98542	4.16071	9.27723	5.61468	12.3126	6.87262	12.4556	5.15557	13.5831	5.25063	10.2817	7.07012	9.6339	8.09961	7.69282	7.44964	9.65896	8.16372	14.1211		28.578	4.88065	40.1129	8.19442	4.84856	5.53484	10.8094	4.53839
6.49891	3.9312	13.4429	5.76345	7.48954	7.0553	10.0521	5.44944	8.36634	3.72079	8.03698	5.78967	6.31792	6.94338	7.3514	6.62682	11.6439	2.08743	8.62919	2.6144		4.92565	9.99794	4.18577	9.27207	5.61247	11.8985	6.93673	12.4298	5.21305	13.5706	5.19168	10.2846	7.06127	9.54252	8.10182	7.03548	7.49017	9.60737	8.16225	14.1196		29.2964	4.87886	40.17	8.21047	4.87708	5.54198	10.9324	4.54018
6.56478	3.9312	13.4672	5.76089	7.47739	6.95745	10.0541	5.4763	8.37018	3.72655	7.98518	5.80758	6.29362	6.97792	7.35908	6.63833	11.6388	2.04586	8.57355	2.61632		4.93891	10.0002	4.25357	9.28165	5.61542	11.7113	6.98611	12.4431	5.2838	13.5131	5.11872	10.2868	7.05906	9.48651	8.12319	6.77903	7.53881	9.55579	8.15856	14.012		29.7509	4.87173	40.0666	8.22651	4.89669	5.54732	10.9823	4.54196
6.65879	3.92928	13.5382	5.77368	7.46972	6.87815	10.0489	5.51211	8.39128	3.74061	7.90012	5.80822	6.27444	6.99327	7.36739	6.71379	11.6337	2.02731	8.53518	2.6144		5.01555	9.9552	4.33537	9.33323	5.63163	11.7091	7.00085	12.4335	5.30369	13.5035	5.13051	10.2787	7.0598	9.58747	8.17478	6.70239	7.59113	9.54252	8.13351	13.7939		29.6849	4.82895	40.006	8.23186	4.91095	5.55624	10.9895	4.54196
6.72403	3.9216	13.6815	5.78264	7.46652	6.87623	10.0163	5.53706	8.49297	3.74381	7.86367	5.80694	6.27316	6.99199	7.3821	6.79565	11.6388	2.04074	8.54477	2.58051		5.15041	9.94194	4.4179	9.38998	5.68837	11.6185	6.98021	12.3156	5.30959	13.4969	5.29927	10.2397	7.0878	9.558	8.2352	6.70018	7.61545	9.56316	8.11361	13.6539		29.4942	4.76656	39.9454	8.22651	4.93056	5.56693	10.9538	4.53661
6.80525	3.92096	13.8318	5.77752	7.46588	6.89414	10.0803	5.53706	8.66628	3.74381	7.86111	5.82037	6.27699	7.00094	7.4128	6.86728	11.6606	2.04522	8.55948	2.56516		5.22853	9.94489	4.46801	9.40103	5.78196	11.4814	6.93452	12.1328	5.36781	13.4799	5.36338	10.2234	7.16518	9.40545	8.29269	6.67954	7.61397	9.56684	8.13867	13.6155		29.7723	4.75052	39.9578	8.22651	4.93947	5.56871	10.911	4.5277
6.83275	3.91649	13.9008	5.76217	7.46524	6.91269	10.3112	5.53194	8.87796	3.74381	7.86047	5.83316	6.27252	7.0067	7.43582	6.88966	11.6849	2.0497	8.54797	2.5351		5.27937	9.94267	4.45475	9.3745	5.86523	11.4652	6.89768	11.9899	5.44003	13.4836	5.34717	10.2153	7.19982	9.26028	8.35017	6.67954	7.61545	9.33618	8.20573	13.5625		30.5976	4.76656	40.1129	8.24433	4.94125	5.5705	10.895	4.50274
6.80461	3.91329	13.8989	5.73019	7.471	6.92676	10.354	5.54601	9.16959	3.75596	7.87134	5.82804	6.25845	7.02269	7.45501	6.88583	11.6951	2.04394	8.46227	2.51975		5.35602	9.87709	4.44664	9.35755	5.93082	11.4578	6.88294	11.9714	5.46361	13.4881	5.34128	10.1991	7.18803	9.149	8.37596	6.69133	7.6206	8.94782	8.25584	13.4298		31.5388	4.77191	40.2395	8.25503	4.9573	5.56515	10.911	4.49918
6.78926	3.91713	13.8951	5.70717	7.51001	6.92868	10.3585	5.58246	9.52645	3.77835	7.87198	5.84467	6.25077	7.05147	7.46332	6.87687	11.6913	2.04906	8.38297	2.52487		5.69869	9.79234	4.44664	9.42019	5.94409	11.449	6.87483	11.9317	5.46877	13.4858	5.33759	10.2021	7.18287	9.15858	8.36269	6.71934	7.65156	8.81296	8.23742	13.3031		32.2197	4.75052	40.2537	8.25681	4.96264	5.56158	11.0643	4.55266
6.80141	3.91904	13.9398	5.70269	7.56629	6.92292	10.3534	5.63618	9.75796	3.79178	7.87198	5.84787	6.2124	7.10838	7.44861	6.87623	11.6925	2.07016	8.37082	2.53446		6.33098	9.76729	4.42527	9.49831	5.95219	11.4173	6.85051	11.7622	5.44592	13.4667	5.33317	10.2006	7.18139	8.98909	8.3568	6.72229	7.71641	8.80633	8.18141	13.2544		32.6262	4.722	40.0238	8.29425	4.95551	5.56337	11.1784	4.59722
6.79949	3.90945	14.0339	5.70269	7.5746	6.91077	10.3214	5.70269	9.85453	3.79689	7.86879	5.84787	6.05508	7.1992	7.48443	6.82059	11.6906	2.08487	8.37593	2.54981		6.69944	9.79455	4.39285	9.51083	6.02662	11.306	6.80998	11.5308	5.36633	13.5028	5.29411	10.1954	7.18729	8.8616	8.36196	6.72007	7.75473	8.78864	8.15856	13.2449		32.8615	4.66852	39.6477	8.37446	4.95373	5.55624	11.1802	4.63644
6.79629	3.9005	14.0895	5.727	7.5778	6.89094	10.2702	5.77368	9.88011	3.79689	7.86623	5.84595	5.94124	7.2478	7.47356	6.71635	11.6906	2.09702	8.38808	2.55237		6.79745	9.79455	4.38474	9.47104	6.15411	11.264	6.77608	11.3907	5.28748	13.5588	5.19979	10.1829	7.20498	8.92939	8.36196	6.70386	7.75546	8.71937	8.16446	13.2434		32.9684	4.58831	39.5336	8.44755	4.94125	5.53663	11.2069	4.65248
6.79182	3.89282	14.0985	5.72508	7.57908	6.88071	10.2267	5.81461	9.88331	3.79945	7.85216	5.84723	5.94124	7.24588	7.44414	6.64089	11.6983	2.11173	8.4143	2.54917		6.87336	9.87045	4.46138	9.45409	6.29634	11.2588	6.74587	11.3686	5.24474	13.5757	5.16883	10.1719	7.20866	9.03699	8.37817	6.6906	7.75252	8.712	8.17109	13.2412		33.0362	4.53126	39.5211	8.4832	4.94304	5.51702	11.2961	4.65248
6.7803	3.88835	14.0658	5.72316	7.57908	6.87879	10.1717	5.83572	9.87243	3.80201	7.81123	5.85554	5.90031	7.27466	7.53175	6.58972	11.7053	2.11045	8.43861	2.55492		6.98979	9.981	4.57561	9.44598	6.42751	11.2588	6.70902	11.3819	5.21747	13.5662	5.18799	10.1726	7.21824	8.96329	8.40396	6.7046	7.75252	8.66115	8.17625	13.1933		33.0896	4.49205	39.2698	8.48141	4.96799	5.51702	11.4565	4.65604
6.77071	3.89282	13.9814	5.71804	7.58164	6.86792	10.0752	5.84787	9.8718	3.79434	7.75815	5.86897	5.88112	7.37379	7.64495	6.55903	11.722	2.11109	8.41494	2.55684		7.11728	10.096	4.62056	9.41135	6.44594	11.222	6.67733	11.39	5.21084	13.5544	5.18357	10.1844	7.2573	8.93087	8.44155	6.7186	7.74072	8.60293	8.19246	13.0835		33.0558	4.46887	38.9115	8.45289	4.98403	5.51524	11.5135	4.66317
6.77966	3.90178	13.8836	5.69886	7.59634	6.85641	10.0067	5.84979	9.91976	3.78282	7.66094	5.87089	5.93165	7.52664	7.72681	6.55391	11.745	2.12388	8.36698	2.54213		7.25877	10.11	4.68909	9.33765	6.43488	11.1122	6.65449	11.306	5.20568	13.5455	5.14083	10.1954	7.27867	8.99277	8.46292	6.72597	7.73557	8.59556	8.17846	13.0348		33.0344	4.45283	38.6584	8.41546	5.01969	5.50276	11.5118	4.66852
6.76176	3.90178	13.8382	5.67583	7.60082	6.85129	9.97412	5.84851	10.0349	3.77835	7.53815	5.87473	6.02502	7.64559	7.75175	6.55455	11.7277	2.11173	8.35419	2.5287		7.42237	9.96405	4.78121	9.25291	6.4651	11.1137	6.63017	11.1667	5.15999	13.5396	5.16736	10.1991	7.26983	8.98761	8.43786	6.7326	7.74367	8.5963	8.1254	12.9973		33.0397	4.44035	38.473	8.44576	5.08921	5.50276	11.7007	4.66852
6.75025	3.90178	13.8548	5.68479	7.60082	6.84873	9.89482	5.84851	10.1321	3.75341	7.48699	5.8888	6.05252	7.6603	7.73448	6.55775	11.72	2.05673	8.49489	2.52359		7.52333	9.87561	4.83279	9.21606	6.49973	11.1299	6.61101	11.1476	5.1143	13.5352	5.30811	10.208	7.25951	9.00677	8.44523	6.72523	7.74294	8.57198	8.07087	12.9103		33.0451	4.46174	38.3518	8.47072	5.13377	5.5188	11.92	4.66852
6.77199	3.8634	13.9213	5.67392	7.59954	6.84618	9.859	5.85171	10.1538	3.71056	7.5228	5.89008	6.03461	7.61361	7.73001	6.5456	11.7603	2.05545	8.68291	2.52039		7.54765	9.86972	4.86448	9.27207	6.49973	10.8587	6.58816	11.1358	5.10767	13.5374	5.38623	10.2146	7.26688	8.95224	8.44007	6.68323	7.74367	8.55503	8.04876	13.0076		33.0593	4.51166	38.2466	8.46002	5.1712	5.52415	11.9556	4.681
6.84106	3.84038	14.0614	5.61444	7.61553	6.83147	9.85645	5.8581	10.1832	3.68178	7.56437	5.88368	6.03461	7.58995	7.81954	6.51938	11.8198	2.05034	8.76605	2.52039		7.56312	9.79234	4.81585	9.31776	6.50268	10.0908	6.53732	11.1203	5.08335	13.5448	5.38918	10.1748	7.29414	8.91981	8.41502	6.63828	7.74736	8.52261	8.05245	13.1785		33.054	4.56513	38.1646	8.42081	5.22468	5.5188	11.9039	4.69348
6.89286	3.84358	14.1905	5.58246	7.70507	6.82187	9.87116	5.8581	10.2606	3.65364	7.57716	5.88368	6.03845	7.56245	8.00053	6.49507	11.8505	2.05034	8.75326	2.50824		7.58744	9.52631	4.75763	9.33029	6.51079	9.46809	6.47615	11.135	5.0723	13.5544	5.38991	10.1122	7.33836	8.98319	8.38996	6.63754	7.74588	8.37227	8.0635	13.3318		33.0647	4.57939	38.1753	8.38694	5.25498	5.51702	11.8415	4.70239
6.88966	3.84358	14.2507	5.58502	7.78245	6.82187	9.87627	5.85618	10.315	3.66835	7.57396	5.8824	6.0442	7.49466	8.20582	6.48164	11.8511	2.04906	8.62727	2.48777		7.59702	9.36492	4.7591	9.33323	6.513	9.16816	6.43783	11.1188	5.05682	13.5617	5.3877	10.065	7.36194	8.99351	8.38849	6.61322	7.73851	8.23889	8.06792	13.5264		33.0825	4.558	38.1396	8.38337	5.27459	5.51524	11.9734	4.7113
6.86025	3.83782	14.25	5.61188	7.80931	6.82059	9.88842	5.85618	10.354	3.71248	7.56821	5.87409	6.04996	7.46076	8.35547	6.47908	11.8543	2.04906	8.48657	2.46859		7.61766	9.34502	4.76794	9.28607	6.50858	8.97066	6.40983	11.1837	5.02661	13.4748	5.38328	10.0311	7.36563	9.01856	8.38996	6.58743	7.73704	8.07529	8.07013	13.6089		33.0593	4.58474	38.1218	8.39407	5.30133	5.51702	12.2123	4.71487
6.80205	3.82951	14.2475	5.63746	7.81059	6.81995	9.8961	5.85746	10.4269	3.71248	7.56565	5.81973	6.0538	7.4646	8.48401	6.481	11.8505	2.04202	8.45715	2.46859		7.70904	9.35608	4.79521	9.15047	6.51373	8.86823	6.39582	11.2072	5.01703	13.2802	5.37812	9.98173	7.34941	9.13426	8.37227	6.58743	7.74294	7.95517	8.07529	13.3694		33.0593	4.65426	38.2109	8.42794	5.32094	5.52415	12.3852	4.72022
6.65496	3.82759	14.2449	5.65921	7.81123	6.80972	9.91464	5.8581	10.5299	3.6837	7.5714	5.72892	6.05316	7.46268	8.57227	6.48036	11.869	2.01964	8.44244	2.46923		7.83284	9.33839	4.81585	8.92939	6.54321	8.86602	6.39509	11.1733	5.02587	12.9921	5.38107	9.95741	7.33615	9.4025	8.33764	6.49236	7.74736	7.97065	8.07971	13.1093		32.9969	4.681	38.2751	8.48498	5.3245	5.53128	12.8309	4.72022
6.48932	3.79434	14.2513	5.672	7.82594	6.79309	9.94854	5.8581	10.6258	3.68242	7.59187	5.66432	6.05508	7.38594	8.59401	6.47269	11.924	1.98127	8.34204	2.46667		7.90359	9.29712	4.84532	8.60957	6.58522	8.87928	6.39288	11.1586	5.03471	12.5072	5.36707	10.0407	7.32067	9.68033	8.34059	6.42678	7.74662	7.9397	8.08119	13.023		33.1413	4.70417	38.2983	8.51172	5.31916	5.52593	13.4476	4.69882
6.56095	3.77387	14.1963	5.66816	7.84576	6.77583	9.92999	5.85746	10.7307	3.66195	7.60914	5.59781	6.02758	7.19856	8.60936	6.46821	11.9317	1.95888	8.22628	2.45196		7.94928	9.27796	4.86448	8.54398	6.6029	8.90508	6.38035	11.1601	5.03545	12.0672	5.34054	10.0296	7.3052	9.7835	8.37817	6.42604	7.75399	8.00602	8.07087	13.0415		33.5763	4.77013	38.5425	8.52241	5.31916	5.51702	13.4155	4.69882
6.66903	3.76172	14.1701	5.66304	7.84512	6.78158	9.78354	5.85554	10.8023	3.60759	7.61489	5.54665	5.9892	7.00542	8.64581	6.48228	11.9253	1.95313	8.19559	2.43917		7.98833	9.28165	4.87775	8.54029	6.60954	8.93234	6.3914	11.1616	5.03545	11.8845	5.41276	9.93604	7.29709	9.81224	8.41575	6.41204	7.7702	7.97581	8.02813	13.2309		34.1057	4.83073	38.6405	8.5242	5.32094	5.51167	13.1892	4.7113
6.66775	3.73998	14.1662	5.66304	7.86687	6.78606	9.48232	5.85554	10.8113	3.4394	7.6264	5.5281	6.002	6.86152	8.65477	6.49252	11.9381	1.95249	8.21605	2.43661		7.98686	9.27796	4.9028	8.39954	6.60585	8.94413	6.43415	11.1571	5.0384	11.7533	5.49603	9.91099	7.30078	9.86972	8.44302	6.41204	7.79378	7.9279	7.98391	13.376		34.2715	4.87352	38.3018	8.5135	5.32629	5.50454	13.1642	4.71843
6.74577	3.73038	14.1579	5.6624	7.87646	6.79054	9.38511	5.85554	10.7857	3.15161	7.51768	5.51787	6.00903	6.80077	8.63558	6.49188	11.9183	1.95888	8.21925	2.44557		7.97359	9.28091	4.91975	8.30006	6.58374	8.93013	6.45478	11.1188	5.07009	11.6325	5.49677	9.91025	7.33025	9.90878	8.46218	6.41204	7.82105	7.82473	7.98096	13.3731		34.2002	4.9163	37.9863	8.51885	5.35837	5.50454	13.2266	4.7113
6.85641	3.72782	14.1867	5.66049	7.89501	6.79629	9.42348	5.85746	10.762	3.00388	7.42175	5.50764	6.00391	6.80461	8.64709	6.48932	11.8646	1.95505	8.21989	2.44557		7.98981	9.28607	4.92933	8.26689	6.57416	8.91245	6.46878	11.0989	5.1541	11.5986	5.49456	9.91393	7.35162	9.91025	8.47839	6.41056	7.83653	7.59186	7.97949	13.5824		34.2002	4.93056	37.7118	8.53311	5.41007	5.51524	13.3068	4.70417
6.91908	3.72718	14.2762	5.65921	7.90844	6.79118	9.43564	5.85682	10.7761	2.94824	7.4128	5.50764	5.99944	6.80525	8.72128	6.48356	11.8115	1.95696	8.21989	2.43853		8.03623	9.28607	4.93523	8.27426	6.59037	8.92129	6.48205	11.1004	5.20937	11.5566	5.39728	9.91467	7.36489	9.90583	8.48281	6.40983	7.84316	7.5506	7.97802	13.872		34.2501	4.94125	37.4961	8.53133	5.44393	5.51167	13.6865	4.73269
6.92931	3.72718	14.408	5.65409	7.89692	6.7803	9.43116	5.85682	10.7556	2.84463	7.41344	5.53514	5.9745	6.80525	8.80122	6.48356	11.7367	1.94929	8.21221	2.43853		8.11214	9.28607	4.95144	8.27721	6.61985	8.92645	6.499	11.1137	5.2639	11.4895	5.30001	9.91246	7.37668	9.8793	8.48208	6.42235	7.852	7.61176	7.98244	14.0665		34.2804	4.98047	37.2573	8.53133	5.46889	5.50811	14.5902	4.7933
6.92804	3.72399	14.5033	5.54153	7.92315	6.77135	9.4075	5.85682	10.7556	2.75766	7.40193	5.6074	5.98793	6.80525	8.86389	6.49124	11.6561	1.9365	8.18663	2.44237		8.1652	9.28459	4.98534	8.28016	6.66996	8.92276	6.54837	11.1181	5.30222	11.488	5.2978	9.91393	7.37226	9.80708	8.48945	6.40983	7.85716	7.6265	7.99497	14.3245		34.3232	4.98047	36.7278	8.53133	5.48672	5.49206	15.4423	4.83073
6.92868	3.71567	14.4265	5.27485	7.98198	6.74001	9.39982	5.85618	10.748	2.74742	7.33734	5.69118	6.03141	6.80652	9.02378	6.49188	11.5921	1.93522	8.1425	2.44045		8.16888	9.28533	4.9426	8.26984	6.70681	8.81222	6.67733	11.0997	5.32727	11.3082	5.30148	9.93236	7.35531	9.70391	8.51008	6.40467	7.85495	7.63461	7.99275	14.505		34.4159	4.96264	36.136	8.53667	5.49563	5.46711	16.0662	4.88599
6.94466	3.70416	14.3216	5.04718	7.99285	6.69141	9.39726	5.84979	10.7077	2.7487	7.30088	5.71676	6.0506	6.80716	9.25912	6.48804	11.6689	1.93522	8.11564	2.44045		8.16814	9.24333	4.79226	8.25879	6.70534	8.45407	6.85935	11.0694	5.33096	11.0923	5.31327	9.95889	7.32952	9.76802	8.54251	6.41572	7.85937	7.68324	7.98686	14.5979		34.3749	4.9573	35.7706	8.55272	5.50632	5.45819	16.5956	5.01256
6.97408	3.70096	14.353	4.97555	7.97623	6.67542	9.39215	5.84979	10.6942	2.74998	7.36036	5.6931	6.0506	6.81548	9.40878	6.48676	11.9631	1.93458	8.11373	2.43917		8.17846	9.19985	4.7591	8.25142	6.69944	8.17699	7.00821	11.0709	5.32875	10.8233	5.30296	9.96552	7.2993	10.0119	8.60809	6.44594	7.87706	7.77904	7.98833	14.6495		34.2287	4.96443	35.6013	8.55985	5.52237	5.45285	16.8541	5.07316
7.01949	3.70928	14.3722	4.96596	7.88989	6.65815	9.38639	5.84659	10.7198	2.74678	7.48251	5.67839	6.02054	6.81612	9.52261	6.49379	12.1479	1.9397	8.09646	2.43725		8.18362	9.19543	4.76647	8.23226	6.69944	8.11509	7.09001	11.0812	5.33464	10.544	5.28822	9.94931	7.2654	10.0937	8.69431	6.48573	7.86748	7.80852	7.99865	14.6428		34.3731	4.97156	35.5763	8.5438	5.54019	5.45998	16.9575	5.0696
7.02716	3.71503	14.266	4.96915	7.89501	6.62937	9.38447	5.84211	10.7659	2.74103	7.64111	5.68095	6.01351	6.8142	9.63389	6.49315	12.1498	1.96208	8.06704	2.43853		8.18288	9.16742	4.77089	8.247	6.70018	8.09445	7.12907	11.082	5.34349	10.3907	5.28895	9.87856	7.23077	10.096	8.76874	6.50489	7.85716	7.78789	7.99128	14.6273		34.6922	4.9769	35.5817	8.53311	5.54554	5.47246	17.0537	5.05712
7.03484	3.71631	14.1458	4.95892	7.94617	6.59292	9.46953	5.837	10.8081	2.73975	7.72425	5.65665	6.00967	6.80908	9.66715	6.46821	12.1428	1.97807	8.05617	2.43853		8.18362	8.91023	4.78563	8.24626	6.7046	8.06424	7.15634	11.082	5.3457	10.2758	5.2919	9.82771	7.2094	10.0893	8.83507	6.50047	7.85495	7.79968	7.96475	14.6384		34.8365	4.98403	35.5763	8.57589	5.54554	5.47246	17.0858	5.10703
7.03484	3.71695	14.1272	4.89049	7.95896	6.5667	9.5597	5.82676	10.9398	2.74231	7.72041	5.61316	5.9956	6.80908	9.66139	6.44455	12.1421	1.97999	8.05169	2.43853		8.18436	8.33395	4.80405	8.10993	6.69281	8.0436	7.16592	11.082	5.3457	10.1977	5.28895	9.91172	7.18213	10.0731	8.89034	6.47025	7.8579	7.74736	7.95222	14.6038		34.8294	4.99651	35.5727	8.62758	5.55089	5.46711	17.0662	5.24964
7.03803	3.71439	14.1439	4.79648	7.95512	6.56734	9.63645	5.82037	11.2244	2.74231	7.71913	5.59206	5.95339	6.82187	9.65563	6.44199	12.1357	1.9851	8.03059	2.43981		8.18436	7.97359	4.81585	7.98023	6.65817	7.97581	7.17918	11.0606	5.34496	10.1962	5.2779	9.97731	7.15707	10.0466	8.89844	6.42604	7.84979	7.63534	7.93527	14.5448		34.8134	5.00899	35.5727	8.57411	5.55624	5.45463	17.0627	5.37976
7.04187	3.71056	14.1426	4.6916	7.96535	6.52193	9.6211	5.81333	11.3517	2.68475	7.64111	5.59397	5.95339	6.85833	9.64156	6.44135	12.105	1.98766	8.03187	2.43725		8.19173	8.01781	4.83943	7.91022	6.66333	7.79526	7.21603	11.0613	5.34865	10.2117	5.24621	9.98615	7.13791	10.0547	8.87707	6.42309	7.83726	7.52186	7.90064	14.5352		34.8152	5.00899	35.5763	8.45289	5.55624	5.43502	17.0983	5.46711
7.0521	3.70992	14.2654	4.55474	8.02611	6.46565	9.57569	5.79287	11.335	2.57539	7.54582	5.58054	5.95211	6.91397	9.59488	6.42728	12.1012	1.9915	7.99349	2.44045		8.1932	8.04213	4.8608	7.81958	6.67217	7.64419	7.23445	11.082	5.37223	10.2271	5.18136	9.99721	7.11949	10.2713	8.85349	6.45183	7.83284	7.48501	7.90064	14.5271		34.8205	5.00542	35.5817	8.29959	5.55624	5.41541	17.1696	5.53484
7.05338	3.71567	14.3396	4.39677	8.15338	6.43368	9.50023	5.76857	11.351	2.54341	7.50425	5.56456	5.88432	7.00222	9.52133	6.4081	12.0954	2.00493	7.92634	2.43853		8.1932	8.08266	4.8608	7.78199	6.67291	7.58228	7.23593	11.0739	5.38844	10.2456	5.13494	9.995	7.09517	10.5558	8.84538	6.46804	7.83874	7.48206	7.92864	14.466		34.8169	5.0179	35.5817	8.11064	5.54732	5.4065	17.1803	5.56515
7.05338	3.69265	14.1196	4.30084	8.26529	6.38571	9.39151	5.75833	11.3587	2.54533	7.48954	5.55049	5.85043	7.08152	9.45546	6.40682	12.0801	2.01708	7.9078	2.43853		8.21531	8.12024	4.86375	7.78494	6.67439	7.52333	7.2374	11.0643	5.40686	10.2736	5.12609	9.995	7.06791	10.6951	8.8557	6.47025	7.85126	7.48059	7.94854	14.4461		34.7795	5.04821	35.53	7.95021	5.52593	5.40115	17.1785	5.58832
6.99966	3.61399	14	4.2823	8.32477	6.2674	9.31029	5.75705	11.3715	2.54086	7.47356	5.53578	5.84659	7.11286	9.39151	6.40682	12.0513	2.0158	7.91739	2.43917		8.22563	8.15488	4.87259	7.78715	6.65154	7.47174	7.25288	11.0591	5.44224	10.2795	5.12315	9.995	7.04654	10.9663	8.8955	6.48278	7.85274	7.47985	7.96991	14.4313		34.7171	5.10347	35.6262	7.84682	5.52771	5.40472	17.1821	5.62397
6.95937	3.50143	13.8644	4.2823	8.32029	6.03717	9.2393	5.75769	11.3459	2.53574	7.42815	5.51915	5.86578	7.12757	9.35569	6.40554	11.9925	2.00237	7.96855	2.44301		8.22268	8.17625	4.87333	7.74662	6.6368	7.42605	7.28309	11.0503	5.45845	10.2257	5.10914	9.96257	7.03548	11.4858	8.91613	6.49163	7.84758	7.4629	8.01265	14.3974		34.644	5.16586	35.5603	7.76483	5.53306	5.4172	17.1678	5.66319
6.95809	3.39335	13.6565	4.29125	8.22948	5.75258	9.20604	5.76089	11.3254	2.52998	7.40513	5.5006	5.87601	7.14356	9.35186	6.4017	11.9541	2.00685	8.00117	2.43853		8.22341	8.20573	4.85048	7.74809	6.64491	7.39068	7.30741	11.0422	5.47171	10.1638	5.09956	9.89551	7.01927	11.7305	8.88665	6.46436	7.84316	7.47101	8.0355	14.3643		34.5709	5.20151	35.243	7.73274	5.53484	5.41898	17.1571	5.65962
6.9453	3.36521	13.5248	4.27526	8.28064	5.61636	9.22587	5.75705	11.3254	2.52551	7.39553	5.48206	5.87153	7.14803	9.36912	6.39786	12.0149	2.00813	7.93082	2.4462		8.21973	8.17846	4.82174	7.72083	6.6508	7.39363	7.33099	11.0378	5.49382	10.1439	5.08998	9.85277	7.00232	11.7703	8.8756	6.40393	7.84463	7.36857	8.0355	14.2935		34.5246	5.19616	34.9934	7.76661	5.53841	5.42254	17.1696	5.6311
6.96065	3.35434	13.5497	4.18957	8.50064	5.61444	9.23099	5.7449	11.3229	2.52806	7.31047	5.47118	5.83444	7.1378	9.38511	6.39914	12.0846	2.00493	7.84192	2.46155		8.2131	8.04508	4.81953	7.71935	6.68028	7.31699	7.33983	11.0289	5.51077	10.1431	5.08188	9.83582	7.00453	11.771	8.88223	6.36266	7.84979	7.25877	8.02665	14.2346		34.4872	5.1712	34.8169	7.72383	5.54019	5.42254	17.175	5.59902
6.95809	3.30573	13.6099	4.093	8.69378	5.59589	9.23994	5.73979	11.321	2.52679	7.23181	5.46927	5.86002	7.14356	9.40941	6.39978	12.1351	2.00365	7.83233	2.46603		8.21752	7.9677	4.81363	7.70388	6.7584	7.00453	7.3332	11.0223	5.52919	10.138	5.09809	9.82255	6.99716	11.7415	8.92202	6.36635	7.85716	7.26761	7.98833	14.2014		34.4515	5.18903	34.7742	7.59548	5.54376	5.39937	17.1803	5.54376
6.95937	3.26033	13.5951	4.04183	8.73727	5.59397	9.27383	5.73979	11.321	2.52551	7.16914	5.4731	5.93612	7.17873	9.4772	6.40042	12.1754	1.97551	7.79332	2.47498		8.22194	7.96844	4.81732	7.6405	6.80556	6.80408	7.34131	11.0215	5.58373	10.1254	5.09588	9.79603	6.98979	11.7246	8.98245	6.38624	7.86158	7.28825	7.97654	14.166		34.423	5.21933	34.9738	7.44753	5.55445	5.38689	17.1732	5.47067
6.95809	3.23027	13.4282	3.99387	8.71041	5.60165	9.28023	5.74171	11.3683	2.52359	7.15955	5.47758	5.9681	7.18385	9.49703	6.39914	12.1722	1.96784	7.69227	2.47882		8.20868	7.97507	4.84827	7.61102	6.82103	6.83504	7.35899	10.981	5.6132	10.0274	5.09662	9.75844	6.98684	11.7143	9.01562	6.39435	7.86084	7.30078	7.99423	14.1638		34.4176	5.23003	35.0291	7.26214	5.46354	5.38689	17.1607	5.42967
6.95554	3.22132	13.0995	3.91776	8.68419	5.60932	9.28023	5.74682	11.4796	2.52551	7.18577	5.46671	5.9681	7.18513	9.47976	6.39339	12.1485	1.97231	7.65902	2.48394		8.1932	7.96401	4.87554	7.61397	6.82103	6.93452	7.3612	10.883	5.61394	9.76729	5.1482	9.73928	6.97653	11.7135	9.02077	6.37445	7.85495	7.2912	7.98244	14.1727		34.259	5.23003	34.8383	7.0518	5.31024	5.38689	17.1714	5.41363
6.95617	3.21172	12.8635	3.88579	8.69762	5.59206	9.21244	5.7513	11.5263	2.5319	7.196	5.4488	5.96746	7.21071	9.50854	6.39403	12.1517	1.97231	7.67309	2.48777		8.19099	7.96623	4.87775	7.6066	6.82693	6.97211	7.36194	10.8358	5.61615	9.6479	5.22337	9.7356	6.95147	11.7474	9.01562	6.36856	7.85495	7.28456	7.9677	14.1808		34.0558	5.23181	34.6654	6.87889	5.25498	5.39046	17.1785	5.39046
6.94338	3.20661	12.7829	3.88643	8.7168	5.5652	9.08006	5.75386	11.5403	2.51783	7.20048	5.45328	5.97769	7.26379	9.58529	6.39723	12.1479	1.97167	7.67053	2.48969		8.19099	7.98612	4.87259	7.59997	6.82988	6.84904	7.36857	10.8403	5.64268	9.67001	5.26095	9.73412	6.9242	11.8572	9.01709	6.37003	7.85642	7.25656	7.97581	14.1631		34.0825	5.23181	34.5816	6.75946	5.23359	5.41898	17.1803	5.36194
6.94338	3.16568	12.8271	3.85253	8.70465	5.55177	8.95918	5.75769	11.5442	2.49289	7.20559	5.49229	5.98409	7.31047	9.67994	6.39595	12.121	1.97231	7.62385	2.49033		8.19615	8.00086	4.88069	7.61029	6.87704	6.70828	7.37373	10.7931	5.66479	9.69138	5.25727	9.72675	6.89768	11.9633	9.02298	6.35972	7.85274	7.11433	8.00012	14.1373		34.1627	5.20329	34.6636	6.74164	5.19259	5.43502	17.2266	5.37976
6.96641	3.12667	12.9556	3.76236	8.66372	5.51851	8.85302	5.7545	11.5263	2.4833	7.1992	5.55049	5.98537	7.32646	9.78226	6.39595	12.1038	1.97295	7.58803	2.49097		8.19762	7.93675	4.88291	7.6125	6.93305	6.68839	7.37373	10.6914	5.68174	9.69654	5.244	9.71644	6.89031	12.0024	9.01488	6.31108	7.83874	6.97137	8.02002	14.141		34.1788	5.16407	35.0201	6.74877	5.18725	5.4172	17.207	5.42254
6.98112	3.10556	13.2191	3.62934	8.61128	5.49165	8.73407	5.73531	11.5096	2.47882	7.18577	5.57863	5.9745	7.3367	9.86412	6.38379	12.1165	1.97423	7.59123	2.49033		8.19836	7.75399	4.8947	7.58597	6.94115	6.66628	7.37373	10.6818	5.72153	9.69875	5.25506	9.71644	6.90136	12.0407	9.01119	6.27349	7.84168	6.9441	8.01044	14.1528		34.1913	5.14803	35.2572	6.7452	5.16229	5.39581	17.1767	5.49563
6.98879	3.10748	13.5299	3.54748	8.58442	5.49101	8.54989	5.67264	11.4751	2.47179	7.18129	5.56711	5.95211	7.34437	9.92296	6.3288	12.1332	1.97935	7.57524	2.49225		8.18804	7.7083	4.89691	7.56828	6.9441	6.54026	7.37521	10.6656	5.75322	9.68549	5.26537	9.71349	6.92347	12.1085	9.02814	6.2676	7.86821	6.92715	7.96549	14.0945		34.2269	5.15159	35.2537	6.74698	5.1409	5.36194	17.2195	5.6311
6.98943	3.10876	13.6578	3.52701	8.5825	5.44624	8.38425	5.57479	11.392	2.46667	7.20879	5.57415	5.9374	7.34565	9.98052	6.20984	12.1306	2.00877	7.53367	2.49929		8.16593	7.75104	4.9028	7.5587	6.92273	6.41056	7.37152	10.6545	5.7687	9.614	5.30811	9.69064	6.93157	12.1505	9.03772	6.26907	7.87853	6.8682	7.91169	14.0282		34.1449	5.16407	35.2786	6.73272	5.15159	5.33163	17.2783	5.75766
6.98943	3.0851	13.6572	3.52253	8.59145	5.38485	8.29152	5.48142	11.3165	2.46987	7.24716	5.58438	5.95659	7.33286	10.0374	6.07746	12.1082	2.08999	7.4953	2.52551		8.15635	7.73041	4.91459	7.54396	6.89841	6.37888	7.36931	10.6538	5.79007	9.60148	5.4216	9.66559	6.93157	12.1601	8.86602	6.2617	7.86969	6.8144	7.88222	14.0341		33.8811	5.18012	35.2554	6.70955	5.14268	5.32807	17.3069	5.84323
6.96577	3.04928	13.6239	3.5187	8.59145	5.35415	8.26657	5.38996	11.3139	2.46859	7.27146	5.56647	5.94891	7.32071	10.0413	5.97322	12.1012	2.18144	7.48187	2.54149		8.14456	7.70977	4.91533	7.5587	6.87483	6.40909	7.38331	10.6531	5.83576	9.63611	5.53804	9.64053	6.93084	12.1638	8.77243	6.25949	7.87411	6.8004	7.85126	14.0312		33.5567	5.20151	34.8526	6.70242	5.13377	5.35659	17.3461	5.88423
6.9274	3.03393	13.6175	3.51678	8.59145	5.36246	8.29599	5.25694	11.3171	2.4769	7.27594	5.53642	5.90479	7.31367	10.04	5.90223	12.1146	2.24859	7.48507	2.53446		8.11656	7.67366	4.91238	7.59408	6.84314	6.45331	7.40247	10.6545	5.90282	9.65674	5.60289	9.60369	6.91315	12.1638	8.88591	6.25876	7.86527	6.80998	7.83947	14.0201		33.382	5.22646	34.4658	6.68638	5.13377	5.37798	17.4174	5.87888
6.94466	3.0237	13.6636	3.5155	8.58954	5.3663	8.32221	5.04142	11.3139	2.49865	7.27658	5.50572	5.88176	7.30088	10.0483	5.85682	12.1613	2.26905	7.48635	2.55173		8.09961	7.54028	4.91017	7.61324	6.82251	6.45699	7.41795	10.6103	5.95219	9.71128	5.60878	9.56905	6.88883	12.1645	9.02151	6.26318	7.79894	6.83209	7.84611	14.012		33.5175	5.23537	34.3909	6.6632	5.14981	5.3762	17.4816	5.87888
6.9453	3.02306	13.6987	3.51614	8.60936	5.36694	8.32541	4.86491	11.344	2.50696	7.28553	5.49613	5.8856	7.24268	10.0489	5.8338	12.1901	2.27225	7.48443	2.57795		8.0974	7.35531	4.91607	7.60808	6.82103	6.45773	7.42458	10.4755	5.96325	9.69728	5.5852	9.57716	6.88146	12.1645	9.07531	6.27276	7.70683	6.84314	7.84684	13.9803		33.7991	5.23003	34.3588	6.66142	5.17477	5.36372	17.5226	5.8771
6.96641	3.02178	13.7122	3.50591	8.63047	5.3695	8.32733	4.80735	11.4054	2.51463	7.26571	5.49613	5.89711	7.14612	10.047	5.83508	12.2016	2.31638	7.47867	2.58626		8.10256	7.29783	4.91754	7.63534	6.81219	6.45036	7.42974	10.4254	5.95661	9.66411	5.55351	9.58821	6.87115	12.1653	9.0731	6.2676	7.64934	6.82767	7.8579	13.9405		33.9845	5.21933	34.3303	6.68638	5.18546	5.36194	17.5439	5.88957
6.97344	3.02306	13.7205	3.49184	8.6407	5.37142	8.33308	4.79072	11.4163	2.51783	7.18641	5.5006	5.90607	7.1167	10.047	5.8338	12.2547	2.3426	7.45885	2.58818		8.14161	7.30078	4.92638	7.67587	6.81219	6.42235	7.44006	10.4246	5.9205	9.69801	5.5653	9.59779	6.86525	12.1653	9.0731	6.21454	7.62429	6.81293	7.85421	13.9486		33.9738	5.20151	34.5086	6.70242	5.19616	5.35837	17.5546	5.90205
6.97088	3.02818	13.7179	3.50399	8.64134	5.34712	8.32733	4.78817	11.3849	2.51719	7.10646	5.49996	5.91438	7.14548	10.0464	5.82804	12.3666	2.34964	7.43007	2.59522		8.15267	7.28751	4.93228	7.70904	6.80924	6.3575	7.43785	10.4239	5.89692	9.7577	5.58962	9.61916	6.8623	12.1653	9.10184	6.15706	7.60439	6.82325	7.84979	13.9575		33.8561	5.1819	34.6672	6.69529	5.22468	5.37085	17.5671	5.90205
6.97408	3.03521	13.6917	3.50399	8.65157	5.29276	8.35035	4.78817	11.3561	2.5044	7.17809	5.51148	5.92525	7.17106	10.0381	5.82037	12.4408	2.35028	7.46268	2.59458		8.15414	7.26319	4.93228	7.7363	6.81145	6.25286	7.42753	10.4099	5.91019	9.86309	5.60657	9.63169	6.86157	12.1608	9.17553	6.15559	7.58228	6.82767	7.84021	13.9177		33.7848	5.15338	34.6939	6.67925	5.2639	5.34768	17.5689	5.90205
7.01245	3.05184	13.6335	3.51166	8.59785	5.24287	8.41558	4.76131	11.3254	2.5044	7.34053	5.5556	5.92589	7.16658	10.0291	5.78455	12.5514	2.34964	7.50042	2.59266		8.15709	7.25803	4.93596	7.73778	6.80261	6.1917	7.429	10.3119	5.9323	9.94341	5.64416	9.59853	6.88957	12.1557	9.3126	6.15485	7.55944	6.82988	7.82989	13.8292		33.8205	5.10347	34.6547	6.68103	5.29776	5.24964	17.5707	5.90562
7.06681	3.04417	13.5632	3.51998	8.40599	5.16549	8.44692	4.65131	11.3139	2.50056	7.43966	5.57287	5.86769	7.1346	10.0253	5.75514	12.6454	2.34644	7.47931	2.59522		8.16078	7.26909	4.9367	7.75178	6.74587	6.18727	7.44006	10.2485	5.93524	9.97068	5.71637	9.51452	6.95442	12.1557	9.41798	6.1519	7.5727	6.83798	7.82326	13.7983		34.0986	5.05177	34.1948	6.70777	5.33163	5.16051	17.5707	5.91275
7.05083	2.98917	13.5798	3.51294	8.24419	5.0945	8.445	4.49334	11.3645	2.49033	7.49082	5.57927	5.80758	7.10774	10.0259	5.7545	12.6966	2.3426	7.48507	2.60289		8.16225	7.27204	4.95439	7.84021	6.61175	6.18359	7.44079	10.2397	5.93451	9.89035	5.74659	9.47104	7.00674	12.1557	9.44156	6.11063	7.59555	6.84019	7.82252	13.8012		34.5228	5.01434	33.4907	6.72203	5.36015	5.08386	17.5832	5.91096
7.02333	2.98789	13.6501	3.47585	8.19814	5.05037	8.43093	4.33858	11.4329	2.47818	7.57012	5.59909	5.79926	7.09176	10.0157	5.75578	12.7183	2.34516	7.53303	2.60225		8.17257	7.27646	4.96544	7.92127	6.4452	6.14085	7.42532	10.2249	5.93598	9.90509	5.70679	9.46735	6.97874	12.1432	9.44893	6.10032	7.6125	6.82988	7.82252	13.8012		34.8009	4.9876	32.9453	6.72381	5.37263	5.01256	17.5939	5.89136
7.02077	2.98277	13.6418	3.44131	8.21285	5.03502	8.39256	4.21579	11.4898	2.48586	7.69227	5.59909	5.82357	7.06681	9.99395	5.76217	12.7254	2.34132	7.581	2.60992		8.18952	7.27719	4.96692	7.93012	6.35824	6.09	7.40689	10.1461	5.9323	9.8933	5.65668	9.46956	6.9581	12.121	9.44082	6.11211	7.62355	6.81735	7.82621	13.8049		34.915	4.98403	32.5852	6.7042	5.38689	5.02682	17.642	5.8254
6.94274	2.98341	13.5932	3.40486	8.21669	5.0363	8.26146	4.18061	11.5327	2.46731	7.77733	5.55816	5.86194	7.04379	9.97732	5.76281	12.7273	2.33429	7.60274	2.61312		8.22857	7.26761	4.98313	7.89253	6.3435	6.06494	7.39658	10.0724	5.9264	9.82919	5.67584	9.45114	6.96252	12.1137	9.43493	6.10769	7.63166	6.85862	7.82547	13.7578		34.9364	4.98582	32.4604	6.66142	5.41363	5.01612	17.7365	5.75232
6.82507	2.98533	13.5082	3.3569	8.25058	5.0363	8.1425	4.17294	11.5486	2.47115	7.84448	5.52746	5.8645	7.04059	9.97732	5.76281	12.7113	2.35219	7.64175	2.65149		8.28384	7.23372	5.00008	7.89106	6.34866	6.02736	7.37005	10.0495	5.92787	9.81297	5.70974	9.4563	6.96695	12.0864	9.44082	6.0981	7.6324	6.9021	7.82252	13.5315		34.9185	4.97869	32.7403	6.62577	5.43859	5.01256	17.7222	5.69349
6.71763	2.98789	13.3304	3.3569	8.30111	5.02096	8.12907	4.15311	11.5531	2.47179	7.93977	5.50188	5.85043	7.04187	10.0016	5.74682	12.694	2.38609	7.67245	2.66812		8.30227	7.17181	4.99566	7.89843	6.3494	5.97651	7.36342	10.037	5.93451	9.79381	5.72448	9.45925	7.01853	12.0363	9.43935	6.10621	7.63313	6.92347	7.82031	13.1181		34.9061	4.96086	33.152	6.62042	5.45463	5.00721	17.7204	5.66675
6.70484	2.98853	13.2018	3.36777	8.29343	5.03886	8.12907	4.12817	11.5518	2.47754	8.00692	5.45456	5.84019	7.03676	10.0176	5.68735	12.7439	2.3944	7.68524	2.67516		8.27721	7.14307	4.99639	7.90285	6.34424	5.93966	7.36784	10.0134	5.93745	9.78276	5.75101	9.45262	7.22635	12.0083	9.44819	6.10105	7.63461	6.86378	7.81294	12.8057		34.8882	4.95551	33.2697	6.62399	5.45998	5.01077	17.7222	5.68101
6.69269	2.99045	13.1897	3.37352	8.29919	5.03502	8.12971	4.12497	11.5486	2.46987	8.00628	5.42514	5.81269	7.01885	10.0259	5.6106	12.8482	2.38929	7.71146	2.68091		8.23226	7.15265	5.02366	7.93822	6.34719	5.83723	7.36194	9.98173	5.94114	9.68696	5.80702	9.45704	7.40026	11.9936	9.49167	6.02441	7.64345	6.87041	7.80705	12.6767		34.9168	4.95908	33.2786	6.62221	5.45463	5.01434	17.7222	5.69349
6.67286	2.99045	13.1942	3.3844	8.35163	4.9845	8.13035	4.13521	11.5147	2.46987	8.00373	5.4181	5.78967	7.01181	10.0617	5.54217	12.9326	2.38481	7.72681	2.68091		8.20794	7.15707	5.03619	7.97138	6.34645	5.63973	7.35605	9.95225	5.94114	9.31923	5.84829	9.45704	7.43269	11.9788	9.54105	5.94261	7.64934	6.89399	7.81221	12.6008		34.9809	4.95908	33.5085	6.61686	5.45463	5.00721	17.6883	5.70597
6.67222	2.99108	13.2197	3.39719	8.36186	4.9391	8.13739	4.06166	11.4802	2.46411	8.00437	5.41618	5.76985	7.01565	10.1129	5.47246	12.9927	2.38225	7.72681	2.68283		8.19615	7.15413	5.04798	7.99054	6.34719	5.47614	7.35605	9.92499	5.94924	9.0532	5.8645	9.45262	7.43416	11.9523	9.54694	5.89103	7.62797	6.92273	7.79305	12.5883		35.0005	4.9573	34.152	6.59903	5.45641	4.98225	17.6491	5.70775
6.67798	2.99236	13.2619	3.39143	8.35419	4.89113	8.16489	3.88515	11.4745	2.45836	8.01012	5.41618	5.78839	7.01565	10.1442	5.4245	13.024	2.3944	7.72745	2.68411		8.19689	7.15339	5.0524	8.01192	6.34277	5.39876	7.36931	9.90435	5.9544	8.83065	5.87924	9.4504	7.45553	11.8756	9.53073	5.81144	7.58744	6.9161	7.72893	12.5816		35.0005	4.95195	35.1235	6.57764	5.45641	4.96621	17.6117	5.69528
6.69461	2.98725	13.324	3.4023	8.34332	4.86043	8.16873	3.6805	11.4853	2.45836	8.01524	5.41618	5.87857	7.01309	10.1589	5.41874	13.0407	2.41039	7.72617	2.69498		8.1991	7.15413	5.05314	8.04139	6.33982	5.39802	7.36857	9.91246	5.9544	8.62283	5.88587	9.43198	7.45553	11.7703	9.49315	5.70237	7.55281	6.81514	7.68398	12.5809		34.9952	4.9466	35.7866	6.59368	5.41185	4.96264	17.5992	5.69171
6.77135	2.98213	13.4826	3.41957	8.34268	4.84381	8.08495	3.51742	11.4789	2.45516	8.01396	5.4181	5.92781	7.00862	10.1775	5.41746	13.0458	2.41743	7.75367	2.7001		8.19689	7.14602	5.05461	8.03034	6.33319	5.38402	7.35826	9.93457	5.96619	8.56388	5.87187	9.3406	7.46364	11.7069	9.45188	5.61689	7.5248	6.75913	7.67809	12.5308		34.9292	4.93947	36.0986	6.62221	5.27816	4.97156	17.6366	5.68458
6.9242	2.98149	13.6527	3.43748	8.34268	4.81886	7.91227	3.44707	11.431	2.45452	7.95448	5.41299	5.91054	7.00798	10.1775	5.41235	13.0081	2.41807	7.82722	2.70202		8.19541	7.06938	5.05461	7.9876	6.34792	5.41202	7.29267	9.95446	5.97651	8.52629	5.86745	9.12763	7.49312	11.6641	9.42756	5.53067	7.50859	6.75545	7.68177	12.4718		35.0041	4.93769	36.341	6.63112	5.16229	4.99116	17.6687	5.67923
7.00542	2.98341	13.6879	3.45474	8.37337	4.7952	7.73384	3.41829	11.335	2.45452	7.86879	5.4002	5.89264	7.00862	10.1577	5.40851	12.9473	2.42638	7.9532	2.70074		8.19394	6.94115	5.0524	7.84316	6.4312	5.42234	7.23077	9.981	5.97725	8.38628	5.90355	8.86602	7.48943	11.6597	9.40914	5.40097	7.49533	6.76061	7.71862	12.3797		35.2697	4.94482	36.5032	6.62934	5.07673	4.99295	17.6188	5.6828
7.08216	3.00068	13.6936	3.4573	8.39064	4.77729	7.64431	3.38951	11.2308	2.46283	7.82018	5.40723	5.90351	7.00862	10.1743	5.40595	12.9224	2.43533	8.08814	2.68667		8.1932	6.87262	5.04945	7.55502	6.46952	5.36338	7.21308	10.0075	5.97504	8.18952	5.96398	8.72526	7.48648	11.6472	9.36418	5.2919	7.47985	6.77756	7.75988	12.2286		35.448	4.9466	36.4943	6.60081	5.02147	4.98938	17.5172	5.6828
7.16274	3.01475	13.7365	3.4573	8.37082	4.76898	7.64815	3.36201	11.1528	2.47562	7.80291	5.40595	5.93101	7.01117	10.2044	5.40595	12.9435	2.43533	8.17896	2.67132		8.19173	6.84462	5.05019	7.31183	6.43193	5.35012	7.2035	10.0392	5.98241	8.09224	6.04578	8.72305	7.49606	11.6354	9.33692	5.26685	7.48206	6.80187	7.77683	12.1793		35.5157	4.94838	36.4498	6.55447	5.01077	4.98582	17.4798	5.68458
7.20623	3.01347	13.7205	3.45794	8.35739	4.77346	7.65838	3.3569	11.124	2.47434	7.80291	5.40084	5.99944	7.00862	10.1724	5.4277	12.9965	2.45452	8.2346	2.66492		8.19246	6.8284	5.04061	7.24624	6.44299	5.35602	7.20055	10.0783	5.99199	8.0834	6.16295	8.74664	7.51522	11.6339	9.41503	5.27127	7.49385	6.81882	7.78199	12.1793		35.505	4.94838	36.4747	6.51882	5.02503	4.97512	17.4851	5.68636
7.22158	3.00707	13.7269	3.44899	8.38425	4.77218	7.68204	3.3569	11.124	2.46859	7.7428	5.40148	6.13758	7.00734	10.1219	5.43537	13.0036	2.49609	8.29279	2.66812		8.18878	6.83061	5.02955	7.25509	6.46362	5.36044	7.19908	10.0259	6.00157	8.08413	6.29413	8.57346	7.54028	11.6221	9.45925	5.28011	7.48722	6.80998	7.78199	12.1667		35.4694	4.95195	36.5442	6.48138	5.05355	5.00186	17.453	5.69171
7.23821	3.00707	13.7544	3.42277	8.36762	4.77282	7.7089	3.35626	11.1336	2.46795	7.62512	5.46287	6.28851	7.00798	10.1698	5.41618	13.0445	2.51399	8.29279	2.6758		8.18067	6.82398	5.02808	7.24624	6.46289	5.35823	7.19171	10.0053	6.01115	8.08487	6.37814	8.12172	7.58081	11.6045	9.45925	5.29485	7.49164	6.81661	7.78347	12.1689		35.3927	4.94838	36.6708	6.45643	4.91808	5.01969	17.4156	5.69349
7.24396	3.00579	13.7518	3.41893	8.2007	4.7741	7.72297	3.3537	11.1534	2.46347	7.62001	5.47822	6.44199	7.00094	10.2491	5.31642	13.0835	2.51144	8.26082	2.68603		8.1733	6.82619	5.02366	7.2374	6.44373	5.36117	7.16887	10.0252	6.01409	8.07824	6.41646	7.80779	7.63608	11.6059	9.45925	5.30811	7.51743	6.8203	7.78494	12.1616		35.3071	4.94125	36.7029	6.45465	4.62039	5.02682	17.3728	5.69349
7.21774	3.00388	13.755	3.39207	8.00564	4.77729	7.70762	3.35434	11.1547	2.45964	7.64239	5.45264	6.61914	6.99135	10.2875	5.03119	13.0726	2.51144	8.31134	2.67771		8.17257	6.82546	4.99934	7.23887	6.44446	5.36117	7.15707	10.0318	6.00894	8.05908	6.46657	7.73041	7.67145	11.6074	9.45556	5.31475	7.5248	6.84019	7.79231	12.1365		35.3071	4.93769	36.628	6.45465	4.50987	5.02682	17.3051	5.70419
7.23181	2.99556	13.7979	3.33515	7.93146	4.71782	7.70123	3.3537	11.1419	2.44684	7.61937	5.43857	6.69013	6.97984	10.3067	4.65834	13.0554	2.50888	8.3107	2.63039		8.17257	6.83061	4.95291	7.23003	6.44594	5.3656	7.14602	10.037	6.01778	8.05834	6.54616	7.72525	7.65524	11.6089	9.44672	5.31696	7.52775	6.85862	7.79673	12.0591		35.4408	4.93234	36.5371	6.45643	4.50809	5.02325	17.2855	5.7131
7.31687	2.99492	13.9347	3.32364	7.93146	4.61933	7.70251	3.37416	11.0824	2.45836	7.64111	5.43665	6.68565	6.94978	10.3323	4.43387	13.0554	2.51208	8.27297	2.58306		8.17183	6.81809	4.9367	7.19097	6.45773	5.3656	7.13349	10.0355	6.0281	7.9957	6.6228	7.7562	7.66114	11.6	9.43861	5.31696	7.55502	6.86746	7.80484	11.7636		35.603	4.9163	36.4818	6.48673	4.50809	5.01612	17.2766	5.70954
7.42687	3.00324	14.0537	3.3505	7.89117	4.55602	7.70123	3.4298	11.0888	2.49481	7.68716	5.43601	6.69525	6.9242	10.3546	4.37119	13.0388	2.51463	8.27297	2.55556		8.17699	6.8004	4.94407	7.18876	6.47025	5.36854	7.13349	10.0444	6.03768	7.89695	6.70828	7.79084	7.65819	11.5919	9.44819	5.31991	7.56165	6.86967	7.79526	11.4777		35.6262	4.90917	36.5799	6.51882	4.50631	5.01077	17.2962	5.70775
7.48507	2.99812	14.0684	3.35881	7.8432	4.49334	7.74216	3.49759	11.1624	2.48522	7.69739	5.43793	6.70932	6.92484	10.3521	4.35968	13.024	2.51783	8.28512	2.58946		8.20278	6.78935	4.9426	7.18803	6.49015	5.37296	7.13423	10.0444	6.05536	7.88811	6.7864	7.81147	7.63313	11.5919	9.45851	5.34201	7.56681	6.8682	7.79452	11.4725		35.6209	4.91273	36.7029	6.53664	4.50631	5.01434	17.3407	5.69706
7.47164	2.99428	14.0671	3.35498	7.83041	4.4441	7.81954	3.53852	11.2634	2.46795	7.71594	5.43793	6.69269	6.93059	10.3892	4.35648	12.9997	2.51144	8.28448	2.72504		8.23226	6.77977	4.94186	7.18803	6.49236	5.3737	7.12612	9.90878	6.062	7.88811	6.81072	7.85126	7.58007	11.5905	9.45704	5.35602	7.58007	6.86599	7.81	11.4983		35.6191	4.9056	36.7171	6.5509	4.50631	5.01434	17.3693	5.67745
7.44222	3.00707	14.0735	3.35434	7.80355	4.47224	7.89629	3.57178	11.2941	2.4801	7.74919	5.44496	6.6185	6.93891	10.48	4.35712	12.9678	2.45516	8.27936	2.82673		8.25952	6.76945	4.95365	7.19097	6.47247	5.37518	7.08338	9.572	6.06494	7.8918	6.81956	7.89843	7.54765	11.5809	9.45556	5.35675	7.58007	6.86967	7.81442	11.5499		35.5995	4.89491	36.833	6.55447	4.50274	4.99473	17.3978	5.67032
7.416	3.01539	14.0658	3.34219	7.7703	4.51573	8.01652	3.67986	11.3037	2.47115	7.74919	5.46671	6.53472	6.95362	10.5714	4.35712	12.9447	2.42382	8.26721	2.85039		8.30374	6.75103	4.96397	7.1954	6.48426	5.37665	7.04727	9.36492	6.07821	7.89106	6.8483	7.90506	7.57344	11.575	9.45114	5.35823	7.5727	6.85935	7.80115	11.572		35.5157	4.89491	36.9025	6.55447	4.49027	4.96799	17.4049	5.66141
7.38786	2.99428	14.0262	3.34602	7.78884	4.50741	8.12524	3.8487	11.3389	2.43917	7.72617	5.47182	6.46565	6.95362	10.6501	4.35904	12.9319	2.4219	8.27297	2.84207		8.32511	6.74145	4.96544	7.21087	6.50858	5.37812	7.03253	9.21974	6.09221	7.88074	6.91684	7.87853	7.59039	11.5426	9.41945	5.34938	7.55502	6.77682	7.75988	11.5551		35.4676	4.89491	36.7938	6.54556	4.46353	4.96977	17.4031	5.64002
7.36228	2.98917	13.9795	3.34794	7.77669	4.48439	8.12971	3.96445	11.383	2.42894	7.71402	5.46799	6.46949	6.97408	10.73	4.35776	12.9377	2.39824	8.28192	2.8312		8.30964	6.74955	4.97355	7.2514	6.5071	5.38181	7.03696	9.11805	6.09884	7.84611	7.00453	7.83579	7.58228	11.474	9.37524	5.31696	7.53291	6.57195	7.71641	11.5661		35.4747	4.89491	36.7314	6.5313	4.43679	4.96621	17.4049	5.62397
7.35588	2.99492	13.9725	3.32492	7.70379	4.48311	8.1553	3.97916	11.383	2.42894	7.70826	5.45967	6.52065	6.98367	10.8554	4.35329	12.9422	2.38033	8.2864	2.81649		8.29711	6.75766	4.99197	7.27793	6.44004	5.38254	7.0259	9.09447	6.11653	7.77315	7.08928	7.76504	7.57491	11.4526	9.35755	5.30148	7.50712	6.36856	7.68398	11.5654		35.4783	4.88956	36.7332	6.52238	4.42788	4.94838	17.4281	5.60971
7.35588	2.99492	14.0204	3.29166	7.72169	4.49206	8.19239	3.98108	11.39	2.42318	7.7057	5.45008	6.50595	6.98367	10.9967	4.35265	12.9531	2.36818	8.2864	2.79859		8.289	6.72744	4.99123	7.29046	6.3693	5.37075	7.01706	9.08489	6.15632	7.68988	7.15339	7.6884	7.56902	11.4519	9.35092	5.30443	7.43785	6.20864	7.64861	11.5529		35.4337	4.89669	36.6351	6.5099	4.42788	4.9466	17.4352	5.60436
7.3578	2.99428	14.0473	3.28655	7.81762	4.47608	8.18855	4.02904	11.422	2.41743	7.70251	5.4488	6.47077	7.00222	11.0562	4.35904	12.8507	2.36243	8.29152	2.79475		8.26542	6.65228	4.98976	7.28751	6.32803	5.36928	7.04727	9.0532	6.20128	7.65229	7.19982	7.66482	7.55575	11.4475	9.31481	5.29632	7.32657	6.1379	7.61987	11.5529		35.3553	4.89491	36.3553	6.50634	4.42966	4.9466	17.4744	5.61328
7.37571	2.99045	14.0473	3.29166	7.90524	4.42555	8.13931	4.13904	11.5058	2.41998	7.73001	5.44752	6.46693	7.02908	11.069	4.36863	12.6889	2.36115	8.30047	2.80178		8.23742	6.59848	4.99197	7.27572	6.3015	5.37296	7.10033	9.02077	6.24918	7.65598	7.25435	7.68545	7.53954	11.4409	9.25733	5.28895	7.23298	6.16443	7.61913	11.5551		35.2875	4.89134	36.2269	6.5206	4.42966	4.92343	17.7489	5.61863
7.34565	2.98277	14.11	3.29039	7.97175	4.40892	8.07471	4.25288	11.6465	2.42254	7.74536	5.4181	6.47589	7.0278	11.0767	4.38078	12.6231	2.35667	8.29088	2.80498		8.21973	6.58448	5.00081	7.23224	6.27497	5.36928	7.14455	9.0193	6.29044	7.64934	7.32215	7.73188	7.53659	11.4445	9.20722	5.29706	7.17181	6.18138	7.61102	11.5241		35.2251	4.88778	36.2519	6.57942	4.42966	4.89669	18.2445	5.61863
7.32454	2.98469	14.2724	3.27696	8.04913	4.38206	8.04338	4.32323	11.784	2.43022	7.72617	5.37845	6.46118	7.03164	11.0658	4.41468	12.6218	2.35923	8.29024	2.80626		8.22415	6.58522	5.00745	7.17624	6.19833	5.36707	7.13791	9.01783	6.31992	7.61692	7.36194	7.73851	7.55723	11.4445	9.16595	5.31548	7.14234	6.22633	7.57123	11.5241		35.3428	4.89669	36.2519	6.62221	4.42966	4.87352	19.1589	5.61863
7.31559	3.02242	14.573	3.28079	8.10989	4.34049	8.05105	4.38782	11.8729	2.43981	7.72489	5.37462	6.4324	7.03228	11.0479	4.45433	12.625	2.35987	8.29791	2.80498		8.23226	6.59259	5.00966	7.15192	6.07084	5.3656	7.07749	9.02298	6.34498	7.57197	7.38405	7.64861	7.58965	11.4276	9.12615	5.35602	7.12686	6.23886	7.51228	11.4578		35.7831	4.92699	36.2786	6.66142	4.42966	4.763	20.2089	5.62041
7.32646	3.06399	14.8691	3.32556	8.09838	4.32259	8.03314	4.43131	11.9023	2.43981	7.76007	5.3727	6.41961	7.04891	11.0479	4.46328	12.5642	2.35283	8.28768	2.80626		8.23078	6.60511	5.01924	7.13718	6.01409	5.36044	7.01337	9.04657	6.35308	7.52922	7.39584	7.52849	7.6206	11.4187	9.09226	5.37739	7.09738	6.22928	7.46364	11.4453		36.4284	4.9359	36.2341	6.71133	4.42788	4.59187	20.724	5.62219
7.3578	3.06335	14.9573	3.37225	8.11564	4.30596	7.99158	4.43642	11.9017	2.44045	7.75815	5.37206	6.44775	7.07513	11.0191	4.46712	12.46	2.34964	8.30175	2.78388		8.23668	6.60143	5.05461	7.08928	6.02367	5.3597	6.98684	9.05172	6.3354	7.49385	7.39658	7.5307	7.61397	11.4158	9.0532	5.37518	7.01116	6.20422	7.44521	11.4829		37.104	4.94125	36.0309	6.75233	4.43857	4.51166	20.7757	5.60258
7.38722	3.02626	14.9529	3.33195	8.13483	4.27143	7.95512	4.43898	11.9599	2.43981	7.75687	5.37142	6.51554	7.0796	10.9948	4.48887	12.3967	2.34196	8.22053	2.66876		8.2352	6.61175	5.1003	7.05243	6.04431	5.34422	6.97063	9.05172	6.33761	7.45332	7.39953	7.58965	7.57197	11.4055	9.02741	5.37591	6.86746	6.02883	7.42311	11.488		37.4623	4.95551	35.5745	6.77016	4.53126	4.517	20.8007	5.57584
7.37954	2.91242	15.0187	3.15417	8.13995	4.25672	7.88861	4.45689	12.2163	2.44045	7.75751	5.37014	6.60955	7.0796	11.0735	4.50038	12.4005	2.31766	8.15466	2.53254		8.23152	6.63312	5.15483	7.04875	6.09295	5.32433	6.94189	9.03551	6.36635	7.3951	7.41205	7.60439	7.51522	11.4011	9.00235	5.34275	6.71713	5.99641	7.37594	11.4431		37.5122	4.96264	34.9934	6.77907	4.6507	4.5277	21.1037	5.56515
7.35908	2.8133	15.1703	2.95975	8.13931	4.25032	7.87262	4.47224	12.4254	2.44557	7.75303	5.3695	6.69908	7.07513	11.3331	4.50294	12.4497	2.32341	8.10989	2.49545		8.21752	6.63385	5.202	6.99274	6.14601	5.32212	6.91168	8.95961	6.37961	7.32436	7.45406	7.54544	7.48059	11.3871	8.9515	5.16441	6.59922	6.01925	7.33173	11.3834		37.5122	4.95908	34.8116	6.78264	4.68278	4.49205	21.6117	5.56337
7.33286	2.80434	15.1511	2.92713	8.13547	4.22602	7.8707	4.4684	12.4402	2.44557	7.71658	5.35735	6.74769	7.06937	11.6273	4.5234	12.5457	2.33429	8.01012	2.49673		8.22268	6.63606	5.20937	6.96621	6.15559	5.31475	6.88736	8.79601	6.36561	7.23003	7.50564	7.32878	7.46806	11.3392	8.88739	5.03029	6.49384	6.03473	7.28825	11.3524		37.5746	4.96086	34.8597	6.78085	4.70061	4.42431	22.134	5.55624
7.29193	2.79091	15.1371	2.92713	8.02099	4.20044	7.8739	4.46137	12.4235	2.48266	7.64303	5.34392	6.76432	7.06362	11.8166	4.50294	12.6506	2.32469	7.96088	2.49865		8.24921	6.63975	5.202	6.96252	6.16001	5.31254	6.84904	8.6442	6.35529	7.10696	7.54323	7.05022	7.46364	11.3369	8.84465	5.01261	6.38624	6.00894	7.20792	11.3517		38.0434	4.96086	34.8526	6.76838	4.76656	4.28705	22.5815	5.57406
7.30728	2.72056	15.3411	2.96167	7.97751	4.18701	7.8739	4.47799	12.4203	2.52231	7.55989	5.2838	6.76304	7.05978	11.9221	4.4441	12.6825	2.34068	7.96535	2.49097		8.24626	6.63901	5.1821	6.95516	6.1659	5.3118	6.73334	8.62652	6.35161	7.0318	7.59113	6.91536	7.45479	11.3421	8.81812	5.00892	6.3354	6.00599	7.13865	11.3568		38.8081	4.95373	34.9043	6.75055	4.83252	4.10702	22.9237	5.61328
7.29321	2.58115	15.5355	3.00324	7.99861	4.16974	7.87646	4.49142	12.4222	2.52295	7.49466	5.0945	6.76048	7.07065	11.9918	4.38015	12.6678	2.38225	7.96472	2.46987		8.22489	6.62575	5.19758	6.94631	6.1917	5.30738	6.60806	8.62799	6.35529	7.02664	7.63903	6.94484	7.45111	11.3436	8.81885	4.98976	6.31771	6.01409	7.11507	11.3598		39.1503	4.96086	34.9257	6.72025	4.91273	3.96085	23.225	5.63289
7.29832	2.49801	15.5834	3.00196	7.96344	4.11666	7.86942	4.49782	12.4772	2.54597	7.43326	4.94101	6.7624	7.08216	12.0097	4.32003	12.6096	2.41359	7.95896	2.43917		8.21899	6.6088	5.21821	6.93673	6.26244	5.29264	6.59701	8.59925	6.35603	7.02664	7.66482	7.03401	7.45332	11.3495	8.83875	4.98755	6.26907	6.00673	7.08633	11.3782		39.1717	4.98225	34.8615	6.6632	5.04821	3.84854	23.4531	5.65784
7.31623	2.47434	15.4734	2.99108	7.91611	4.03608	7.87454	4.50102	12.6007	2.54405	7.38466	4.90328	6.77007	7.05978	11.9886	4.26055	12.5316	2.41679	7.96919	2.42894		8.23373	6.60217	5.23295	6.93747	6.32213	5.26758	6.6368	8.48134	6.35382	6.98537	7.70167	7.1077	7.45332	11.3495	8.85496	5.00376	6.18212	5.99125	7.04138	11.4025		39.104	4.98938	34.6066	6.61508	5.13912	3.74872	23.5244	5.6828
7.31111	2.43981	15.2937	2.99108	7.87582	4.0009	7.8771	4.49782	12.7203	2.52998	7.36995	4.89113	6.78606	7.01693	11.9829	4.22282	12.5265	2.41743	7.97687	2.4283		8.24552	6.56827	5.24916	6.91978	6.32508	5.26242	6.66849	8.23742	6.3575	6.94852	7.73262	7.17329	7.45553	11.3362	8.82696	5.01776	6.08189	5.98904	7.01337	11.4136		39.0844	4.98938	34.3553	6.58655	5.19794	3.6489	23.5102	5.67923
7.29001	2.41167	15.3008	3.01283	7.87646	4.01689	7.88158	4.49654	12.7733	2.53382	7.37827	4.88857	6.80461	6.98751	11.9867	4.21067	12.5943	2.41743	7.97687	2.4283		8.24847	6.55132	5.25284	6.83872	6.32213	5.26537	6.73481	8.07161	6.36856	6.91462	7.7363	7.15781	7.45111	11.2714	8.77464	5.03619	6.00451	5.98609	7.02443	11.2692		39.1396	4.98938	34.259	6.55803	5.25855	3.52768	23.4977	5.68101
7.28681	2.41743	15.4498	3.04544	7.84256	4.01625	7.88158	4.49462	12.7919	2.57795	7.37379	4.89113	6.80844	6.98176	11.9899	4.19788	12.7247	2.41423	7.98006	2.43022		8.20352	6.42088	5.25137	6.81145	6.36856	5.26169	6.7945	8.03329	6.38698	6.72744	7.74146	7.12097	7.41647	11.2426	8.73853	5.05166	5.92272	5.99715	7.10402	11.1011		39.2038	4.98047	34.2626	6.54556	5.24785	3.42251	23.4888	5.68815
7.29832	2.41039	15.5834	3.08062	7.8253	3.98683	7.87454	4.49014	12.7976	2.59585	7.41792	4.88857	6.87431	6.98048	11.9957	4.18957	12.8514	2.40464	7.99094	2.43405		8.13351	6.35677	5.25284	6.8203	6.39582	5.26095	6.81882	8.02739	6.4113	6.6707	7.80852	7.16887	7.39363	11.2448	8.71274	5.06861	5.85418	6.01557	7.15413	11.1056		39.2092	4.98047	34.3071	6.54556	5.27994	3.36191	23.4781	5.68993
7.39425	2.35347	15.6519	3.10684	7.82594	3.94463	7.86047	4.49462	12.7778	2.59394	7.55989	4.81055	6.92228	6.96705	11.9918	4.19084	12.8725	2.39248	7.95704	2.45516		8.1254	6.34056	5.25211	6.81956	6.38919	5.26095	6.76945	8.02665	6.44004	6.67439	7.88222	7.2514	7.38036	11.2367	8.71421	5.08925	5.81439	6.04873	7.16371	11.0982		39.0363	4.95195	34.2519	6.53308	5.28885	3.31199	23.4834	5.68815
7.48187	2.29592	15.6615	3.12283	7.83425	3.93056	7.83233	4.4991	12.7574	2.60865	7.7185	4.62636	6.79182	6.93379	11.94	4.19212	12.8232	2.38609	7.88285	2.49289		8.1254	6.32213	5.25284	6.83725	6.38551	5.26021	6.71049	7.99939	6.43709	6.66849	7.91538	7.34057	7.33173	11.1837	8.72084	5.09809	5.79375	6.15559	7.18655	11.0879		38.9186	4.89134	33.9221	6.52417	5.2835	3.26921	23.5209	5.67745
7.48251	2.29592	15.6615	3.12027	7.84256	3.9312	7.76774	4.49398	12.7574	2.6112	7.82018	4.4409	6.76112	6.89734	11.9029	4.19276	12.7439	2.38929	7.82594	2.51272		8.13277	6.31034	5.24032	6.85641	6.37593	5.22484	6.71197	7.9817	6.45404	6.66702	7.9279	7.43785	7.21603	11.0481	8.72305	5.10177	5.81365	6.27718	7.13349	11.0341		38.9988	4.84321	33.5691	6.52773	5.2835	3.24782	23.5583	5.65784
7.4953	2.30423	15.6704	3.12091	7.83809	3.9312	7.7057	4.49334	12.8015	2.63039	7.87774	4.34945	6.74769	6.88902	11.9362	4.18381	12.6915	2.3976	7.77477	2.50888		8.13277	6.31697	5.3597	6.9021	6.37519	5.20863	6.7584	7.99275	6.50931	6.64343	7.93085	7.51743	7.10623	10.9869	8.72969	5.12093	5.88955	6.37151	7.01116	10.9648		39.104	4.804	33.4604	6.53308	5.28529	3.24782	23.5726	5.63823
7.4889	2.28888	15.7037	3.11899	7.83809	3.95486	7.66669	4.49334	12.8149	2.61312	7.90204	4.31172	6.73873	6.88902	12.0129	4.13904	12.7024	2.40464	7.73129	2.49929		8.1394	6.27644	5.45771	6.99642	6.32582	5.21231	6.83798	7.9957	6.53584	6.63164	7.93085	7.60292	7.04285	11.0039	8.712	5.13862	5.96325	6.41793	7.07896	10.8417		39.1949	4.76656	33.4176	6.51169	5.34055	3.24247	23.5743	5.6311
7.49466	2.29208	15.742	3.12091	7.83873	3.95486	7.62704	4.49334	12.8213	2.61888	7.90204	4.28997	6.75856	6.88966	12.1038	4.05782	12.6992	2.41934	7.67693	2.5012		8.16888	6.16738	5.46066	7.01264	6.24918	5.21231	6.97432	8.00307	6.54395	6.60511	7.93822	7.74736	6.99053	11.054	8.66926	5.12093	6.01115	6.46068	7.30372	10.7555		39.2234	4.74695	33.3731	6.4796	5.44928	3.24782	23.6011	5.63823
7.49082	2.36307	15.7811	3.13114	7.83361	3.86213	7.61233	4.49206	12.8399	2.62272	7.92442	4.27334	6.78158	6.88902	12.1709	3.92224	12.6883	2.41743	7.60658	2.49801		8.22047	6.04505	5.45845	6.87925	6.23665	5.21968	7.08928	8.01044	6.53953	6.49163	7.95075	7.85569	6.91462	11.1004	8.65599	5.11725	6.0281	6.48499	7.54175	10.7481		39.1842	4.75765	33.2554	6.47069	5.53128	3.25317	23.6688	5.62397
7.48699	2.46795	15.8118	3.12219	7.82913	3.79817	7.61617	4.4959	12.8399	2.6144	7.94489	4.25544	6.82699	6.8903	12.1978	3.7937	12.7426	2.42638	7.57396	2.50376		8.23005	5.98241	5.4555	6.70755	6.25212	5.24179	7.15339	8.00823	6.54469	6.40835	7.97138	7.90653	6.84904	11.1137	8.65747	5.12609	5.99051	6.49236	7.72377	10.754		39.0719	4.76478	33.3267	6.47425	5.58119	3.25673	23.831	5.59723
7.47483	2.5287	15.8118	3.12219	7.80036	3.77579	7.62257	4.50166	12.8469	2.56836	7.91419	4.2548	6.86152	6.88838	12.1933	3.76492	12.6761	2.42702	7.57012	2.50824		8.2271	5.97798	5.45329	6.67512	6.28823	5.25358	7.16371	8.01265	6.51963	6.42014	8.00012	7.95886	6.87925	11.1203	8.62725	5.12536	5.92935	6.48868	7.87779	10.743		38.9346	4.77191	33.5834	6.47247	5.61684	3.2603	23.9718	5.57763
7.46652	2.52423	15.8457	3.12219	7.73768	3.75213	7.69291	4.48759	12.8488	2.56708	7.86303	4.24776	6.85385	6.88135	12.2214	3.76492	12.5904	2.44684	7.57012	2.50696		8.22636	5.97946	5.47835	6.69133	6.29413	5.244	7.11065	8.00602	6.48205	6.38993	8.01118	8.0097	6.88736	11.1247	8.58451	5.09588	5.8505	6.48426	7.97507	10.6803		38.915	4.77548	33.5781	6.47069	5.63823	3.24247	24.0307	5.56337
7.47356	2.53254	15.8923	3.12219	7.69867	3.74701	7.88541	4.47927	12.8303	2.58179	7.88349	4.22986	6.84042	6.85641	12.3653	3.75788	12.5617	2.46027	7.57012	2.50696		8.2271	5.98314	5.4835	6.70386	6.29413	5.23221	7.03917	7.95075	6.48352	6.28529	8.0097	8.04434	6.88736	11.1284	8.53808	5.04061	5.75396	6.48794	7.88885	10.6258		38.9186	4.77904	33.7189	6.47425	5.65428	3.23891	24.1234	5.55267
7.49082	2.5287	15.9422	3.12347	7.70762	3.73614	8.05233	4.47927	12.8015	2.57027	8.00245	4.19724	6.84362	6.79693	12.5265	3.7323	12.5374	2.46923	7.56117	2.50568		8.24405	5.99272	5.45255	6.69428	6.28234	5.23074	6.96326	7.89548	6.54911	6.20422	8.0097	8.0915	6.85051	11.1328	8.48797	5.05019	5.65005	6.50784	7.76946	10.6		38.915	4.7933	33.8044	6.47247	5.6828	3.24604	24.1911	5.54911
7.51832	2.49289	16.0465	3.12539	7.74855	3.70608	8.05361	4.47927	12.7849	2.56004	8.09966	4.12561	6.8385	6.76687	12.5911	3.72143	12.4971	2.48969	7.51257	2.49609		8.24921	6.0023	5.4275	6.67144	6.25581	5.20937	6.89178	7.86232	6.6029	6.20422	8.01339	8.14235	6.7805	11.1033	8.45113	4.96028	5.5432	6.513	7.77168	10.5949		38.9863	4.79865	33.9203	6.47247	5.7131	3.24426	24.2214	5.54911
7.5164	2.47243	16.1603	3.12667	7.67629	3.69201	8.11373	4.47927	12.7657	2.56388	8.15913	4.04311	6.82699	6.76687	12.5994	3.72399	12.4581	2.5076	7.49018	2.49481		8.24036	5.97356	5.40539	6.68691	6.2536	5.10693	6.83651	7.72304	6.60217	6.19538	8.03329	8.14972	6.69649	11.0311	8.43565	4.86964	5.41497	6.49973	7.75988	10.6177		38.9667	4.72022	34.0451	6.47247	5.73271	3.22287	24.5262	5.54911
7.47803	2.46795	16.2319	3.12858	7.5989	3.67858	8.16425	4.47799	12.7785	2.58882	8.25378	4.02457	6.8174	6.76368	12.5988	3.73678	12.4402	2.51336	7.53687	2.49289		8.23299	5.89987	5.37591	6.70828	6.22191	5.02587	6.77461	7.30004	6.59406	6.20054	8.04287	8.15562	6.60732	10.9876	8.4327	4.83058	5.30001	6.49015	7.68767	10.6258		38.8277	4.59187	34.0112	6.46534	5.7541	3.17652	24.7687	5.54376
7.4678	2.46731	16.2562	3.1337	7.65262	3.67858	8.17192	4.47735	12.7913	2.59585	8.35739	4.0316	6.81548	6.71955	12.5917	3.74829	12.5233	2.51463	7.58483	2.48969		8.24773	5.88661	5.35454	6.71271	6.29118	5.00818	6.70828	7.01411	6.58006	6.19612	8.04213	8.17772	6.56237	10.9965	8.43639	4.78784	5.25727	6.49678	7.61692	10.6148		38.915	4.44035	33.9025	6.4386	5.77549	3.16226	24.872	5.54198
7.46908	2.46667	16.253	3.13882	7.67565	3.67474	8.18088	4.4748	12.7676	2.59458	8.4143	4.03608	6.74449	6.70164	12.5936	3.74637	12.6646	2.51527	7.58995	2.47626		8.24847	5.89029	5.35012	6.72302	6.35529	4.98681	6.67512	6.97432	6.54984	6.16222	8.03623	8.21162	6.55132	10.9913	8.41575	4.78563	5.29264	6.48942	7.63313	10.5447		38.9346	4.31023	34.4034	6.42434	5.78619	3.16048	24.9933	5.53484
7.47292	2.46347	16.2965	3.14393	7.66733	3.63189	8.24227	4.47224	12.7177	2.59394	8.46803	4.04503	6.72083	6.70292	12.6007	3.75021	12.6883	2.52103	7.53815	2.45068		8.24331	5.89324	5.34128	6.61985	6.35308	4.95734	6.65891	6.97211	6.52553	6.11874	8.02813	8.25952	6.51742	10.9862	8.36638	4.79742	5.30001	6.49531	7.78862	10.5499		39.0238	4.2621	35.6886	6.42256	5.78797	3.15335	25.0877	5.50454
7.48059	2.45964	16.3087	3.14777	7.65646	3.66003	8.23524	4.47224	12.6576	2.59394	8.55244	4.06294	6.74065	6.60699	12.6071	3.74381	12.6793	2.52231	7.39873	2.43277		8.25879	5.8785	5.31475	6.58153	6.35161	4.96249	6.64859	6.94558	6.4931	6.06421	8.01118	8.30227	6.42014	10.9714	8.32806	4.73699	5.30075	6.51373	7.99497	10.5285		39.2002	4.24606	36.2626	6.40652	5.7951	3.15156	25.1252	5.47602
7.45629	2.45196	16.3023	3.14777	7.67117	3.76748	8.14122	4.46328	12.6295	2.5837	8.62279	4.06166	6.7592	6.42409	12.6064	3.71567	12.6051	2.52615	7.2996	2.42382		8.26689	5.79302	5.29264	6.60732	6.3494	4.97502	6.65154	6.64196	6.45036	6.04357	7.99054	8.31921	6.28823	10.9095	8.30006	4.71931	5.31696	6.52258	8.14309	10.4777		39.2894	4.25319	36.2626	6.37978	5.8254	3.15513	25.1501	5.46889
7.38786	2.46731	16.3426	3.14457	7.71146	3.76492	8.08878	4.40828	12.6186	2.56388	8.665	4.04247	6.76879	6.16124	12.6064	3.66003	12.4734	2.50824	7.18001	2.42382		8.27868	5.73701	5.27274	6.6228	6.30739	4.98608	6.7245	6.27055	6.42751	6.06052	7.96844	8.3288	6.13643	10.8255	8.29342	4.73183	5.30296	6.50121	8.20057	10.474		39.2537	4.26388	36.3713	6.36373	5.85214	3.15513	25.1501	5.46711
7.37827	2.46731	16.4737	3.14713	7.74408	3.77259	8.16553	4.28677	12.5892	2.54661	8.73343	4.02712	6.7592	5.91566	12.5917	3.60695	12.3717	2.49993	7.03228	2.42318		8.30079	5.73996	5.23516	6.6228	6.19759	4.99713	6.8203	6.15632	6.40467	6.062	7.93233	8.33985	5.94703	10.7614	8.33027	4.74657	5.26611	6.47247	8.18509	10.4806		38.9739	4.26032	36.7546	6.35482	5.92344	3.14622	25.1697	5.46711
7.41856	2.46731	16.5101	3.14841	7.76198	3.78986	8.34012	4.21067	12.5802	2.53382	8.81721	3.99579	6.756	5.81973	12.5904	3.55131	12.4005	2.49929	6.98367	2.42126		8.31258	5.73701	5.21674	6.65154	6.15706	4.96176	6.84241	6.104	6.35603	6.0502	7.85569	8.35901	5.8166	10.7312	8.40765	4.75763	5.21895	6.46657	8.14604	10.4887		38.4338	4.27101	37.4623	6.34769	6.10526	3.13374	25.1483	5.46532
7.41728	2.47434	16.4871	3.15161	7.78501	3.84358	8.4271	4.19084	12.5988	2.52615	8.8089	3.93056	6.76559	5.80566	12.6486	3.50015	12.5163	2.50056	6.9824	2.41807		8.31848	5.73775	5.21158	6.68249	6.1578	4.80258	6.81882	6.05315	6.32508	6.02883	7.81	8.39365	5.78712	10.7312	8.50861	4.74878	5.15999	6.4732	8.1313	10.4998		37.8241	4.27992	38.0541	6.337	6.22826	3.12126	25.102	5.46711
7.38274	2.4769	16.4551	3.1676	7.82977	3.99067	8.43349	4.17805	12.5975	2.52487	8.74622	3.87364	6.74705	5.78136	12.6761	3.50527	12.5783	2.5012	6.96513	2.4187		8.33101	5.72448	5.19389	6.74513	6.15485	4.64046	6.77534	6.05315	6.33319	6.03473	7.82326	8.41281	5.77828	10.7275	8.58746	4.69499	5.10177	6.48499	8.13203	10.5094		37.4712	4.28884	38.268	6.32095	6.27104	3.1373	25.1234	5.47246
7.26187	2.47818	16.4385	3.17079	7.85599	4.13329	8.44692	4.14224	12.5943	2.51975	8.69122	3.84678	6.73809	5.75897	12.6915	3.41254	12.5866	2.51783	6.93059	2.41231		8.36933	5.72595	5.13273	6.83283	6.15559	4.59919	6.73923	5.88513	6.34277	6.05463	7.82916	8.42239	5.77754	10.6914	8.58893	4.63824	5.0325	6.499	8.13277	10.5123		37.4605	4.28884	38.4017	6.30135	6.32274	3.14622	25.1537	5.48672
7.13844	2.47754	16.4212	3.13498	7.86047	4.18189	8.50064	4.093	12.5757	2.5076	8.65413	3.84486	6.73746	5.76345	12.7395	3.21172	12.5866	2.54277	6.89478	2.40847		8.37891	5.72669	5.0583	6.81735	6.16074	4.60287	6.71418	5.66037	6.37519	6.08116	7.76136	8.44449	5.77754	10.6	8.54103	4.61319	4.96618	6.51521	8.13056	10.5072		37.4712	4.28884	38.3874	6.28708	6.37265	3.12839	25.118	5.49919
7.05786	2.48394	16.3055	3.11387	7.86047	4.17422	8.60808	4.05718	12.4996	2.5044	8.66372	3.84358	6.74449	5.77368	12.7657	3.01155	12.5751	2.55876	6.85513	2.40847		8.30521	5.72595	4.99934	6.77608	6.13274	4.60287	6.70239	5.57931	6.44667	6.11505	7.5727	8.46955	5.79154	10.5683	8.48724	4.61908	4.97207	6.51963	8.11214	10.5005		37.407	4.28527	38.7457	6.2853	6.40295	3.1177	25.1073	5.50632
6.97216	2.50376	16.1795	3.11579	7.86111	4.14991	8.55628	4.04823	12.3813	2.50568	8.6957	3.82759	6.75089	5.7481	12.7529	2.84143	12.5374	2.56132	6.85705	2.4008		8.24184	5.72669	4.9566	6.8203	6.05757	4.6014	6.6987	5.54541	6.49826	6.15264	7.48132	8.4806	5.78933	10.5654	8.45555	4.61466	5.11725	6.4931	8.0635	10.5027		37.0451	4.26745	39.5496	6.27995	6.44752	3.1373	25.1145	5.50454
6.91652	2.50952	16.0938	3.11579	7.86239	4.11602	8.2896	4.04887	12.2304	2.50632	8.7507	3.81032	6.74961	5.69118	12.767	2.7826	12.5195	2.55876	6.89926	2.40208		8.22047	5.72448	4.94628	6.9021	5.97577	4.59182	6.70018	5.52404	6.49015	6.20349	7.47911	8.49239	5.80186	10.5801	8.41796	4.61319	5.32138	6.49384	7.99423	10.5101		36.4212	4.23892	39.8384	6.24074	6.50099	3.14265	25.1269	5.50632
6.91397	2.51016	16.0919	3.11707	7.86879	4.09428	8.24739	4.0316	12.0136	2.48586	8.82552	3.80968	6.75025	5.6349	12.8136	2.78835	12.5962	2.5562	6.921	2.4008		8.18141	5.73332	4.95144	6.98095	5.9205	4.5815	6.70607	5.52404	6.49384	6.22117	7.49459	8.5064	5.8166	10.5801	8.39291	4.59624	5.40392	6.52553	7.91685	10.5145		35.858	4.19971	39.8081	6.19439	6.52773	3.13909	25.2	5.49206
6.93059	2.52487	16.0931	3.1305	7.8771	4.10067	8.24611	3.97404	11.7309	2.45068	8.8607	3.78027	6.75344	5.59014	12.8296	2.79795	12.657	2.55237	6.92484	2.39632		7.94633	5.72595	4.95439	7.006	5.91977	4.58076	6.70239	5.52109	6.53216	6.21822	7.51596	8.50787	5.83134	10.5764	8.39291	4.55718	5.4076	6.54247	7.88958	10.5175		35.5692	4.18367	39.8152	6.14626	6.54377	3.13552	25.1751	5.45106
6.99519	2.54469	16.0625	3.13946	7.86047	4.09491	8.25378	3.88259	11.5231	2.43469	8.85878	3.77451	6.75408	5.51275	12.8296	2.81074	12.6704	2.53574	6.92228	2.37777		7.45037	5.69206	4.95144	6.97063	5.97135	4.56971	6.70755	5.44666	6.57269	6.21159	7.52849	8.50934	5.85639	10.5838	8.41649	4.55866	5.37665	6.54616	7.90064	10.5256		35.2358	4.18901	39.8812	6.06248	6.56873	3.12839	25.1376	5.42433
7.07385	2.55684	15.9889	3.13306	7.88349	4.11026	8.28192	3.77771	11.438	2.43789	8.87541	3.77451	6.75856	5.3906	12.7983	2.83184	12.6921	2.52423	6.9178	2.35347		7.10328	5.64489	4.9507	6.97505	5.98241	4.53728	6.71565	5.33538	6.58153	6.15706	7.53881	8.50934	5.85123	10.5831	8.44892	4.57561	5.33096	6.555	7.90211	10.5425		35.2465	4.18901	40.0113	5.95018	6.58834	3.11948	25.1448	5.41363
7.12757	2.55812	15.9377	3.08701	7.91995	4.19596	8.30814	3.67218	11.4227	2.44557	8.90099	3.77451	6.78222	5.31962	12.7919	2.84783	12.726	2.52039	6.91525	2.34324		7.01264	5.58741	4.94997	7.02074	5.8645	4.52623	6.72081	5.31917	6.56532	6.04136	7.54691	8.51008	5.82691	10.5352	8.43712	4.58224	5.31769	6.56385	7.89401	10.561		36.1182	4.18901	40.1682	5.86284	6.59903	3.12839	25.1323	5.41007
7.16914	2.55748	15.9045	3.10236	8.02163	4.2452	8.3107	3.60951	11.4195	2.45324	8.92145	3.77323	6.81292	5.31962	12.797	2.86638	12.7235	2.51783	6.90118	2.34324		6.97137	5.45624	4.88069	7.08707	5.71122	4.52255	6.72081	5.34496	6.5469	6.00304	7.55502	8.51377	5.83134	10.46	8.38407	4.58076	5.32654	6.56753	7.88664	10.5676		36.8722	4.18545	40.2716	5.87531	6.58834	3.14265	25.0931	5.41007
7.20623	2.55748	15.8962	3.16823	8.16489	4.2177	8.31006	3.57498	11.4207	2.47498	8.92145	3.75213	6.82379	5.28444	12.7772	2.86574	12.7094	2.51911	6.87623	2.33812		6.86009	5.21452	4.779	7.13202	5.56309	4.54318	6.72155	5.32949	6.53511	6.02736	7.55281	8.5145	5.83576	10.4394	8.32953	4.55423	5.33096	6.56606	7.85495	10.5728		37.1735	4.18545	40.2716	5.97514	6.61508	3.14443	25.0806	5.40472
7.23501	2.55748	15.8885	3.24434	8.24611	4.1966	8.31134	3.55579	11.4086	2.49929	8.9611	3.72527	6.7528	5.14247	12.7554	2.85678	12.7228	2.5319	6.87495	2.33493		6.72597	4.99271	4.71267	7.17918	5.51077	4.60213	6.72597	5.30222	6.51816	6.02515	7.54617	8.49976	5.81733	10.4165	8.27647	4.5336	5.32949	6.56385	7.80926	10.5941		37.2751	4.18901	40.2805	6.05	6.64538	3.148	25.1769	5.40115
7.24141	2.5658	15.8706	3.28079	8.24931	4.25991	8.28128	3.54556	11.3542	2.5383	9.03401	3.72527	6.64408	4.90392	12.7292	2.83184	12.7727	2.52551	6.87048	2.3394		6.57416	4.94407	4.62866	7.22856	5.50119	4.67067	6.72965	5.30296	6.49678	5.97356	7.54765	8.48429	5.87334	10.3568	8.2352	4.51812	5.33022	6.56163	7.79968	10.6111		37.2751	4.1908	40.2769	6.07318	6.63825	3.148	25.225	5.39937
7.23693	2.60929	15.8706	3.28399	8.24355	4.42555	8.20774	3.543	11.2532	2.59394	9.08261	3.71823	6.59868	4.70055	12.7068	2.81841	12.7957	2.52039	6.8628	2.34644		6.39877	4.94554	4.59992	7.26172	5.47319	4.66772	6.72892	5.26169	6.49457	5.92493	7.52849	8.47987	5.96693	10.3458	8.23594	4.5056	5.32138	6.55942	7.81442	10.6037		37.4747	4.18545	40.2787	6.03931	6.61864	3.11948	25.1394	5.40115
7.23501	2.63998	15.8674	3.27887	8.25698	4.47288	8.19942	3.54236	11.1541	2.6112	9.10884	3.69968	6.6249	4.62636	12.712	2.81138	12.8002	2.52615	6.68565	2.3426		6.28013	4.90501	4.62056	7.28088	5.46656	4.65593	6.75766	5.14525	6.48426	5.90208	7.43342	8.4666	6.02073	10.3296	8.21531	4.50191	5.32212	6.55574	7.82547	10.5396		37.7974	4.16406	40.2733	6.0304	6.6026	3.09274	25.0414	5.4065
7.21455	2.68539	15.8073	3.31533	8.29024	4.47288	8.26082	3.53596	11.0952	2.61696	9.10052	3.69329	6.6767	4.6123	12.7395	2.81393	12.8092	2.53062	6.4017	2.34324		6.28381	4.89249	4.59845	7.25877	5.49677	4.67362	6.79303	5.09219	6.45625	5.89471	7.36489	8.44597	6.06568	10.1984	8.20868	4.44812	5.33464	6.55427	7.82621	10.3561		38.1165	4.11058	40.2858	6.03931	6.57229	3.08917	25.0521	5.40828
7.14931	2.75894	15.6864	3.35114	8.33564	4.4716	8.33308	3.52637	10.9731	2.65149	9.08965	3.69265	6.69653	4.62828	12.712	2.80946	12.8501	2.55109	6.28978	2.34324		6.33319	4.89322	4.58519	7.24845	5.50266	4.70457	6.81072	5.10325	6.48942	5.90282	7.35236	8.44818	6.09737	9.9471	8.20941	4.44001	5.34201	6.55427	7.81737	10.1549		38.4302	4.08562	40.284	6.0304	6.52595	3.08917	25.1412	5.41898
7.20367	2.77492	15.6685	3.37416	8.33564	4.44858	8.33308	3.52062	10.8228	2.66812	9.08453	3.69457	6.69141	4.6545	12.6064	2.80946	12.9051	2.56836	6.27827	2.34644		6.40467	4.90354	4.59771	7.27867	5.50561	4.80995	6.8343	5.07746	6.5469	5.91903	7.35089	8.4526	6.11727	9.77171	8.2131	4.48791	5.32433	6.555	7.80042	9.96478		38.5478	4.11593	40.2823	5.96088	6.53843	3.09987	25.3391	5.42967
7.40832	2.79475	15.907	3.38695	8.30239	4.45113	8.33053	3.51998	10.7537	2.60481	9.08581	3.69905	6.69269	4.61038	12.492	2.8101	13.0017	2.57283	6.28083	2.34708		6.46583	4.91312	4.61393	7.29857	5.53509	5.00892	6.85051	4.91386	6.59185	5.91903	7.35531	8.45628	6.1718	9.74886	8.21162	4.55423	5.34496	6.555	7.8181	9.7297		38.5282	4.1088	40.2858	5.85571	6.70599	3.12483	25.7295	5.42967
7.55222	2.8555	16.0541	3.34091	8.28128	4.46776	8.31838	3.51998	10.716	2.54149	9.08901	3.71184	6.68437	4.49782	12.4453	2.80498	13.0963	2.57603	6.28467	2.34708		6.45183	4.90943	4.59992	7.30078	5.58815	5.24326	6.85714	4.57339	6.61543	5.92861	7.35531	8.46513	6.19464	9.72086	8.2072	4.59845	5.37665	6.54616	7.85937	9.60074		38.596	4.06423	40.293	5.77014	6.81116	3.14978	26.2161	5.43324
7.68524	2.89132	16.0445	3.2923	8.27744	4.47096	8.30878	3.51806	10.645	2.53638	9.08709	3.71439	6.68757	4.44666	12.4248	2.80114	13.1468	2.57603	6.28083	2.34004		6.33834	4.91828	4.56824	7.30888	5.65668	5.39286	6.87483	4.39948	6.63606	5.9603	7.3612	8.47102	6.19464	9.60074	8.20646	4.64488	5.38107	6.53363	7.85642	9.5801		38.6851	3.9965	40.1967	5.62932	6.80581	3.16226	26.3997	5.44572
7.89692	2.90922	16.0912	3.268	8.27808	4.5234	8.2896	3.51678	10.5388	2.54917	9.07622	3.69009	6.69077	4.44921	12.3653	2.80178	13.1308	2.57603	6.28659	2.34004		6.21086	4.93596	4.52697	7.24772	5.69206	5.38549	6.89768	4.40464	6.64638	5.99346	7.35899	8.41207	6.19317	9.31481	8.20499	4.69425	5.38402	6.51521	7.86011	9.55136		38.6833	3.95728	40.1361	5.50098	6.80224	3.15335	26.1733	5.4475
8.04785	2.91562	16.1571	3.25969	8.26338	4.63276	8.26274	3.5219	10.4397	2.56644	9.05895	3.6562	6.69205	4.44026	12.4312	2.79987	13.0816	2.57603	6.26037	2.3426		6.15485	4.93744	4.48644	7.16739	5.6729	5.4614	6.90873	4.4319	6.66038	6.01925	7.35752	8.30079	6.20864	9.01414	8.19099	4.7392	5.38991	6.4592	7.89474	9.47841		38.5621	3.93767	40.1646	5.43502	6.80224	3.14978	25.8186	5.4475
7.99541	2.90283	16.2166	3.26097	8.2525	4.70247	8.29727	3.55899	10.331	2.56388	9.05384	3.64021	6.69397	4.43451	12.6032	2.78132	13.0682	2.57795	6.25269	2.33684		6.12537	4.94407	4.46654	7.11212	5.66184	5.54246	6.91241	4.46949	6.6987	6.04062	7.35826	8.25805	6.25876	8.91908	8.16741	4.79521	5.38328	6.37888	7.93012	9.36197		38.2163	3.86637	40.1058	5.37085	6.80581	3.16048	25.7098	5.43859
7.93466	2.89516	16.1955	3.26097	8.26849	4.70695	8.29024	3.58201	10.2434	2.55173	9.04424	3.64021	6.68949	4.42747	12.6736	2.74167	13.0656	2.58115	6.23798	2.35028		6.12095	4.95586	4.50633	7.10623	5.66774	5.52551	6.88883	4.50928	6.74218	6.07379	7.30372	8.25584	6.37151	8.89844	8.12982	4.86227	5.36412	6.3015	7.94706	9.09078		37.7136	3.80576	39.9418	5.29598	6.80937	3.16226	25.7205	5.42433
7.97175	2.89388	16.1629	3.26097	8.23843	4.70311	8.20134	3.58329	10.1909	2.55556	9.03465	3.63573	6.68693	4.43003	12.6902	2.71928	13.0579	2.5837	6.19961	2.36371		6.12906	4.91828	4.52107	7.12907	5.67732	5.50119	6.8343	4.54171	6.75692	6.1239	7.24109	8.26689	6.47247	8.84907	8.09961	4.9227	5.33317	6.19243	7.9537	8.83654		37.4926	3.82537	39.9382	5.23359	6.80581	3.16226	25.7027	5.4172
7.91739	2.89324	16.1948	3.26225	8.20262	4.73189	8.06832	3.58201	10.2012	2.58626	9.04168	3.63317	6.6978	4.43003	12.6947	2.72056	13.0688	2.59266	6.19258	2.35347		6.13495	4.88659	4.51297	7.13349	5.68248	5.4894	6.79377	4.59771	6.74366	6.18875	7.24035	8.289	6.48205	8.81443	8.08192	4.98018	5.29411	6.09958	7.96475	8.84907		37.5157	3.82002	39.858	5.18903	6.78442	3.148	25.6724	5.41363
7.81506	2.89579	16.3208	3.26097	8.20454	4.74724	8.00628	3.58201	10.2568	2.58946	9.0468	3.63701	6.69653	4.4102	12.6819	2.74487	13.0074	2.62975	6.19258	2.35347		6.16517	4.89691	4.5137	7.13055	5.67953	5.46877	6.77019	4.64267	6.69649	6.22412	7.22414	8.30521	6.48794	8.82549	8.08634	5.04503	5.26832	6.10105	7.97359	8.50934		37.5478	3.87885	39.653	5.22646	6.75233	3.13196	25.6439	5.4065
7.73768	2.89579	16.4225	3.26416	8.21669	4.74148	7.99094	3.58073	10.2843	2.59202	9.05639	3.64213	6.68437	4.40892	12.6231	2.75894	12.9089	2.65085	6.19321	2.35411		6.18212	4.92049	4.51002	7.12244	5.67437	5.4356	6.76134	4.67141	6.62427	6.24033	7.2175	8.31774	6.49531	8.84096	8.07824	5.11872	5.25432	6.02589	7.97286	8.05171		37.5318	4.01076	39.6049	5.2835	6.72381	3.148	25.4674	5.38689
7.72873	2.89835	16.4136	3.25969	8.20134	4.73828	8.00948	3.58137	10.3367	2.59394	9.06854	3.61015	6.68821	4.40892	12.5105	2.75062	12.8827	2.65853	6.20217	2.35283		6.16222	4.9507	4.4916	7.11802	5.68174	5.42897	6.7525	4.68836	6.58669	6.29855	7.21971	8.3369	6.48205	8.85349	8.07382	5.17989	5.24769	5.94482	7.96844	7.6464		37.5353	4.08919	39.9061	5.29063	6.7042	3.15335	25.0307	5.35481
7.74408	2.90859	16.3745	3.22323	8.15849	4.73892	8.04721	3.58137	10.347	2.59713	9.07174	3.50847	6.65751	4.40828	12.3551	2.73207	12.8827	2.66109	6.21752	2.34708		6.16443	4.96618	4.44738	7.1136	5.68837	5.42602	6.71418	4.72152	6.57564	6.45257	7.21456	8.35311	6.47984	8.85496	8.07013	5.22853	5.26021	5.93156	7.95959	7.16518		37.5496	4.15336	40.1807	5.30133	6.69351	3.14622	24.6457	5.31203
7.7428	2.92585	16.4366	3.18358	8.1003	4.7434	8.13163	3.58329	10.3374	2.60097	9.0743	3.3748	6.60124	4.40573	12.1133	2.72376	12.8827	2.65853	6.24885	2.35283		6.19612	4.97355	4.39874	7.11581	5.70679	5.39139	6.60217	4.73773	6.57416	6.60069	7.21529	8.3428	6.48499	8.84023	8.05466	5.30296	5.29043	5.92345	7.94338	6.79672		37.4266	4.23358	40.4498	5.33342	6.69351	3.18365	24.3194	5.20685
7.7332	2.938	16.6105	3.17527	8.10157	4.7466	8.29727	3.58457	10.3578	2.60225	9.09477	3.27568	6.58972	4.40125	11.9119	2.7212	12.8239	2.66428	6.28339	2.35475		6.22044	5.01776	4.38474	7.12023	5.74217	5.35233	6.42162	4.765	6.59774	6.67217	7.2234	8.32069	6.4872	8.72232	8.13351	5.40318	5.31696	5.86302	7.94485	6.6169		37.3321	4.29775	40.6637	5.37798	6.6846	3.23356	23.9772	5.06603
7.69995	2.93609	16.7704	3.17463	8.115	4.7434	8.43989	3.58393	10.4084	2.60033	9.12994	3.2469	6.60699	4.39677	11.8198	2.71737	12.5872	2.71161	6.31025	2.35475		6.22191	5.11504	4.38548	7.1217	5.75838	5.34865	6.2875	4.81658	6.63164	6.73334	7.22782	8.32732	6.49973	8.48724	8.31848	5.45992	5.29264	5.73775	7.95222	6.51963		37.3571	4.33162	40.6833	5.44928	6.66855	3.2906	23.7989	5.00899
7.65582	2.92521	16.7672	3.17335	8.12907	4.75811	8.49872	3.58457	10.3943	2.59905	9.15872	3.25393	6.70292	4.3923	11.7603	2.69882	12.3807	2.79731	6.32432	2.35731		6.21307	5.1762	4.37958	7.11949	5.76354	5.3398	6.27423	4.88585	6.66333	6.78492	7.2315	8.32806	6.55795	8.4327	8.44965	5.48203	5.2919	5.67658	7.95222	6.47173		37.177	4.33518	40.7261	5.50276	6.65429	3.31199	23.7276	5.00364
7.65454	2.92713	16.7416	3.16696	8.16041	4.76642	8.48593	3.58201	10.3527	2.59969	9.15424	3.25265	6.85257	4.39933	11.7347	2.68539	12.373	2.88109	6.32943	2.35859		6.21307	5.22042	4.37737	7.10402	5.77017	5.32506	6.23002	5.00597	6.6766	6.80556	7.24109	8.32511	6.57637	8.47839	8.4526	5.51593	5.2919	5.6611	7.94559	6.44667		36.8633	4.32805	41.0113	5.4778	6.64894	3.30308	23.6759	5.00186
7.64815	2.9412	16.773	3.16823	8.19175	4.76834	8.40024	3.58329	10.3527	2.60097	9.14977	3.24882	6.95426	4.40061	11.8185	2.68667	12.3928	2.96103	6.41193	2.35987		6.22338	5.26316	4.35674	7.08338	5.77975	5.31622	6.17548	5.1342	6.68028	6.83209	7.2713	8.30816	6.569	8.5484	8.39659	5.5373	5.29853	5.64194	7.95149	6.42162		36.7296	4.32092	41.7404	5.40115	6.65786	3.29952	23.7437	4.94125
7.64879	2.95335	16.7864	3.21492	8.26721	4.76834	8.28384	3.5916	10.2562	2.59969	9.17407	3.24562	6.99774	4.40061	12.0053	2.69626	12.389	3.02562	6.49188	2.36434		6.23075	5.244	4.3361	7.08043	5.80849	5.30885	6.16369	5.18578	6.68102	6.90283	7.37521	8.1792	6.57785	8.58893	8.34353	5.5653	5.35675	5.60805	8.00381	6.39288		36.7457	4.30844	42.3643	5.30311	6.6846	3.29773	23.7936	4.78261
7.64815	2.96934	16.7915	3.23986	8.36186	4.78177	8.19431	3.59352	9.96133	2.59969	9.20413	3.2437	7.01245	4.37631	12.1715	2.71033	12.3762	3.04928	6.50211	2.36882		6.23223	5.14894	4.3221	7.08412	5.91019	5.31475	6.15632	5.22042	6.68102	6.9581	7.51007	8.07603	6.58079	8.60662	8.33322	5.653	5.43708	5.5852	8.05392	6.38182		36.792	4.28884	42.5033	5.2835	6.70599	3.29417	23.79	4.62574
7.64879	2.97062	16.8759	3.23986	8.39064	4.80288	8.17192	3.59288	9.79697	2.60289	9.22523	3.2712	6.99455	4.31555	12.185	2.72696	12.382	3.0544	6.49763	2.3701		6.24696	5.05903	4.29631	7.08633	6.05536	5.31696	6.1519	5.23958	6.68102	6.97947	7.57491	8.07087	6.60511	8.59925	8.33174	5.73701	5.50119	5.59699	8.0834	6.38256		36.8419	4.27992	42.5033	5.32094	6.7149	3.29239	23.7633	4.517
7.64559	2.97318	16.8785	3.23539	8.33436	4.80096	8.17512	3.59224	9.79505	2.62847	9.23099	3.34475	6.99774	4.22858	12.2022	2.7308	12.3794	3.05312	6.49315	2.3701		6.30518	5.00155	4.25799	7.09075	6.19833	5.29338	6.16517	5.26537	6.66923	7.01706	7.60439	8.09003	6.61617	8.35017	8.31921	5.73701	5.65668	5.60289	8.08856	6.38256		36.8954	4.28171	42.4784	5.33876	6.71312	3.2906	23.708	4.43857
7.65838	2.96806	16.6873	3.23539	8.20838	4.80288	8.16425	3.59224	9.77842	2.62272	9.2329	3.38248	7.0035	4.07189	12.2937	2.73207	12.4107	3.04417	6.4906	2.37074		6.38698	4.94776	4.24399	7.09665	6.30002	5.24842	6.2057	5.3059	6.65596	7.06791	7.6405	8.08634	6.62059	7.98907	8.31111	5.71269	5.85565	5.60362	8.07087	6.37961		36.9061	4.26745	42.4784	5.34946	6.71312	3.2906	23.7116	4.39401
7.6571	2.96167	16.7404	3.23922	8.0939	4.8016	8.17832	3.59672	9.76563	2.61696	9.23099	3.39335	7.00478	3.91393	12.4798	2.74742	12.4523	3.03585	6.48612	2.37138		6.48499	4.88143	4.23956	7.09738	6.33171	5.23811	6.36045	5.32875	6.63385	7.09517	7.66556	8.0775	6.62133	7.7901	8.30227	5.71932	5.95588	5.6051	8.09593	6.37372		36.9293	4.23179	42.4302	5.33163	6.75055	3.29239	23.7847	4.35836
7.65071	2.95719	16.8484	3.23666	8.03826	4.78369	8.19111	3.598	9.74773	2.61888	9.22651	3.39143	7.0035	3.84742	12.7682	2.76789	12.4945	3.04033	6.46054	2.37586		6.62722	4.81879	4.25578	7.09665	6.33024	5.22263	6.58816	5.35528	6.60217	7.12465	7.68398	8.07529	6.61912	7.40321	8.25805	5.74069	6.05684	5.60657	8.16667	6.37298		36.9667	4.17832	42.1914	5.30133	6.81472	3.29595	23.8934	4.28527
7.66989	2.9476	16.8139	3.2373	8.08623	4.76195	8.19111	3.598	9.75476	2.63806	9.22139	3.39527	6.98304	3.81928	12.9908	2.7794	12.5143	3.0787	6.39339	2.37714		6.79377	4.78047	4.26904	7.10328	6.32582	5.20863	6.67291	5.40244	6.59259	7.17992	7.71935	8.0775	6.61175	6.58816	8.2131	5.77533	6.17769	5.60805	8.14161	6.37445		36.9667	4.13554	42.0434	5.27637	6.84503	3.26565	24.0378	4.18723
7.68332	2.92074	16.9495	3.23347	8.16361	4.74084	8.18471	3.5948	9.76371	2.65789	9.21947	3.39847	6.99519	3.79434	13.0451	2.77748	12.4945	3.11451	6.33583	2.37714		6.9441	4.73699	4.28231	7.11139	6.31329	5.20937	6.67881	5.42381	6.58301	7.2654	7.74146	8.07529	6.60806	6.14895	8.2131	5.81365	6.23296	5.59847	8.1173	6.35972		36.9453	4.11949	42.0523	5.26568	6.85216	3.25317	24.0681	4.14623
7.67629	2.9201	17.2999	3.21364	8.11309	4.73381	8.22948	3.5948	9.75924	2.65917	9.21883	3.39783	7.02269	3.7937	13.0349	2.7762	12.4248	3.14265	6.31664	2.37074		7.0458	4.64782	4.32136	7.10402	6.30371	5.21452	6.65891	5.41423	6.56311	7.35015	7.75694	8.07087	6.6169	6.08189	8.21383	5.8306	6.26318	5.58667	8.11877	6.27202		36.9007	4.13375	42.0399	5.25142	6.85216	3.26208	24.1358	4.16049
7.65582	2.93289	17.6357	3.2098	7.89501	4.75491	8.36186	3.5948	9.7586	2.66173	9.23035	3.39719	7.02013	3.79114	13.0151	2.77428	12.357	3.15417	6.32176	2.37074		7.10033	4.5395	4.39653	7.0937	6.29118	5.24179	6.6508	5.4135	6.54911	7.39805	7.80263	8.07971	6.62501	6.06347	8.20646	5.84386	6.32213	5.58078	8.12172	6.14011		36.9988	4.14801	42.0149	5.20507	6.85394	3.25673	24.5031	4.16762
7.65582	2.94376	17.7578	3.22451	7.69995	4.76003	8.46547	3.5948	9.7586	2.67899	9.24506	3.39207	6.97664	3.75852	12.9831	2.7858	12.3033	3.15417	6.33583	2.38353		7.15265	4.44738	4.45254	7.08559	6.24844	5.26611	6.65301	5.41865	6.53363	7.43564	7.86527	8.09593	6.63975	6.07231	8.16372	5.87187	6.41277	5.56457	8.12172	6.05831		37.104	4.11771	41.9525	5.14625	6.85216	3.23356	24.7669	4.1694
7.66541	2.9444	17.7572	3.25393	7.66477	4.74852	8.52942	3.5948	9.76244	2.70713	9.26296	3.38695	6.9242	3.68753	12.9313	2.78452	12.2432	3.16887	6.34031	2.38801		7.23666	4.34716	4.46949	7.08928	6.21233	5.30885	6.64712	5.4216	6.48942	7.45848	7.93085	8.11361	6.63975	6.07894	8.0834	5.89545	6.55353	5.53509	8.12245	6.03841		37.1949	4.08028	41.8295	5.11238	6.83968	3.23178	24.8382	4.16762
7.69227	2.9444	17.7578	3.28655	7.66669	4.76962	8.62791	3.59033	9.70935	2.76789	9.28215	3.3748	6.89926	3.67986	12.9128	2.78452	12.217	3.22068	6.34606	2.404		7.34278	4.25651	4.44738	7.09886	6.19022	5.28895	6.6567	5.42087	6.46731	7.46069	8.00823	8.12098	6.65375	6.08116	8.00749	5.89692	6.73334	5.52256	8.10772	6.0281		37.341	4.07315	41.7119	5.09634	6.84146	3.23178	24.8792	4.16227
7.68844	2.96231	17.7578	3.29806	7.66541	4.82974	8.75134	3.58393	9.58593	2.86638	9.27319	3.39271	6.91077	3.66579	12.9128	2.7826	12.2125	3.28591	6.35374	2.41934		7.41942	4.20051	4.41938	7.10254	6.17032	5.16957	6.6648	5.41128	6.47689	7.45627	8.05539	8.1254	6.65596	6.07673	7.98981	5.89471	6.87557	5.52846	8.0915	6.00599		37.3999	4.07315	41.6495	5.09634	6.86107	3.2603	24.9362	4.16227
7.6878	2.98277	17.7604	3.29742	7.64239	4.91096	8.86645	3.57689	9.56034	2.95335	9.26296	3.40102	6.95554	3.58457	12.9115	2.77109	12.2138	3.3294	6.3435	2.42702		7.47911	4.16145	4.43633	7.10107	6.17106	5.11578	6.6648	5.37812	6.48499	7.44743	8.04213	8.13277	6.65522	6.01778	7.98981	5.8925	6.98979	5.53656	8.09887	5.98683		37.3892	4.07315	41.6584	5.09812	6.85572	3.25495	24.9736	4.15514
7.67117	2.97382	17.7438	3.29678	7.61617	5.03247	8.96878	3.56922	9.58593	3.00388	9.25976	3.40486	6.97408	3.44259	12.8897	2.76661	12.2195	3.35626	6.31345	2.42638		7.54765	4.11871	4.53065	7.10402	6.1858	5.13346	6.65891	5.3317	6.46583	7.429	8.04066	8.13425	6.65449	5.78859	7.98391	5.90871	7.0937	5.53509	8.0915	5.97651		37.3767	4.06067	41.7244	5.09812	6.8575	3.21217	24.9683	4.14623
7.62321	2.98149	17.6862	3.29806	7.60146	5.11752	9.0711	3.56091	9.61726	3.03074	9.25785	3.3812	6.96833	3.31725	12.8571	2.78835	12.2272	3.37672	6.30513	2.42638		7.58892	4.08481	4.6294	7.10549	6.13864	5.15115	6.66407	5.31843	6.45994	7.41647	8.08119	8.12614	6.66554	5.56899	7.98244	5.93672	7.18434	5.5314	8.08045	5.96251		37.4854	4.05176	41.7208	5.08029	6.91455	3.17295	24.995	4.11236
7.56693	2.98533	17.5423	3.29358	7.59379	5.13031	9.12482	3.5705	9.63325	3.04161	9.26168	3.28975	6.96641	3.29422	12.8181	2.79347	12.2099	3.38056	6.32688	2.4251		7.61839	4.0686	4.71562	7.09223	6.076	5.15041	6.66702	5.31769	6.47394	7.42753	8.1313	8.12098	6.66775	5.48572	7.9957	5.97209	7.25951	5.52404	8.07824	5.93303		37.6922	4.04641	41.473	5.0696	7.16589	3.16226	25.1056	4.05532
7.54262	2.98341	17.2558	3.33068	7.59123	5.12904	9.10116	3.58969	9.62685	3.04161	9.26616	3.21876	6.97984	3.28399	12.7618	2.79411	12.1786	3.37992	6.37164	2.42574		7.69135	4.05975	4.80184	7.08191	6.06421	5.15262	6.66702	5.31548	6.48794	7.43269	8.16667	8.11509	6.66186	5.39876	7.99497	5.99641	7.28604	5.51888	8.07971	5.92198		37.6833	4.0375	41.3001	5.07138	7.36019	3.16761	25.1359	3.9555
7.53815	2.97318	16.9731	3.43556	7.60082	5.13415	9.16831	3.59096	9.66778	3.04161	9.25337	3.21364	7.05914	3.26736	12.7164	2.82289	12.1594	3.38631	6.40874	2.42382		7.81221	4.01627	4.89617	7.08633	6.09516	5.16441	6.6648	5.31548	6.52405	7.41647	8.17625	8.10919	6.64859	5.24326	7.97138	6.01336	7.26025	5.51961	8.0834	5.91019		37.6369	4.01789	41.3108	5.06781	7.44931	3.1783	25.1394	3.75585
7.56245	2.9655	16.9213	3.4912	7.62832	5.15718	9.28215	3.59992	9.75476	3.04161	9.22331	3.18486	7.16338	3.26033	12.671	2.90795	12.1626	3.378	6.41577	2.4251		7.90506	3.94332	4.9566	7.1136	6.21454	5.16662	6.65449	5.31475	6.555	7.38995	8.14751	8.11803	6.64196	5.14746	7.9397	6.03473	7.24403	5.51077	8.09298	5.88808		37.6334	3.9858	41.2751	5.06247	7.46357	3.20682	25.4015	3.57225
7.60338	2.96422	16.9847	3.5123	7.66414	5.19171	9.43116	3.62358	9.8315	3.03905	9.18622	3.15736	7.23117	3.24818	12.6243	2.98981	12.1863	3.32428	6.40746	2.40655		7.9618	3.92047	4.98239	7.12539	6.33098	5.1541	6.64564	5.32359	6.55795	7.35089	8.07382	8.13867	6.64196	5.1202	7.90432	6.06421	7.2853	5.48793	8.08929	5.87039		37.5746	3.9555	41.3001	5.07316	7.46714	3.2193	25.4389	3.46351
7.62768	2.96742	17.0211	3.54876	7.73704	5.22369	9.6211	3.64596	9.85389	3.03841	9.15936	3.17335	7.24524	3.24562	12.6058	3.04417	12.2106	3.26097	6.39659	2.404		8.0016	3.91384	5.04135	7.09886	6.40393	5.12462	6.64196	5.33391	6.54026	7.29046	7.99497	8.15341	6.6427	5.1143	7.82621	6.09958	7.33762	5.46803	8.08929	5.86818		37.5674	3.9448	41.4267	5.09455	7.54201	3.16761	25.4567	3.42251
7.64879	2.96103	17.0422	3.57306	7.80803	5.24799	9.79697	3.63573	9.8654	3.03841	9.16895	3.18742	7.24908	3.24946	12.6103	3.05056	12.2477	3.20853	6.39659	2.4315		8.02518	3.8991	5.16441	7.0738	6.4312	5.08409	6.62722	5.33907	6.48205	7.2315	7.94706	8.16667	6.64343	5.12536	7.67145	6.1379	7.36342	5.45034	8.07677	5.87629		37.5425	3.93054	41.5568	5.09277	7.59905	3.1373	25.5476	3.48312
7.69483	2.95847	17.0333	3.57881	7.83233	5.26973	9.9786	3.65236	9.86796	3.02946	9.19325	3.19062	7.25356	3.24178	12.6346	3.04864	12.2508	3.18998	6.40298	2.43853		8.07677	3.90279	5.24474	7.06496	6.43636	5.08114	6.61101	5.34128	6.42088	7.16223	7.94485	8.17257	6.64491	5.13273	7.5108	6.16148	7.36784	5.42308	8.0635	5.90577		37.3678	3.91272	41.596	5.09812	7.60974	3.13017	25.6118	3.51877
7.7703	2.95655	17.0045	3.57945	7.80419	5.28124	10.1059	3.66003	9.83918	3.01858	9.20796	3.1919	7.24972	3.22068	12.8117	3.04672	12.2157	3.1951	6.4049	2.40591		8.12245	3.91089	5.26316	7.04875	6.42825	5.08188	6.6088	5.34201	6.42604	7.04506	7.96549	8.16446	6.64122	5.13273	7.44669	6.1578	7.37152	5.41128	8.0635	5.96988		37.1824	3.90915	41.5782	5.09277	7.66144	3.14087	25.7419	3.52412
7.76198	2.95783	16.9923	3.5737	7.75239	5.28444	10.127	3.66387	9.80017	3.01283	9.17407	3.19701	7.32454	3.20661	13.2824	3.05312	12.1773	3.17271	6.41193	2.40208		8.13498	3.91237	5.31917	7.0119	6.43193	5.07672	6.5889	5.35823	6.40983	6.95073	7.98686	8.16151	6.72007	5.13936	7.45627	6.14822	7.39363	5.39802	8.0495	6.00746		37.0131	3.91093	41.4908	5.08921	7.87713	3.20861	25.9737	3.50808
7.75751	2.95335	16.9923	3.55707	7.73768	5.2838	10.1263	3.67027	9.85197	3.01027	9.15232	3.19893	7.49466	3.17207	13.7749	3.11387	12.1281	3.16504	6.41449	2.39952		8.12688	3.91089	5.47687	6.96695	6.45994	5.0664	6.55353	5.37886	6.48499	6.89546	7.97433	8.16667	6.83504	5.14525	7.50122	6.15485	7.43785	5.37149	8.04729	6.00746		36.9649	3.91806	41.2965	5.09277	8.0643	3.27634	26.143	3.51164
7.77477	2.94376	16.9936	3.55067	7.7396	5.30491	10.1257	3.66643	9.93831	3.01091	9.16	3.2162	7.55542	3.09405	14.1937	3.15864	12.0673	3.17847	6.39786	2.39504		8.15635	3.90131	5.67732	6.93305	6.53437	5.05903	6.54321	5.38623	6.60143	6.81735	7.96696	8.15341	6.90136	5.14304	7.50122	6.16959	7.47985	5.35159	8.04876	6.01925		36.972	3.93232	41.1486	5.1106	8.09638	3.29773	26.1751	3.5562
7.78181	2.96167	17.0147	3.55451	7.72681	5.29467	10.0886	3.66643	10.0035	3.0237	9.11523	3.19701	7.54135	3.03585	14.5103	3.16568	11.9471	3.18486	6.36397	2.40208		8.1733	3.88142	5.90503	6.90283	6.61764	5.05166	6.53658	5.37739	6.60585	6.66407	7.97138	8.14014	6.92273	5.15852	7.42458	6.17696	7.54323	5.34717	8.05171	6.07084		36.9917	3.93945	41.1236	5.11416	8.13025	3.38686	26.1787	3.59186
7.74791	2.96167	17.0467	3.55835	7.71977	5.27229	10.0259	3.66515	10.0451	3.03777	9.02314	3.11515	7.52664	3.02626	14.6363	3.17335	11.7808	3.18486	6.33967	2.42766		8.17478	3.84752	6.14674	6.88809	6.66186	5.0325	6.52995	5.37739	6.5948	6.51594	7.94191	8.15341	6.89178	5.18357	7.26319	6.17548	7.62797	5.34349	8.05171	6.11137		36.9471	3.94302	41.1165	5.06425	8.35129	3.49738	26.1769	3.59899
7.70123	2.95335	17.0959	3.57817	7.71658	5.26462	10.0144	3.67922	10.0426	3.05951	8.95471	3.09085	7.5228	3.02754	14.6753	3.1855	11.6945	3.18742	6.41577	2.4283		8.17257	3.82467	6.31329	6.86083	6.67291	5.02882	6.56606	5.38549	6.61027	6.4732	7.89401	8.1652	6.85125	5.18652	7.14381	6.17106	7.60881	5.33317	8.05171	6.12537		36.6815	3.94302	41.1628	5.00364	8.61867	3.53125	26.1983	3.59364
7.70059	2.95911	17.0473	3.598	7.71274	5.26014	10.0272	3.67986	10.001	3.06271	8.91122	3.11068	7.53111	3.03138	14.6766	3.1951	11.6689	3.19893	6.63385	2.4219		8.16888	3.82172	6.40172	6.7665	6.67217	5.03029	6.58301	5.41055	6.61322	6.46952	7.87927	8.17109	6.81956	5.18652	7.12391	6.18138	7.54617	5.33464	8.05097	6.15853		36.3196	3.95906	41.1628	4.98047	8.72384	3.52055	26.2482	3.59542
7.74152	2.96039	16.9827	3.61207	7.71274	5.26206	10.0272	3.69841	9.98116	3.07294	8.84791	3.13178	7.54071	3.03393	14.7495	3.19446	11.6612	3.25777	6.82315	2.43022		8.16078	3.81214	6.48942	6.67586	6.66628	5.03103	6.58301	5.42308	6.61248	6.35087	7.90064	8.18215	6.8343	5.18357	7.12097	6.17917	7.52554	5.34865	8.05171	6.2337		36.0861	3.96619	41.022	4.98225	8.75058	3.47599	26.2375	3.5972
7.79076	2.95975	16.977	3.60439	7.69739	5.25183	10.0394	3.75021	9.99459	3.09853	8.72512	3.16056	7.52536	3.03905	14.9478	3.19446	11.7104	3.46881	6.921	2.45964		8.15341	3.80699	6.58006	6.6508	6.67954	5.02808	6.58595	5.40244	6.61912	6.28234	7.89695	8.18141	6.86893	5.18505	7.13644	6.16885	7.51817	5.3317	8.05539	6.30739		36.0059	3.96441	40.8384	4.99116	8.74523	3.48134	26.1858	3.5972
7.85408	2.96103	16.9885	3.59992	7.71658	5.24159	10.0752	3.79306	9.97348	3.11324	8.59273	3.20213	7.4953	3.06527	15.0948	3.2162	11.7616	3.75852	6.93763	2.45964		8.1173	3.80551	6.6707	6.6368	6.69428	5.03692	6.58448	5.39213	6.63385	6.28381	7.85642	8.18804	6.87041	5.18063	7.16002	6.16664	7.50933	5.27422	8.05539	6.36193		36.0202	3.96263	40.6049	4.99651	8.73632	3.50986	26.0913	3.58829
7.90972	2.96039	16.9936	3.5948	7.70315	5.23136	10.1097	3.85509	9.94598	3.11004	8.50959	3.20661	7.48954	3.10044	15.2592	3.22387	11.7693	3.96893	6.88966	2.41807		8.06424	3.81583	6.78345	6.62943	6.69649	5.04135	6.58964	5.39507	6.63754	6.28086	7.82768	8.17994	6.86672	5.19242	7.16002	6.1659	7.50785	5.23663	8.05539	6.42604		36.038	3.96085	40.3518	4.99651	8.72563	3.50808	26.0771	3.58473
7.92762	2.95719	16.9917	3.58841	7.66286	5.24095	10.1455	3.91585	10.0342	3.1062	8.43541	3.16504	7.50489	3.10812	15.4658	3.23666	11.7546	4.05207	6.85385	2.4008		8.0436	3.83867	6.88515	6.61985	6.66923	5.04061	6.72892	5.39286	6.62796	6.2816	7.81737	8.17625	6.80777	5.19315	7.1615	6.15706	7.53881	5.24032	8.08413	6.48499		36.0398	3.96085	40.2395	4.99473	8.71493	3.50986	26.0771	3.59007
7.94169	2.95527	16.9936	3.58009	7.71658	5.23072	10.1749	3.96509	10.0624	3.10428	8.39384	3.15992	7.5164	3.10748	15.5707	3.27504	11.6797	4.04759	6.83402	2.39504		8.04287	3.84162	6.95516	6.58301	6.64933	5.03398	6.93084	5.39507	6.6287	6.28602	7.81073	8.17699	6.58006	5.19168	7.13865	6.1379	7.57344	5.23516	8.15488	6.53142		36.0344	3.96085	40.4391	4.99651	8.70958	3.52947	26.1163	3.5776
7.96024	2.95975	16.9987	3.59096	7.85152	5.17252	10.1743	3.97724	10.0106	3.10812	8.44692	3.18294	7.51832	3.12667	15.5969	3.2923	11.6132	4.14096	6.80525	2.38289		8.03623	3.83352	6.98832	6.53142	6.64712	5.03987	6.99495	5.39286	6.64491	6.28529	7.78862	8.18362	6.40172	5.19389	7.07749	6.12095	7.58302	5.21747	8.17478	6.58964		35.9596	3.96085	40.612	5.00008	8.76662	3.54194	26.1911	3.54373
7.95832	2.9719	16.9955	3.59352	7.91291	5.14886	10.2331	3.96637	9.99267	3.10748	8.60105	3.24306	7.50937	3.14521	15.6045	3.31149	11.6132	4.28549	6.7867	2.37586		8.0296	3.8652	7.00306	6.499	6.64859	5.04429	7.01043	5.37518	6.6766	6.28897	7.74662	8.19394	6.38403	5.19389	7.01116	6.10326	7.59629	5.18652	8.16667	6.65522		35.89	3.96263	40.4106	5.00008	8.8914	3.55264	26.3159	3.5259
7.95768	2.98853	16.9795	3.59864	7.93274	5.1495	10.3329	3.98428	9.99459	3.11515	8.90994	3.32876	7.50745	3.13818	15.6199	3.34538	11.7872	4.33346	6.78734	2.37586		8.03181	3.905	7.02222	6.47615	6.65449	5.0583	7.03106	5.37812	6.68028	6.30223	7.71788	8.19615	6.38624	5.19389	7.00674	6.076	7.61471	5.15041	8.16593	6.69502		35.8722	3.96798	39.8545	5.00008	8.98944	3.56333	26.4924	3.5366
7.96535	3.00835	16.9827	3.60695	7.93594	5.16229	10.3623	3.99323	10.0029	3.18678	9.09285	3.36713	7.48635	3.13178	15.6557	3.36009	12.3078	4.34497	6.78606	2.38033		8.03181	3.92784	7.09001	6.43636	6.68249	5.06124	7.06496	5.39286	6.67586	6.30223	7.7083	8.20057	6.3774	5.19315	7.04948	6.05168	7.62208	5.12315	8.17035	6.70976		35.8722	3.97332	39.0131	4.98403	9.08214	3.56868	26.5708	3.5366
7.95256	3.01858	16.9751	3.59736	7.93977	5.17316	10.3553	3.99899	9.99778	3.31725	9.1018	3.36585	7.41536	3.14329	15.6704	3.35754	12.8047	4.35584	6.78862	2.37714		8.03108	3.93153	7.14086	6.39509	6.6987	5.00524	7.14528	5.38476	6.67807	6.29265	7.70388	8.21457	6.37003	5.1961	7.14971	6.04062	7.62429	5.08482	8.1593	6.71786		35.8704	3.97332	38.3981	4.94482	9.13383	3.57403	26.5459	3.54729
7.86942	3.01986	16.8529	3.5948	7.93913	5.17316	10.3419	4.0041	9.99842	3.39015	9.10244	3.36393	7.35652	3.15992	15.6621	3.35945	12.985	4.38718	6.76048	2.38161		8.03108	3.93079	7.17992	6.36635	6.69797	4.97355	7.26025	5.33612	6.67733	6.28971	7.69872	8.23889	6.36119	5.19831	7.28014	6.03915	7.62945	5.04282	8.14456	6.72302		35.8383	3.97154	38.1147	4.9163	9.12848	3.58294	26.4924	3.58116
7.72617	3.02242	16.7013	3.59928	7.91931	5.17892	10.3393	4.00346	10.0048	3.40294	9.1293	3.36393	7.3271	3.16376	15.751	3.39271	13.0234	4.47352	6.67414	2.39376		8.03108	3.94479	7.27425	6.34571	6.6766	4.94702	7.35089	5.27864	6.67439	6.28897	7.69061	8.26763	6.32803	5.20716	7.35384	6.04652	7.63166	5.01187	8.13203	6.73629		35.6405	3.97154	37.8865	4.90738	9.1374	3.62216	26.471	3.60433
7.59379	3.02114	16.6515	3.59544	7.89501	5.1834	10.3924	4.01178	10.0464	3.4119	9.16447	3.35498	7.32774	3.20916	15.8847	3.40614	13.0228	4.59055	6.52129	2.40272		8.03108	3.96837	7.4209	6.3295	6.5948	4.88954	7.38921	5.22484	6.67365	6.28529	7.66998	8.28384	6.31845	5.23368	7.373	6.04652	7.62724	5.00745	8.09593	6.75324		35.3357	3.96619	37.7189	4.9163	9.13918	3.76833	26.4603	3.61503
7.50937	3.01027	16.6374	3.60312	7.93977	5.18084	10.5011	4.02393	10.0643	3.42085	9.17151	3.34219	7.32071	3.23155	15.9499	3.40358	13.0726	4.66857	6.3435	2.41231		8.03255	3.94627	7.53807	6.32729	6.54026	4.86375	7.41353	5.18063	6.67291	6.2956	7.6324	8.29416	6.34792	5.25284	7.37447	6.01925	7.62576	4.99197	8.05834	6.76061		35.1503	3.96619	37.7029	4.92699	9.13918	3.89133	26.4585	3.68633
7.43582	3.0026	16.6003	3.60951	8.02611	5.20834	10.5817	4.02521	10.063	3.4119	9.17215	3.33451	7.29832	3.21748	15.9512	3.39783	13.2556	4.71526	6.22711	2.41231		8.03108	3.93669	7.63166	6.33834	6.5469	4.88364	7.42458	5.12757	6.68175	6.33245	7.5926	8.30595	6.38256	5.2499	7.32878	6.00451	7.63387	4.96249	8.05466	6.75987		35.0825	3.96976	37.7439	4.9359	9.12492	3.89311	26.4692	3.84676
7.38914	3.00451	16.5977	3.60887	8.05233	5.22752	10.59	4.038	10.056	3.45922	9.17982	3.33323	7.24141	3.21108	15.9461	3.37033	13.4391	4.73828	6.1299	2.40783		8.02739	3.97132	7.71198	6.34571	6.57343	4.90943	7.42532	5.05314	6.6847	6.34129	7.54396	8.29784	6.36708	5.25506	7.21013	6.00746	7.62797	4.92933	8.07529	6.77092		35.079	3.96976	37.7475	4.94838	9.1374	3.89311	26.4942	3.97332
7.37635	3.00515	16.5453	3.61399	8.03506	5.2384	10.5682	4.06678	10.0464	3.60823	9.18878	3.3294	7.12501	3.21684	15.9614	3.35818	13.4781	4.72357	5.97961	2.39248		8.02886	3.99859	7.7562	6.34866	6.6029	4.92712	7.42974	5.00892	6.67291	6.34645	7.46659	8.28826	6.33466	5.27569	7.15855	6.00378	7.62797	4.90501	8.09371	6.79377		35.0736	3.97154	37.6476	4.96799	9.21939	3.88598	26.4995	4.0678
7.37059	3.00707	16.5037	3.6191	8.02483	5.24351	10.5644	4.10003	10.0681	3.7873	9.14401	3.22132	6.98304	3.21428	15.9205	3.35626	13.4679	4.7159	5.83764	2.37074		8.03181	4.00522	7.79378	6.35677	6.61543	4.94039	7.43637	4.98018	6.66996	6.35014	7.41205	8.30742	6.29044	5.29485	7.17624	5.99862	7.59997	4.89617	8.0974	6.81293		35.0736	3.97332	37.4801	4.99116	9.29961	3.89133	26.5904	4.13732
7.36675	3.02242	16.528	3.6191	8.03123	5.23648	10.5625	4.13968	10.1263	3.89794	9.01994	3.17783	6.8353	3.21364	15.8655	3.35945	13.5286	4.71846	5.73851	2.36818		8.05466	4.01996	7.84463	6.3693	6.62943	4.95144	7.43711	4.94481	6.69428	6.35382	7.38847	8.3229	6.26539	5.29927	7.19318	6.00894	7.55944	4.88438	8.09224	6.82546		35.0505	3.98224	37.407	5.01077	9.34952	3.89667	27.1822	4.15158
7.36995	3.02242	16.5312	3.61335	8.04274	5.23392	10.5503	4.14672	10.1263	3.91265	8.91058	3.18614	6.68246	3.23091	15.8629	3.36521	13.5926	4.71846	5.66049	2.38417		8.09445	4.03838	7.88958	6.37666	6.62648	4.96986	7.43711	4.93744	6.75471	6.35898	7.35384	8.31774	6.26981	5.29632	7.19171	6.02662	7.56533	4.85343	8.08634	6.83504		34.9988	3.98758	37.4177	5.01077	9.35665	3.91806	27.8293	4.14267
7.34693	3.03138	16.4858	3.61207	8.05233	5.23904	10.5503	4.15375	10.212	3.92224	8.84727	3.17399	6.60507	3.26416	15.8968	3.35626	13.6041	4.72549	5.63682	2.40464		8.1055	4.04723	7.9139	6.37372	6.62575	4.98608	7.45701	4.94039	6.80187	6.35898	7.29783	8.29858	6.27276	5.29264	7.17034	6.04652	7.58155	4.82911	8.08192	6.85272		34.8722	3.98402	37.4373	5.01434	9.36022	3.94837	28.1306	4.15514
7.34757	3.03713	16.2997	3.62678	8.05553	5.24095	10.5516	4.148	10.3828	3.96381	8.79355	3.18166	6.60443	3.2648	15.8962	3.34922	13.6047	4.73061	5.64386	2.42574		8.10477	4.05607	7.93454	6.33982	6.61175	4.9905	7.51301	4.91017	6.81809	6.36487	7.28309	8.24626	6.27718	5.29117	7.15413	6.06126	7.58228	4.81732	8.07898	6.87262		34.7082	3.98402	37.4266	4.97156	9.37626	3.94658	28.3159	4.16406
7.3578	3.02754	16.1194	3.60439	8.05617	5.23584	10.5516	4.09683	10.4307	3.99067	8.76541	3.19382	6.59804	3.27248	15.8994	3.3537	13.5971	4.73189	5.64706	2.44173		8.12467	4.05975	7.95886	6.27865	6.60438	4.99713	7.5307	4.89101	6.80408	6.36414	7.3052	8.18878	6.28676	5.2978	7.14234	6.06126	7.59039	4.81437	8.07603	6.86746		34.6904	3.9858	37.3196	4.92164	9.48856	3.9555	28.4354	4.16227
7.3514	3.02626	16.129	3.59864	8.05489	5.23584	10.5228	4.03608	10.3655	4.01561	8.78523	3.22323	6.58141	3.2923	15.9793	3.34347	13.5779	4.73636	5.63363	2.41487		8.15709	4.06712	7.98096	6.27423	6.61101	5.00524	7.52996	4.8947	6.81145	6.36856	7.25509	8.15856	6.29044	5.30075	7.13791	6.04284	7.58965	4.81437	8.07382	6.8483		34.7171	3.98045	37.161	4.89669	9.85933	4.00184	28.4585	4.16049
7.35013	3.02754	16.1629	3.60312	8.05105	5.2288	10.4691	3.98811	10.2581	4.02457	8.81529	3.24754	6.57054	3.28911	16.0458	3.34538	13.5574	4.7434	5.63107	2.27609		8.14456	4.08334	7.99202	6.28013	6.60438	5.02219	7.52407	4.89249	6.85346	6.36708	7.24403	8.14088	6.29339	5.29485	7.15339	6.0281	7.58744	4.81437	8.10477	6.83504		34.7545	3.99115	36.9827	4.88421	10.1142	4.1391	28.4479	4.15693
7.34501	3.01027	16.1545	3.60759	8.0728	5.18979	10.4218	3.93375	10.2203	4.01242	8.81721	3.23539	6.56926	3.268	16.0388	3.35626	13.5446	4.75427	5.64322	2.15074		8.11435	4.08849	8.00086	6.27644	6.60438	5.05608	7.52407	4.8748	6.87851	6.36266	7.27204	8.1114	6.27128	5.31106	7.2514	6.03326	7.5786	4.81511	8.16446	6.77608		34.7884	3.9965	36.7243	4.88956	10.1624	4.23892	28.43	4.16227
7.34373	2.98725	16.1315	3.6191	8.10925	5.1559	10.3681	3.81736	10.2139	4.00218	8.83192	3.21236	6.57374	3.24178	16.0369	3.36329	13.5465	4.76578	5.6477	2.11237		8.0576	4.09144	8.03771	6.26391	6.59111	5.11872	7.5248	4.87406	6.8682	6.3634	7.24551	8.08929	6.24107	5.33907	7.46069	6.05536	7.5786	4.82395	8.20941	6.73702		34.7902	4.01076	36.4943	4.88956	10.198	4.2621	28.4318	4.17297
7.3853	2.97446	16.1136	3.61463	8.15018	5.15781	10.3546	3.66387	10.1756	4.00346	8.84855	3.20021	6.57949	3.26864	16.0369	3.36905	13.5453	4.78881	5.64194	2.11109		8.00749	4.10986	8.09445	6.24549	6.64122	5.20347	7.53365	4.87848	6.87925	6.36193	7.17181	8.0694	6.2676	5.35159	7.56018	6.08189	7.58228	4.82616	8.22563	6.77977		34.792	4.09988	36.4337	4.88956	10.2729	4.27458	28.5085	4.20149
7.49786	2.95911	16.1386	3.61719	8.23268	5.16037	10.4141	3.56027	10.1334	3.99899	8.86006	3.20213	6.58205	3.2923	15.9838	3.37352	13.5497	4.82526	5.65537	2.11429		7.9876	4.11429	8.14088	6.19759	6.81072	5.33538	7.5248	4.87701	6.90062	6.36119	7.0878	8.04434	6.32434	5.35454	7.58228	6.11948	7.57565	4.83279	8.22857	6.79966		34.8116	4.16406	36.448	4.88778	10.3371	4.27814	28.5602	4.24427
7.59123	2.96103	16.2965	3.63317	8.32221	5.16293	10.4007	3.55515	10.1474	4.00858	8.87285	3.22132	6.63577	3.32364	15.9128	3.37352	13.5581	4.8566	5.67903	2.11301		7.97581	4.1025	8.19025	6.16295	6.87336	5.50045	7.51301	4.87701	6.87999	6.35677	7.01558	8.01265	6.34571	5.36338	7.6464	6.18212	7.5845	4.8468	8.23078	6.82472		34.849	4.17832	36.4997	4.87708	10.4084	4.30844	28.553	4.27992
7.65774	2.96422	16.5606	3.63445	8.31646	5.16741	10.3725	3.57178	10.1557	4.04887	8.86198	3.22771	6.70996	3.36777	15.845	3.37352	13.5414	4.86491	5.70397	2.10406		7.95222	4.10176	8.24626	6.14232	6.87262	5.61689	7.50933	4.88291	6.85862	6.35529	6.96179	7.98465	6.34203	5.36633	7.76652	6.22707	7.62945	4.84901	8.25436	6.82103		34.89	4.1694	36.6138	4.88243	10.4832	4.42609	28.5584	4.35479
7.7428	2.96486	16.7499	3.63445	8.23779	5.16485	10.3617	3.54876	10.1014	4.06805	8.87221	3.22899	6.73554	3.39783	15.829	3.36649	13.519	4.86299	5.70717	2.09063		7.93527	4.09365	8.2691	6.10253	6.8763	5.71195	7.53217	4.87627	6.84093	6.35382	6.91389	7.9817	6.34203	5.36633	7.87263	6.24549	7.63166	4.8409	8.29784	6.80998		34.9061	4.1694	36.7029	4.88065	10.5011	4.46174	28.5334	4.45461
7.7882	2.96614	16.8747	3.62934	8.14314	5.16677	10.3681	3.44259	9.96517	4.06933	8.91378	3.25777	6.70932	3.38695	15.822	3.35434	13.5184	4.86363	5.69438	2.08487		7.92717	4.06491	8.27574	6.04947	6.8763	5.82618	7.5027	4.86817	6.8144	6.34719	6.86525	7.99128	6.34129	5.36928	7.98244	6.25139	7.63755	4.82616	8.31848	6.80408		34.8472	4.18188	36.6298	4.86104	10.5171	4.45996	28.3623	4.53126
7.80931	2.96678	16.9335	3.62358	8.0907	5.18084	10.4909	3.32876	9.80848	4.06614	8.9061	3.29422	6.70164	3.4394	15.8188	3.36009	13.5433	4.86363	5.6995	2.07784		7.93233	4.06933	8.28384	6.01631	6.87851	5.89766	7.45258	4.87038	6.77092	6.34498	6.87188	7.96475	6.33466	5.37075	8.13351	6.25876	7.62576	4.78047	8.33543	6.8063		34.6939	4.1908	36.8508	4.804	10.706	4.45818	28.029	4.61326
7.80611	2.96231	16.8241	3.62486	8.04721	5.20322	10.6661	3.26608	9.66715	4.05654	8.89907	3.32108	6.74129	3.47073	15.916	3.3569	13.6022	4.86491	5.73147	2.10022		7.93675	4.11355	8.29342	5.99715	6.88662	5.93893	7.44669	4.8689	6.76724	6.35456	6.91094	7.93159	6.30887	5.35602	8.28753	6.24402	7.64124	4.73699	8.36712	6.80556		34.3749	4.18545	37.2109	4.76121	11.0893	4.46174	27.4781	4.69882
7.80739	2.92521	16.5894	3.61271	8.02931	5.21665	10.7518	3.19382	9.58337	4.05079	8.8818	3.38056	6.75856	3.48224	16.042	3.29486	13.7154	4.86427	5.75769	2.1322		7.94338	4.45106	8.29563	5.99346	6.89768	6.01336	7.44816	4.84458	6.77019	6.3693	6.9441	7.92422	6.26391	5.33907	8.38628	6.2138	7.67735	4.72299	8.39291	6.79524		33.8294	4.16049	37.2751	4.69882	11.4119	4.4867	26.8739	4.75052
7.80483	2.87853	16.3848	3.57434	8.12652	5.21665	10.7844	3.13306	9.58337	4.05526	8.86389	3.4848	6.75025	3.67027	16.0887	3.26672	13.8484	4.86747	5.78455	2.13923		7.95075	4.97871	8.29784	5.9942	6.9021	6.11948	7.46511	4.80184	6.77756	6.37224	6.99863	7.8999	6.20349	5.32285	8.41428	6.19685	7.69577	4.71489	8.40249	6.76871		33.1057	4.16762	37.2377	4.60435	11.6152	4.55266	26.5405	4.77191
7.82594	2.86446	16.3509	3.52062	8.19431	5.22113	10.7812	3.12347	9.59999	4.0559	8.88948	3.56027	6.74001	3.74701	16.1021	3.25137	13.984	4.8713	5.83252	2.13923		7.94485	5.23811	8.28532	5.99346	6.8962	6.21233	7.50712	4.78858	6.8004	6.37224	7.02001	7.84095	6.17917	5.31843	8.42607	6.22044	7.69282	4.69499	8.40249	6.70607		32.3624	4.18545	37.202	4.53661	11.838	4.60791	26.5013	4.78974
7.89181	2.86766	16.4078	3.49248	8.19878	5.24799	10.7614	3.11963	9.53093	4.06166	8.90866	3.61335	6.78606	3.75788	16.0868	3.21876	14.1138	4.88154	5.84595	2.13603		7.94633	5.45403	8.25731	5.99493	6.88957	6.31181	7.51375	4.78858	6.80187	6.37666	6.99421	7.79968	6.18138	5.32285	8.43639	6.35308	7.72893	4.6574	8.39438	6.64564		32.357	4.19971	37.1467	4.52057	12.0768	4.61148	26.6368	4.7933
8.02291	2.86062	16.3515	3.48864	8.19878	5.26142	10.7633	3.09533	9.22523	4.06102	8.91122	3.63765	6.82827	3.78986	16.0254	3.20277	14.1714	4.90648	5.81078	2.12196		7.94706	5.44813	8.22784	5.99641	6.85788	6.42309	7.51449	4.78416	6.76871	6.38035	7.01116	7.77315	6.18138	5.33096	8.44744	6.52184	7.74515	4.61908	8.37375	6.62648		33.4337	4.22466	37.0826	4.51166	12.2551	4.60613	26.6528	4.79152
8.12396	2.86446	16.2134	3.49951	8.2007	5.26078	10.7691	3.07358	8.96942	4.05782	8.90866	3.64085	6.79118	3.85253	15.8981	3.19318	14.1554	4.91479	5.77752	2.11877		7.94706	9.34945	8.19689	5.99493	6.80851	6.51963	7.52038	4.78342	6.7385	6.37961	6.97284	7.71493	6.17548	5.34938	8.44818	6.67439	7.75252	4.60582	8.35975	6.62059		34.6904	4.26566	37.0131	4.51166	12.453	4.61683	26.5334	4.78795
8.13867	2.86893	16.2051	3.52701	8.18663	5.26526	10.785	3.0819	9.01674	4.06678	8.91762	3.7112	6.77263	3.8941	15.7932	3.14457	14.0761	4.91351	5.75705	2.11621		7.95075	16.2397	8.21162	5.99493	6.79598	6.61469	7.52038	4.78637	6.72671	6.38551	6.91684	7.62134	6.17622	5.37296	8.44892	6.75987	7.77462	4.6014	8.39659	6.60732		35.3214	4.3334	36.9631	4.517	12.5742	4.62039	26.4817	4.78082
8.13995	2.88748	16.143	3.53533	8.15721	5.26973	10.794	3.10812	9.11139	4.04887	8.92785	3.79178	6.82059	3.91968	15.7261	3.12603	13.9827	4.92055	5.7481	2.10533		7.91759	19.0733	8.27205	5.99788	6.79303	6.68839	7.51522	4.78858	6.72229	6.41277	6.87778	7.52407	6.17548	5.36928	8.45555	6.75987	7.77683	4.59108	8.44892	6.58079		35.0986	4.39222	36.9631	4.52057	12.5617	4.62217	26.5459	4.75052
8.14122	2.91434	16.0049	3.50847	8.13675	5.26398	10.7972	3.13178	9.12226	4.02521	8.92785	3.86468	6.87623	3.92736	15.641	3.13946	13.9642	4.90776	5.74107	2.10406		7.89916	19.1772	8.35827	6.00525	6.7864	6.72597	7.51596	4.78932	6.7186	6.41646	6.83872	7.44079	6.16959	5.37149	8.45481	7.3251	7.77241	4.59108	8.45039	6.53805		34.2216	4.40649	36.9614	4.54018	13.0038	4.62217	26.5976	4.70952
8.16745	2.92138	15.9128	3.49503	8.0971	5.25758	10.771	3.15289	9.12226	4.02904	8.92785	3.96317	6.88071	3.90753	15.5611	3.17271	13.9725	4.87834	5.73531	2.1047		7.89695	19.3909	8.37891	6.01041	6.79156	6.75766	7.48132	4.77826	6.71344	6.4172	6.80187	7.35605	6.16074	5.4076	8.46808	8.70463	7.7702	4.59919	8.45186	6.48352		33.7545	4.39935	37.0523	4.57405	13.4262	4.62217	26.471	4.68813
8.18152	2.9169	15.8923	3.51294	8.03059	5.2531	10.7691	3.15161	9.04808	4.01497	8.92849	4.03544	6.88263	3.89026	15.5125	3.19829	13.9833	4.86299	5.73659	2.10533		7.89401	19.7534	8.38038	6.02294	6.74882	6.79672	7.41795	4.77163	6.7584	6.41867	6.78271	7.27056	6.16222	5.45255	8.54619	9.36639	7.78862	4.59329	8.45407	6.44225		34.2697	4.37618	37.2501	4.6097	13.4904	4.63822	26.2749	4.65604
8.18471	2.92202	15.9819	3.53149	8.03954	5.25438	10.8189	3.14713	8.87349	4.03416	8.93041	4.06102	6.88711	3.88899	15.5067	3.23091	13.9885	4.86555	5.74682	2.11429		7.87042	20.0814	8.41944	6.03178	6.69944	6.81735	7.40026	4.76794	6.85346	6.41425	6.78787	7.19613	6.16885	5.51372	8.64052	9.3546	7.82989	4.58666	8.46292	6.39951		34.7991	4.36905	37.4836	4.61148	13.4922	4.63644	26.2	4.62396
8.18279	2.95079	16.065	3.56538	8.12588	5.24223	10.8554	3.14841	8.7168	4.05335	8.92849	4.06486	6.87304	3.8909	15.5176	3.23666	13.9232	4.87706	5.75961	2.129		7.85495	20.4948	8.47323	6.03694	6.7046	6.81809	7.40026	4.76942	6.87778	6.41425	6.82767	7.12318	6.16295	5.56825	8.76727	9.70538	7.85863	4.60435	8.46071	6.3494		34.8348	4.36905	37.5603	4.60435	13.4726	4.62574	26.2	4.62217
8.17576	2.95719	15.9652	3.61079	8.18599	5.22752	10.8528	3.15417	8.64773	4.06038	8.91889	4.06486	6.85321	3.88963	15.5284	3.20916	13.7627	4.87898	5.76089	2.129		7.84389	21.0541	8.50566	6.07084	6.70681	6.82546	7.36047	4.77015	6.85935	6.4172	6.84977	7.03843	6.1519	5.59994	8.98319	10.2772	7.86011	4.61687	8.40101	6.31697		34.7189	4.37262	37.5478	4.60435	13.4868	4.6293	26.2072	4.62574
8.1732	2.94504	15.8047	3.63253	8.21733	5.22241	10.8528	3.14777	8.60489	4.01689	8.92145	4.06294	6.81804	3.87811	15.5252	3.20213	13.5414	4.87834	5.75386	2.12516		7.82842	21.5877	8.54251	6.11505	6.66702	6.84462	7.30593	4.76057	6.84241	6.41867	6.84609	6.93526	6.17548	5.62573	9.20722	10.9685	7.86232	4.61687	8.27205	6.30002		34.6066	4.38509	37.5549	4.60257	13.5884	4.63287	26.209	4.61861
8.16233	2.93992	15.6909	3.62614	8.24291	5.21729	10.8516	3.14393	8.61831	3.99195	8.88564	4.0284	6.73362	3.87556	15.5278	3.21108	13.3988	4.87834	5.73147	2.12068		7.82842	21.9274	8.5683	6.12685	6.64343	6.85567	7.27351	4.75615	6.82472	6.41204	6.79229	6.82693	6.20275	5.67953	9.27723	11.5153	7.86158	4.62351	8.20573	6.28897		34.6155	4.39401	37.5639	4.64535	13.756	4.6293	26.2107	4.62217
8.07024	2.93545	15.6551	3.59736	8.26466	5.22369	10.8535	3.15097	8.63047	3.99131	8.74047	4.01114	6.66455	3.87428	15.5297	3.213	13.402	4.87642	5.73979	2.09958		7.81663	22.0092	8.57346	6.14306	6.66923	6.85641	7.26761	4.76352	6.79598	6.40688	6.7326	6.7385	6.20275	5.74217	9.24333	11.6833	7.8321	4.57708	8.26468	6.28086		34.6405	4.39401	37.5959	4.65783	14.1838	4.63109	26.2179	4.63287
7.98646	2.93161	15.7209	3.58841	8.26977	5.22752	10.865	3.17719	8.52047	3.98172	8.57291	4.01369	6.6735	3.87044	15.5131	3.21428	13.457	4.87642	5.75258	2.05929		7.81884	22.0166	8.57567	6.14306	6.68839	6.85493	7.25509	4.76721	6.8004	6.40393	6.70313	6.64049	6.20496	5.78196	9.20058	11.712	7.79231	4.44664	8.33911	6.27055		34.6244	4.39579	37.587	4.65961	14.6259	4.63287	26.2072	4.64713
8.05425	2.92138	15.7836	3.59096	8.27489	5.23008	10.8611	3.19957	8.4207	3.9798	8.48721	4.04375	6.69333	3.8698	15.5086	3.23027	13.5056	4.87386	5.7481	2.02667		7.83726	22.0711	8.57567	6.13348	6.69944	6.85051	7.2234	4.73847	6.78566	6.40246	6.69944	6.53363	6.21896	5.80923	9.16448	11.7194	7.74294	4.30368	8.43565	6.25212		34.6743	4.39401	37.489	4.64178	14.7204	4.63644	26.1787	4.66674
8.10797	2.91178	15.7766	3.59096	8.28512	5.23712	10.8624	3.21044	8.32605	3.9734	8.44244	4.09364	6.74705	3.86149	15.5412	3.24434	13.5254	4.87067	5.7545	2.02092		7.84758	22.0762	8.48724	6.09074	6.71123	6.84977	7.1954	4.73036	6.73702	6.40393	6.72376	6.44225	6.22117	5.82176	9.12615	11.7157	7.66335	4.17545	8.51303	6.23149		34.792	4.39401	37.3696	4.65783	14.7257	4.66674	26.184	4.68813
8.12971	2.91434	15.7663	3.59096	8.29024	5.22688	10.8599	3.21236	8.30431	3.98939	8.4175	4.14864	6.83211	3.86213	15.57	3.24818	13.5318	4.86299	5.74235	2.02731		7.84095	22.0762	8.4246	5.99493	6.72744	6.85125	7.14234	4.72668	6.70755	6.41204	6.74955	6.3354	6.22044	5.79965	9.10552	11.7253	7.59629	4.04944	8.42607	6.2057		34.9132	4.38509	37.3428	4.67209	14.8273	4.71309	26.2072	4.69704
8.12971	2.89835	15.7734	3.58521	8.29279	5.21217	10.858	3.21364	8.29088	3.95869	8.4207	4.19404	6.8999	3.86085	15.5834	3.23219	13.5337	4.8534	5.7449	2.02603		7.81147	22.0792	8.42754	5.94851	6.75913	6.85051	7.03474	4.70678	6.70165	6.41277	6.76208	6.15632	6.22044	5.70753	9.11142	11.7246	7.57197	3.95511	8.23299	6.17696		35.0273	4.37975	37.3196	4.67387	15.0412	4.76121	26.1965	4.681
8.13419	2.84527	15.7344	3.57689	8.30047	5.21217	10.8586	3.21876	8.26785	3.95038	8.3996	4.21643	6.93123	3.86213	15.5815	3.21236	13.4321	4.85915	5.78455	2.03818		7.76652	22.0829	8.44965	5.93745	6.78861	6.84609	6.9441	4.68614	6.70239	6.41277	6.77756	6.01778	6.23002	5.62278	9.12984	11.7437	7.5587	3.8851	7.9876	6.16517		35.1111	4.36905	37.3196	4.67743	15.2676	4.82539	26.1341	4.6703
8.18088	2.75318	15.6954	3.59352	8.3107	5.20834	10.8624	3.20725	8.27489	3.94399	8.37274	4.21898	6.92804	3.86277	15.5668	3.2469	13.1935	4.85979	5.81078	2.03243		7.76799	22.0829	8.47176	5.9264	6.80187	6.82325	6.93747	4.6773	6.69797	6.4113	6.76871	5.95219	6.29044	5.57636	9.135	11.7739	7.5587	3.8313	7.7842	6.16001		35.1485	4.35657	37.2073	4.67387	15.4459	4.90025	25.9737	4.67387
8.25378	2.68283	15.703	3.61271	8.31454	5.21281	10.8669	3.20341	8.27361	3.94143	8.37082	4.22026	6.91652	3.8666	15.5719	3.27568	13.1027	4.86427	5.81142	2.02475		7.78494	22.0976	8.50345	5.91387	6.82177	6.81514	6.95663	4.67067	6.70681	6.39951	6.73629	5.88366	6.35014	5.56088	9.16079	11.869	7.5587	3.82394	7.65303	6.14895		35.1467	4.35301	36.9524	4.67565	15.6241	4.96621	25.8328	4.67565
8.35035	2.66237	15.728	3.61207	8.31582	5.22944	10.8324	3.21108	8.29024	3.94143	8.37593	4.24329	6.91652	3.88131	15.5764	3.29486	13.1174	4.8534	5.82037	2.02539		7.7901	22.1087	8.50345	5.90061	6.86378	6.8144	6.96695	4.6574	6.71934	6.38846	6.73555	5.81512	6.36856	5.56383	9.22564	12.0024	7.55649	3.82467	7.56165	6.14085		35.1218	4.37083	36.9542	4.67565	15.8434	5.04821	25.8221	4.67565
8.45396	2.65022	15.7408	3.62038	8.3107	5.24415	10.6431	3.22771	8.30303	3.94974	8.36122	4.31108	6.91652	3.89986	15.4843	3.33323	13.136	4.85212	5.84531	2.04394		7.78936	22.1072	8.49239	5.88366	6.87483	6.81588	6.98316	4.6493	6.66996	6.38919	6.77903	5.77238	6.37666	5.58446	9.35092	12.051	7.55207	3.83425	7.50785	6.14453		35.1182	4.39579	36.8259	4.67209	16.0359	5.14981	25.9131	4.67743
8.48209	2.64318	15.6909	3.62742	8.27489	5.25758	10.4781	3.26544	8.28896	4.02393	8.26721	4.38526	6.9242	3.90817	15.3564	3.35818	13.1372	4.87322	5.87089	2.0497		7.7842	22.1175	8.49903	5.87481	6.87925	6.81588	7.02959	4.64561	6.6088	6.38919	6.78124	5.70901	6.47615	5.59625	9.50125	12.0658	7.56091	3.81657	7.46216	6.14453		35.095	4.41896	36.751	4.67387	16.0573	5.20507	26.086	4.67743
8.47378	2.64318	15.5783	3.63189	8.25762	5.27805	10.4979	3.29166	8.26721	4.09619	8.17256	4.40445	6.94211	3.90753	15.3033	3.36009	13.1404	4.90328	5.88816	2.05225		7.79378	22.1743	8.49461	5.87997	6.88588	6.81661	7.07822	4.63382	6.57637	6.39067	6.76871	5.62426	6.63459	5.59994	9.61327	12.0864	7.54912	3.79372	7.38552	6.1239		35.0255	4.42609	36.6494	4.67209	16.0626	5.23003	26.102	4.67743
8.46994	2.65469	15.4568	3.63701	8.24931	5.27996	10.4557	3.29166	8.26657	4.1691	8.21157	4.40381	6.95554	3.91137	15.2957	3.36009	13.1494	4.9052	5.88816	2.05034		7.80042	22.2605	8.49387	5.87113	6.86599	6.83209	7.13349	4.61761	6.58522	6.39067	6.75471	5.56973	6.68544	5.60583	9.66485	12.096	7.52996	3.78856	7.33983	6.09442		34.9988	4.43144	36.5211	4.6703	16.0769	5.2532	25.8614	4.68635
8.46867	2.68027	15.3762	3.63637	8.20646	5.28956	10.4192	3.29806	8.27041	4.2484	8.39128	4.40061	6.96513	3.8909	15.2976	3.36585	13.1379	4.8988	5.82293	2.05737		7.8041	22.3157	8.49387	5.84829	6.90357	6.8483	7.24109	4.61393	6.58448	6.38477	6.80556	5.53288	6.65817	5.59699	9.66854	12.0938	7.56976	3.79372	7.33615	6.08484		34.9453	4.42966	36.4943	4.6703	16.0716	5.26033	25.9665	4.70417
8.47634	2.69818	15.3487	3.71695	8.14762	5.3081	10.4301	3.29806	8.31262	4.32195	8.50064	4.39741	6.96001	3.86852	15.2969	3.37928	13.0368	4.89944	5.80374	2.05225		7.79452	22.3526	8.49608	5.82839	6.87115	6.85125	7.32952	4.61982	6.58448	6.38624	6.84609	5.51593	6.60732	5.58299	9.65896	12.096	7.6884	3.78267	7.32731	6.07894		34.8027	4.42966	36.4569	4.68278	16.0876	5.26033	26.7206	4.7113
8.48401	2.71481	15.3775	3.82695	8.16233	5.32345	10.4237	3.30254	8.35867	4.35392	8.56396	4.3923	6.96193	3.84486	15.2995	3.39015	12.9064	4.89817	5.93421	2.05417		7.78936	22.3858	8.50271	5.81365	6.8063	6.86304	7.37447	4.62793	6.58227	6.38919	6.86525	5.49161	6.55942	5.59773	9.68991	12.0938	7.71641	3.9669	7.24182	6.05757		34.7813	4.43144	35.9061	4.68278	16.1036	5.26033	27.6974	4.70774
8.48082	2.71737	15.4421	3.86532	8.20646	5.33688	10.3745	3.31341	8.38361	4.35584	8.62087	4.38526	6.95681	3.83015	15.3142	3.39143	12.939	4.89561	6.02118	2.05225		7.78641	22.4012	8.50271	5.79965	6.85346	6.87188	7.43637	4.62866	6.58227	6.39214	6.87409	5.42381	6.53584	5.60141	9.79308	12.0798	7.70904	4.67067	7.03253	6.03031		34.7706	4.43501	34.6262	4.67387	16.1607	5.26568	28.1003	4.70952
8.46291	2.74998	15.5246	3.87236	8.24867	5.30747	10.347	3.3473	8.38936	4.3584	8.62023	4.37695	6.93955	3.82439	15.3692	3.39207	12.9882	4.90648	6.03461	2.05161		7.77094	22.4027	8.50861	5.77164	6.91536	6.86083	7.5167	4.62424	6.58669	6.39435	6.88662	5.3597	6.53216	5.60141	9.92204	12.0731	7.71346	5.73922	6.7864	6.01925		34.8758	4.43679	33.9524	4.67565	16.4334	5.27459	28.1038	4.70952
8.45715	2.80818	15.5534	3.87236	8.36634	5.23967	10.3668	3.39143	8.3868	4.36352	8.59401	4.38206	6.9242	3.82695	15.4319	3.38695	13.0061	4.92694	6.03461	2.05289		7.74809	22.4027	8.51671	5.74217	6.93157	6.85862	7.56607	4.61908	6.57932	6.3914	6.9021	5.34128	6.52184	5.5992	10.0311	12.0754	7.69503	6.87041	6.57048	6.00894		34.9774	4.46353	33.9435	4.68813	16.6331	5.28707	28.1573	4.72378
8.4757	2.80562	15.5137	3.873	8.6164	5.24799	10.3834	3.41254	8.39576	4.37183	8.56076	4.38974	6.9178	3.85381	15.4466	3.38248	13.0119	4.93206	6.03333	2.05737		7.71346	22.4042	8.51524	5.7208	6.93084	6.85862	7.55649	4.61614	6.55353	6.37519	6.92642	5.33464	6.4931	5.60289	10.1122	12.0709	7.69651	8.03844	6.45257	6.07452		34.8811	4.53483	33.8383	4.70061	16.8256	5.29776	28.8685	4.73269
8.54541	2.80562	15.4159	3.87172	8.86134	5.25694	10.3182	3.41765	8.42262	4.37695	8.48977	4.39038	6.91397	3.93056	15.444	3.38248	12.9486	4.9327	6.03781	2.06185		7.66998	22.4042	8.54619	5.70385	6.94558	6.84388	7.52775	4.6095	6.53437	6.36635	6.95737	5.32064	6.46215	5.60583	10.1623	12.0658	7.73778	9.16448	6.42604	6.14453		34.7189	4.56335	33.4034	4.70596	17.0537	5.29776	30.1698	4.73269
8.59465	2.80626	15.4875	3.8762	8.98029	5.24287	10.1756	3.42469	8.41814	4.37695	8.38936	4.38846	6.91269	3.99003	15.4351	3.39527	12.7836	4.9359	6.05572	2.06057		7.65008	22.4034	8.5764	5.67584	6.99716	6.8343	7.52775	4.59403	6.52331	6.36414	6.99863	5.28969	6.44373	5.60583	10.1505	12.0643	7.74736	9.56758	6.42235	6.14895		34.628	4.57761	32.5406	4.70774	16.9878	5.30311	31.1056	4.73269
8.62791	2.79795	15.6327	3.89666	9.00203	5.18787	10.0841	3.42661	8.40919	4.39485	8.35547	4.37887	6.89862	3.983	15.398	3.4087	12.7107	4.93654	6.04229	2.06249		7.65008	22.4042	8.60072	5.64047	7.05612	6.82619	7.53733	4.58887	6.53068	6.35014	7.02074	5.2359	6.43341	5.61615	10.1004	12.0628	7.74072	9.59337	6.42751	6.15927		34.7011	4.57583	31.5923	4.70596	17.437	5.32272	31.6208	4.73269
8.64326	2.80626	15.7248	3.88387	8.96558	5.06892	10.0547	3.42341	8.41942	4.41724	8.35611	4.36224	6.88199	3.96573	15.4172	3.4055	12.758	4.93973	6.04868	2.06185		7.63387	22.4167	8.61915	5.56678	7.08486	6.81661	7.52996	4.58961	6.499	6.31992	7.0178	5.19905	6.43415	5.62057	10.0967	12.0614	7.73483	10.2699	6.43341	6.24475		34.6743	4.5687	31.0023	4.70596	18.3336	5.34768	31.8383	4.72556
8.64517	2.82097	15.7376	3.90625	8.94959	4.95764	10.0387	3.42469	8.4207	4.43514	8.35675	4.3648	6.87495	3.9555	15.4408	3.40486	12.8034	4.93462	6.09089	2.06185		7.56533	22.4248	8.62136	5.44297	7.0937	6.81809	7.52259	4.57855	6.43193	6.30666	7.01264	5.19021	6.43267	5.61984	10.1763	12.0643	7.73336	11.2728	6.43636	6.32287		34.4141	4.59544	30.7973	4.70417	18.8042	5.37441	31.8597	4.73626
8.70913	2.81969	15.703	3.9216	8.96814	4.90648	10.0067	3.42469	8.42582	4.43834	8.34971	4.36927	6.87623	3.93439	15.4191	3.40614	12.8367	4.92055	6.14077	2.05609		7.48796	22.4366	8.62873	5.37223	7.09223	6.81882	7.53954	4.57192	6.35972	6.31992	7.01411	5.1821	6.43193	5.61247	10.2566	12.0643	7.72377	12.124	6.43783	6.3494		34.4069	4.63287	30.8008	4.70596	19.1019	5.41007	31.8935	4.7933
8.82488	2.81393	15.7165	3.9216	9.01546	4.89305	9.93383	3.42341	8.4482	4.43834	8.33053	4.36927	6.87623	3.92928	15.3909	3.40358	12.8616	4.9052	6.17467	2.06057		7.47322	22.4683	8.64347	5.3258	7.07454	6.81882	7.55797	4.57487	6.27276	6.37077	7.03401	5.1622	6.38846	5.61026	10.3237	12.0636	7.69725	12.2478	6.44373	6.3354		34.3071	4.68813	30.332	4.70952	19.3782	5.44215	31.9096	4.85212
8.9336	2.79667	15.7011	3.928	9.07878	4.88729	9.83918	3.42661	8.47378	4.47416	8.30622	4.36863	6.89734	3.93183	15.4018	3.39591	12.8706	4.90136	6.16252	2.06696		7.47469	22.5037	8.64273	5.25211	7.05538	6.81882	7.56018	4.57487	6.17548	6.37814	7.0797	5.14231	6.30739	5.57783	10.4077	12.068	7.60808	12.8432	6.44373	6.34498		34.0843	4.76656	29.2144	4.70596	19.4798	5.43859	31.9149	4.90382
9.03337	2.79347	15.7005	3.93823	9.11459	4.88474	9.79377	3.43172	8.50832	4.52084	8.25314	4.37055	6.97088	3.94526	15.4376	3.39719	12.8539	4.902	6.12223	2.06504		7.4769	22.5346	8.64347	5.4017	7.04138	6.82103	7.59997	4.57045	6.12242	6.34203	7.10033	5.12167	6.26465	5.52035	10.4954	12.0731	7.46511	15.2442	6.42235	6.48131		33.874	4.84143	28.6119	4.70061	19.4638	5.43324	32.0112	4.95908
9.12035	2.80498	15.744	3.93375	9.1229	4.88346	9.79185	3.43172	8.53901	4.54131	8.16233	4.37695	7.04955	3.96381	15.4306	3.39143	12.7695	4.90328	6.10496	2.06952		7.48575	22.5707	8.66041	5.62573	7.03032	6.82325	7.60808	4.57192	6.11727	6.32803	7.0878	5.10988	6.26244	5.5174	10.547	12.0754	7.415	16.69	6.41941	6.66112		33.546	4.93234	28.4799	4.69348	19.4834	5.43324	32.0504	4.97334
9.15168	2.8133	15.8776	3.9184	9.10436	4.86875	9.80337	3.42788	8.54797	4.55282	8.12396	4.37823	7.10263	3.96189	15.4261	3.38312	12.7094	4.90456	6.0992	2.06952		7.50638	22.6105	8.69431	5.55646	7.01485	6.82325	7.6066	4.58371	6.07305	6.3155	7.07233	5.09514	6.29855	5.50782	10.5868	12.0849	7.443	16.7821	6.42383	6.79377		33.152	4.9876	28.389	4.7113	19.5832	5.44215	32.1235	4.96621
9.09093	2.83376	16.0209	3.92224	9.08197	4.87194	9.804	3.4298	8.54093	4.55985	8.12524	4.37887	7.13141	3.97021	15.4268	3.37928	12.6998	4.91096	6.15165	2.07784		7.51228	22.654	8.72895	5.46656	6.96547	6.82472	7.61029	4.59403	6.01188	6.29192	7.06717	5.18136	6.33171	5.49677	10.6398	12.096	7.48354	16.9546	6.41572	6.88957		33.0914	4.98582	28.2411	4.75587	19.6598	5.45106	32.1948	4.95373
9.08453	2.85934	16.1206	3.94207	9.07814	4.85276	9.79761	3.4362	8.54477	4.55346	8.10477	4.37951	7.12885	3.99835	15.4223	3.36137	12.687	4.92886	6.24054	2.08423		7.51154	22.7144	8.73484	5.42676	6.89178	6.82619	7.61766	4.59255	5.99051	6.27128	7.07454	5.19831	6.33466	5.48645	10.7025	12.1034	7.51596	17.4925	6.40614	6.93747		32.8615	4.98403	28.0557	4.78261	19.6937	5.45998	32.2019	4.93412
9.10308	2.88428	16.1872	3.92928	9.08197	4.77985	9.82447	3.43492	8.5339	4.54962	8.07727	4.38142	7.10646	4.02009	15.4549	3.35242	12.6563	4.94101	6.33135	2.0983		7.49238	22.769	8.73484	5.36044	6.88073	6.82914	7.63166	4.58224	5.98241	6.62354	7.0878	5.26021	6.33392	5.46656	10.7828	12.1129	7.52554	17.9568	6.40541	6.92568		31.8026	4.9876	27.8186	4.77726	19.7222	5.45998	32.2037	4.93056
9.07942	2.90091	16.255	3.92096	9.04168	4.73317	9.87243	3.43108	8.52686	4.5477	8.05489	4.4102	7.07641	4.02329	15.5278	3.35242	12.6518	4.95189	6.39786	2.0983		7.46143	22.8065	8.74516	5.50856	6.88073	6.8343	7.67145	4.55497	5.98167	7.1217	7.07675	5.42455	6.35014	5.43487	10.8749	12.1225	7.52112	18.1712	6.4172	6.91684		30.8543	4.9876	27.6742	4.7113	19.7222	5.45106	32.2091	4.93769
9.05256	2.90219	16.395	3.88323	8.94703	4.73317	9.90185	3.43556	8.5307	4.54387	8.05553	4.44474	7.05274	4.02201	15.5527	3.35881	12.6461	4.9602	6.45798	2.10086		7.45479	22.8441	8.78496	6.08484	6.89473	6.8343	7.76431	4.53802	5.98167	7.25361	7.0657	5.80333	6.34866	5.41718	10.9567	12.1358	7.52186	18.2656	6.44004	6.90873		30.4069	4.98938	27.6724	4.59544	19.7401	5.44572	32.1627	4.94125
9.03465	2.89899	16.718	3.84294	8.88244	4.74532	9.91976	3.45219	8.5339	4.53747	8.01076	4.46265	7.09943	4.04055	15.5259	3.35434	12.5872	4.95253	6.52321	2.1047		7.45848	22.9023	8.82033	6.50563	6.9242	6.81661	7.852	4.53876	5.9883	7.24256	7.05464	6.71049	6.32139	5.41423	11.0105	12.1579	7.53217	18.3194	6.42972	6.8763		30.2554	5.01612	27.6617	4.54018	19.7721	5.44215	32.0718	4.95017
9.0257	2.89324	17.0492	3.84997	8.86965	4.69224	9.91081	3.49887	8.54349	4.51956	7.93018	4.47352	7.20048	4.04311	15.508	3.34922	12.4811	4.95253	6.59548	2.1015		7.45701	22.9598	8.86749	6.71639	6.97063	6.79156	7.87558	4.53876	5.98978	7.50048	7.04875	7.62355	6.24328	5.42602	11.0304	12.177	7.53954	18.3474	6.41425	6.84241		30.2536	5.11416	27.6635	4.54909	19.8559	5.44037	32.0718	4.94838
9.02378	2.85678	17.181	3.86149	8.87413	4.53491	9.90825	3.54556	8.57483	4.49526	7.88349	4.49014	7.25356	4.04375	15.5054	3.35562	12.4529	4.9538	6.63961	2.10725		7.45701	23.004	8.89402	6.85714	7.01264	6.75987	7.87485	4.53286	5.96914	8.03255	7.03917	7.89327	6.18506	5.43855	11.0363	12.1888	7.54396	18.357	6.40762	6.83356		30.0005	5.27637	27.6635	4.54018	20.1108	5.4368	32.1235	4.96443
9.02442	2.9105	17.2194	3.85061	8.86517	4.49078	9.91273	3.57881	8.58826	4.49142	7.8528	4.50549	7.25675	4.04503	15.5073	3.35945	12.4587	4.95189	6.65751	2.12132		7.46806	23.0497	8.86454	6.88809	7.00085	6.72965	7.85863	4.52623	5.95809	8.40691	7.03696	7.91464	6.15632	5.43855	11.0525	12.2109	7.5506	18.3592	6.40393	6.81882		29.5833	5.42611	27.6528	4.53126	20.298	5.42967	32.1413	4.98582
9.03593	2.93097	17.2597	3.80457	8.84535	4.49014	9.86156	3.58201	8.52494	4.48887	7.8253	4.50869	7.26315	4.05335	15.4958	3.35945	12.4184	4.94997	6.66135	2.13539		7.44521	23.1021	8.86086	6.83061	6.97726	6.70165	7.83505	4.52402	5.93377	8.41796	7.05169	8.40396	6.10326	5.44224	11.0783	12.25	7.56533	18.3599	6.40393	6.77829		29.152	5.54198	27.6207	4.54196	20.3033	5.42789	32.1484	4.98403
9.04808	2.86382	17.2622	3.77067	8.83767	4.49014	9.80464	3.60759	8.51023	4.46712	7.80995	4.50869	7.28298	4.03736	15.4837	3.35818	12.3186	4.95508	6.6556	2.13859		7.39363	23.15	8.86381	6.77829	6.97284	6.65301	7.81884	4.50928	5.88366	8.40617	7.05464	9.32734	6.04357	5.44518	11.0938	12.292	7.59113	18.3606	6.40393	6.74808		28.7224	5.60436	27.6207	4.56157	20.3105	5.42967	32.2483	4.98225
8.97645	2.84527	17.3549	3.74957	8.78267	4.49654	9.80337	3.67986	8.5889	4.45241	7.83041	4.50741	7.29129	4.01497	15.485	3.37672	12.2246	4.99857	6.64408	2.14371		7.30888	23.1868	8.85791	6.73629	6.97726	6.57048	7.81294	4.47317	5.82323	8.37817	7.05169	10.8778	5.96988	5.3877	11.1004	12.3311	7.59408	18.3614	6.40762	6.73776		28.5512	5.59902	27.6047	4.58296	20.298	5.42967	32.2572	5.02147
8.82233	2.83184	17.2603	3.71887	8.75901	4.47352	9.81488	3.72463	8.61959	4.45753	7.84576	4.50421	7.28617	4.02329	15.5003	3.37736	12.1197	5.04078	6.66135	2.16865		7.24109	23.2178	8.85939	6.74734	6.96326	6.44004	7.83284	4.44664	5.77386	8.35164	7.05464	13.0444	5.95367	5.30001	11.1092	12.3628	7.57713	18.3614	6.38035	6.68839		28.5602	5.5901	27.5958	4.57761	20.2392	5.45998	31.8953	5.08029
8.72448	2.76661	17.181	3.70928	8.79227	4.45561	9.82191	3.76748	8.61831	4.45689	7.84129	4.49078	7.28809	4.01945	15.5105	3.40422	12.0219	5.05293	6.79757	2.16353		7.22635	23.2531	8.86528	6.76208	6.92199	6.26465	7.83947	4.43706	5.75691	8.37449	7.05612	14.2427	6.06052	5.28232	11.1173	12.3937	7.55428	18.3614	6.32803	6.64933		28.455	5.58654	27.5494	4.55444	20.2089	5.47067	31.4408	5.11238
8.62215	2.73207	17.2859	3.71248	8.8089	4.45241	9.82383	3.80073	8.63558	4.45689	7.86559	4.48183	7.28298	4.01625	15.4843	3.44771	11.981	5.05613	6.96705	2.16353		7.21234	23.3091	8.86307	6.75324	6.86083	6.13864	7.83063	4.43264	5.76796	8.36491	7.05022	14.2633	6.2197	5.30075	11.124	12.4239	7.55207	18.3629	6.32655	6.63975		28.3356	5.57228	27.5494	4.56692	20.2124	5.45641	31.2732	5.1106
8.43669	2.71289	17.4937	3.72207	8.83831	4.39294	9.82447	3.80329	8.74814	4.45433	7.89756	4.50549	7.28106	4.01561	15.4952	3.46562	12.0206	5.05485	7.01949	2.16417		7.17771	23.3688	8.86233	6.75103	6.80777	6.14748	7.88295	4.41274	5.78122	8.36269	7.05169	14.7313	6.35972	5.31548	11.1284	12.4659	7.54765	18.3629	6.31329	6.63385		28.3177	5.56337	27.5477	4.53305	20.2142	5.45106	31.3303	5.10525
8.27553	2.70138	17.7636	3.72655	8.91378	4.25991	9.82639	3.79753	8.93552	4.44666	7.89309	4.50933	7.28553	4.01561	15.4395	3.47457	12.0897	5.05485	7.02397	2.16033		7.1696	23.4211	8.88076	6.78345	6.78714	6.07894	8.00381	4.37884	5.77533	8.40249	7.05685	15.9325	6.42383	5.29264	11.1225	12.5367	7.5727	18.3636	6.26097	6.61543		28.3088	5.55267	27.3961	4.64	20.2142	5.45106	31.3178	5.10347
8.21605	2.69178	18.0386	3.73038	8.93424	4.16526	9.79633	3.7662	9.1293	4.44985	7.94873	4.50677	7.29385	4.01497	15.2912	3.47585	12.144	5.05293	7.02333	2.18464		7.17181	23.483	8.9036	6.80114	6.78198	5.9883	8.22194	4.33463	5.75027	8.42533	7.06127	17.057	6.40688	5.27716	11.1144	12.6214	7.73925	18.3636	6.22486	6.59922		28.1466	5.55802	27.1288	4.9769	20.2178	5.44928	31.2483	5.10881
8.18471	2.68603	18.2183	3.73358	8.92337	4.15119	9.79313	3.74637	9.30965	4.45817	8.07216	4.50677	7.30536	4.01433	15.2138	3.47521	12.1741	5.05421	7.02077	2.21086		7.13791	23.5457	8.8837	6.79156	6.79229	5.98904	8.684	4.29041	5.74806	8.44818	7.0598	17.6023	6.31181	5.29632	11.1424	12.676	8.0016	18.3651	6.25139	6.59332		27.9737	5.56158	27.0717	5.19972	20.2196	5.45106	31.234	5.13199
8.1489	2.69178	18.2733	3.73358	8.92785	4.13776	9.79185	3.74637	9.39854	4.45753	8.1182	4.51253	7.29704	4.00986	15.1901	3.47521	12.1747	5.05293	7.01821	2.23644		7.09738	23.5774	8.86528	6.77166	6.78124	6.01999	9.16669	4.25136	5.80996	8.43712	7.07749	17.7888	6.2337	5.31622	11.1807	12.7025	8.25658	18.3673	6.32582	6.58669		27.9541	5.53306	27.0717	5.27281	20.2267	5.45106	31.2447	5.14981
8.16041	2.71033	18.242	3.73486	8.92593	4.08596	9.81168	3.75213	9.38128	4.43962	8.11117	4.5266	7.2817	4.00154	15.2029	3.48224	12.1626	5.04398	7.03228	2.24347		7.04064	23.5958	8.86307	6.76871	6.77461	6.05757	9.37229	4.19019	5.81954	8.40691	7.10475	17.8846	6.2536	5.29264	11.194	12.7349	8.42312	18.3754	6.44225	6.569		27.9309	5.52593	27.0717	5.25855	20.2499	5.46176	31.2536	5.17477
8.25442	2.71864	18.1077	3.7355	8.91634	4.05654	9.83278	3.75532	9.32883	4.4377	8.10541	4.53299	7.29577	4.00282	15.2311	3.47457	12.1626	5.02415	7.06426	2.24731		6.93452	23.6253	8.87044	6.77534	6.77756	6.09074	9.48283	4.14376	5.73775	8.39365	7.12465	17.9421	6.2676	5.27127	11.1829	12.7644	8.51082	18.3909	6.54026	6.53437		27.8935	5.51167	27.0165	5.18546	20.3533	5.49563	31.2376	5.22111
8.3446	2.7276	17.9523	3.73806	8.90866	4.06038	9.83406	3.76236	9.28087	4.43706	8.09838	4.52596	7.3028	3.99899	15.217	3.47841	12.1632	5.03694	7.12309	2.25051		6.83798	23.6562	8.89476	6.78861	6.76282	6.11653	9.63906	4.11208	5.67658	8.37596	7.13718	17.9715	6.24549	5.26685	11.1881	12.7858	8.57125	18.4019	6.56385	6.50636		27.9238	5.43324	26.455	5.18546	20.3925	5.52058	31.209	5.23894
8.35931	2.7583	17.8595	3.73102	8.92209	4.06486	9.8315	3.76236	9.25017	4.43962	8.09454	4.51445	7.31047	4.00154	15.1959	3.49312	12.1594	5.05613	7.21135	2.26074		6.77608	23.6813	8.90508	6.79819	6.73039	6.12979	9.80413	4.06565	5.66332	8.3229	7.14897	17.9944	6.24328	5.2499	11.1969	12.8425	8.60809	18.4056	6.56237	6.48794		27.8988	5.35837	25.3016	5.23537	20.396	5.54911	31.1663	5.21577
8.37593	2.75574	17.8186	3.74445	8.92401	4.06422	9.82319	3.76236	9.24633	4.4409	8.10925	4.50485	7.32263	4.0284	15.1895	3.49567	12.1882	5.06508	7.25867	2.29016		6.75397	23.713	8.90581	6.80408	6.67586	6.13421	9.92278	4.01701	5.64931	8.19983	7.15339	18.0113	6.24254	5.22558	11.2036	12.9302	8.63536	18.4144	6.55574	6.46878		27.8133	5.31916	24.4995	5.22468	20.3996	5.57228	31.0932	5.17833
8.4725	2.75957	17.8525	3.77195	8.92529	4.06038	9.76755	3.76172	9.26552	4.43962	8.1214	4.49334	7.32007	4.0623	15.1844	3.49887	12.2297	5.10537	7.2446	2.30743		6.77019	23.7402	8.90802	6.80851	6.62354	6.13569	10.0341	4.00301	5.60878	8.07898	7.14749	18.0386	6.23665	5.1961	11.2095	12.9634	8.67442	18.4336	6.56016	6.44373		27.7847	5.24964	23.9736	5.23359	20.4014	5.55267	31.0219	5.15694
8.62279	2.76917	17.8992	3.77451	8.9125	4.06614	9.63261	3.76172	9.29174	4.44794	8.09326	4.48183	7.31239	4.07125	15.146	3.51486	12.2253	5.122	7.20367	2.34004		6.79008	23.7535	8.9095	6.81072	6.60732	6.15264	10.1114	3.97427	5.58741	8.01486	7.13644	18.0858	6.23296	5.12241	11.1306	12.9575	8.70758	18.4498	6.56458	6.43488		27.7634	5.16407	23.5886	5.23181	20.4014	5.54554	31.1573	5.16764
8.75453	2.7794	17.9369	3.77515	8.89907	4.06933	9.50662	3.76428	9.26616	4.46137	8.04913	4.49334	7.30856	4.06422	15.1364	3.52573	12.1779	5.12584	7.16722	2.41039		6.80408	23.7557	8.91245	6.81219	6.6088	6.16295	10.152	3.88363	5.59478	7.9677	7.1217	18.1197	6.22265	5.02145	10.9442	12.9744	8.73263	18.4653	6.57048	6.43193		27.7313	5.11416	23.544	5.20685	20.4014	5.61506	31.3017	5.19616
8.78076	2.83312	18.1269	3.77771	8.86773	4.05526	9.46377	3.76236	9.26872	4.46712	7.94617	4.50102	7.26315	4.06486	15.2093	3.52445	12.185	5.13287	7.15635	2.4494		6.82472	23.7579	8.92645	6.8144	6.60143	6.16369	10.2087	3.76719	5.5992	7.93675	7.1136	18.1373	6.18654	4.94997	10.7791	12.998	8.74442	18.4911	6.57121	6.42604		27.7241	5.10525	23.4674	5.17299	20.3996	5.75053	31.316	5.23003
8.78012	2.828	18.3839	3.77771	8.80698	4.04311	9.48296	3.76108	9.28087	4.46776	7.81315	4.5202	7.17489	4.05718	15.302	3.52765	12.1901	5.10665	7.15443	2.4526		6.83872	23.755	8.91908	6.81588	6.59922	6.16222	10.3428	3.60801	5.60731	7.91759	7.10549	18.1572	6.18212	4.86448	10.7201	12.9995	8.75622	18.5272	6.56827	6.43562		27.7384	5.11594	22.9522	5.16764	20.4174	5.91988	31.3089	5.27459
8.80122	2.81585	18.6506	3.77259	8.73151	4.03992	9.52261	3.75788	9.23482	4.46776	7.73512	4.57584	7.11862	4.05526	15.3065	3.52957	12.1754	5.05549	7.08088	2.45068		6.85788	23.7498	8.9375	6.81293	6.58743	6.16443	10.4482	3.42157	5.62057	7.89695	7.07675	18.1771	6.17917	4.73994	10.7172	13.0076	8.79527	18.5596	6.56163	6.4592		27.7455	5.11416	21.5975	5.17477	20.5244	6.0197	31.2821	5.2942
8.80634	2.83952	18.8796	3.73486	8.64709	4.03864	9.57633	3.75341	9.18494	4.4684	7.70315	4.61741	7.0892	4.05654	15.2138	3.53724	12.1754	5.03566	7.01373	2.4526		6.89915	23.7476	8.99351	6.81219	6.55132	6.15632	10.5307	3.33756	5.63089	7.83284	6.97211	18.1875	6.1659	4.66035	10.7305	13.0245	8.86086	18.5928	6.50636	6.47394		27.7188	5.11416	20.3497	5.17477	20.7009	6.06426	31.2946	5.29776
8.80634	2.84911	18.9365	3.72271	8.56204	4.02201	9.64156	3.763	9.16575	4.46456	7.67309	4.62253	7.086	4.05718	15.1511	3.55387	12.1709	5.05677	7.04379	2.4462		6.94263	23.7439	9.05025	6.81514	6.4592	6.14232	10.5926	3.28155	5.63679	7.7761	6.83651	18.2015	6.16517	4.61171	10.7297	13.0282	8.92792	18.6215	6.46362	6.4791		27.6707	5.11238	20.0645	5.1712	20.8755	6.10883	31.3053	5.30311
8.80378	2.85039	18.8655	3.72271	8.54221	4.00026	9.76435	3.76875	9.19069	4.47032	7.65007	4.60142	7.10007	4.05654	15.1965	3.5462	12.1639	5.05421	7.13716	2.45196		6.98832	23.741	9.09226	6.81514	6.31403	6.14306	10.5956	3.15775	5.64342	7.73925	6.78861	18.2155	6.14158	4.54097	10.7231	13.0326	8.98909	18.6436	6.47836	6.5071		27.6101	5.11594	20.0395	5.13555	20.9593	6.15518	31.3196	5.31024
8.81977	2.85423	18.9608	3.73614	8.57419	3.99387	9.91592	3.77195	9.20221	4.47288	7.66414	4.55026	7.09559	4.05462	15.1927	3.54364	12.1607	5.14183	7.27082	2.46411		7.01632	23.7417	9.11731	6.80998	6.18359	6.14379	10.5875	2.9912	5.64489	7.68324	6.77608	18.2228	6.12537	4.50854	10.7231	13.0511	9.00088	18.6827	6.499	6.55058		27.5316	5.11951	20.0324	5.10347	20.9611	6.18548	31.3445	5.31203
8.81337	2.8587	19.4545	3.75532	8.60616	3.98811	9.97412	3.77195	9.20093	4.50102	7.67565	4.52276	7.09943	4.0559	15.1172	3.54236	12.1396	5.22816	7.3642	2.48522		6.98316	23.741	9.12984	6.80114	6.08484	6.13421	10.5794	2.89688	5.63973	7.60955	6.7385	18.239	6.118	4.50339	10.7253	13.0577	8.97951	18.7313	6.48057	6.58153		27.5298	5.13733	20.0324	5.08029	20.9825	6.20152	31.3356	5.31916
8.81273	2.85742	19.8255	3.75341	8.6068	3.98619	9.96005	3.77195	9.19901	4.55921	7.6814	4.51381	7.13396	4.07893	14.9669	3.55899	12.0935	5.28444	7.36867	2.51208		6.88809	23.7395	9.15268	6.79745	6.05389	6.1239	10.4961	2.92635	5.64194	7.55133	6.71197	18.2567	6.11284	4.49381	10.7238	13.0547	8.99351	18.7586	6.52405	6.63164		27.5031	5.18546	20.0342	5.07494	21.0324	6.20509	31.2786	5.33163
8.8268	2.86126	19.835	3.74765	8.60872	3.98875	9.95238	3.77899	9.19837	4.60782	7.73768	4.5202	7.16019	4.10003	14.7399	3.59096	12.0596	5.33752	7.38082	2.51719		6.77313	23.7432	9.1969	6.79377	6.06052	6.12758	10.3613	3.18502	5.65963	7.50933	6.71197	18.2634	6.11358	4.47243	10.7223	13.0503	8.97877	18.7777	6.72007	6.70534		27.4478	5.22646	20.0342	5.07494	21.1126	6.19974	31.1983	5.33876
8.85814	2.85934	19.8645	3.7598	8.56204	3.98683	9.98243	3.79306	9.20924	4.60846	7.90716	4.53235	7.17234	4.10259	14.5551	3.57945	12.0737	5.31642	7.38146	2.5108		6.68102	23.7439	9.26028	6.77829	6.06052	6.14011	10.3156	3.43263	5.65447	7.46143	6.70165	18.2656	6.11358	4.44885	10.7223	13.04	8.94782	18.8043	7.12833	6.75176		27.4496	5.2532	20.0324	5.07494	21.1501	6.19796	31.1128	5.34589
8.97198	2.86638	19.7557	3.75724	8.48657	3.98492	10.056	3.80968	9.24633	4.59759	8.0421	4.5298	7.15763	4.09491	14.5058	3.58457	12.0865	5.32345	7.4371	2.51911		6.68102	23.7424	9.31555	6.76208	6.04652	6.14527	10.3052	3.63012	5.65963	7.40247	6.6766	18.267	6.11211	4.40759	10.7179	13.0238	9.00161	18.8293	7.46585	6.81219		27.4336	5.30668	20.0128	5.04821	21.1483	6.19974	31.1146	5.35124
9.11843	2.87981	19.4462	3.74125	8.45396	3.98428	10.0534	3.82631	9.28087	4.59695	8.08623	4.53491	7.13141	4.08596	14.5046	3.58841	12.0865	5.33496	7.50937	2.53638		6.75176	23.7424	9.33397	6.76355	6.00304	6.13495	10.3008	3.82615	5.65963	7.3531	6.66186	18.2626	6.10326	4.37811	10.7179	13.0142	9.11142	18.847	7.6545	6.936		27.4282	5.34946	20.0092	5.02325	21.1483	6.19974	31.0753	5.33876
9.24314	2.88236	19.145	3.72718	8.44116	3.95933	9.95046	3.84102	9.30517	4.59823	8.08942	4.53491	7.12693	4.08532	14.5039	3.58457	12.0897	5.33113	7.57012	2.53958		6.77019	23.7417	9.31923	6.76282	5.94703	6.11137	10.306	4.01554	5.66037	7.33615	6.62206	18.2567	6.09	4.37221	10.7179	13.0046	9.17479	18.8713	7.78126	7.05759		27.2892	5.36015	19.9967	5.10881	21.1518	6.19796	30.8329	5.32807
9.31476	2.87021	19.0107	3.71375	8.42965	3.94718	9.86284	3.85445	9.31093	4.60526	8.10477	4.53299	7.13141	4.0898	14.4879	3.57434	12.0871	5.33241	7.65646	2.52487		6.75103	23.7395	9.31628	6.76355	5.90577	6.08558	10.3362	4.16219	5.65963	7.32952	6.54247	18.2508	6.07894	4.38179	10.7201	12.9855	9.19543	18.9052	7.87632	7.1276		27.143	5.36015	19.8488	5.28529	21.4192	6.20152	30.701	5.32629
9.31157	2.87853	19.0107	3.69457	8.41622	3.94846	9.77395	3.86021	9.30965	4.60526	8.16233	4.52532	7.13844	4.093	14.4585	3.57626	12.091	5.32409	7.70315	2.51016		6.75987	23.7395	9.32513	6.75692	5.88955	6.05094	10.376	4.17693	5.66553	7.32583	6.46436	18.2427	6.07894	4.45106	10.7201	12.97	9.177	18.9332	7.91685	7.1755		27.0129	5.36015	19.7133	5.48137	22.0075	6.19796	30.7081	5.31916
9.28982	2.90986	19.1092	3.72591	8.46739	3.94015	9.68953	3.85957	9.31285	4.59311	8.21093	4.52532	7.13205	4.09044	14.4444	3.57306	12.107	5.29148	7.70507	2.48969		6.79966	23.7388	9.33692	6.76355	5.88955	6.01925	10.39	4.2263	5.67216	7.36342	6.37888	18.239	6.06126	4.5137	10.7201	12.9759	9.11215	18.9561	7.93306	7.22782		26.8115	5.35659	19.7222	5.7541	22.5351	6.19796	30.7741	5.31737
9.29174	2.91306	19.2467	3.81672	8.67843	3.86149	9.62302	3.85893	9.29942	4.57328	8.21285	4.50805	7.11862	4.09108	14.4444	3.5705	12.1613	5.25119	7.70123	2.47243		6.85788	23.7373	9.37597	6.77019	5.89029	6.01115	10.4202	4.38106	5.66479	7.44521	6.29634	18.2398	6.05905	4.51518	10.7253	12.9818	9.07678	18.9767	7.97286	7.28972		26.7295	5.35659	19.7365	5.96979	22.9932	6.1837	30.7973	5.31916
9.29174	2.9137	19.2831	3.88451	8.92081	3.74573	9.57249	3.86213	9.25401	4.54387	8.21413	4.50357	7.07449	4.09108	14.4265	3.57178	12.2534	5.24159	7.7089	2.46027		6.93452	23.7373	9.44377	6.77387	5.88439	5.99862	10.4261	4.47243	5.66774	7.54323	6.26023	18.2383	6.06273	4.50633	10.7378	12.9862	9.10331	18.9988	8.02665	7.35384		26.717	5.35659	19.7115	6.02683	23.3016	6.18013	30.7581	5.32094
9.28982	2.93353	19.3087	3.92992	9.09221	3.58201	9.51877	3.86149	9.20093	4.52532	8.21285	4.49206	7.05147	4.07957	14.3984	3.56602	12.3397	5.27805	7.71977	2.45772		6.99937	23.738	9.47325	6.77756	5.87481	5.96841	10.4615	4.49528	5.68911	7.62503	6.24696	18.2405	6.06126	4.50781	10.7437	12.9943	9.12468	19.029	8.10845	7.42532		26.5673	5.35659	19.5529	6.02148	23.405	6.19261	30.8276	5.31203
9.28662	2.94632	19.303	3.9555	9.28598	3.45027	9.43755	3.86468	9.16192	4.51445	8.22053	4.45881	7.07641	4.08084	14.3549	3.55067	12.3756	5.33369	7.71466	2.46091		7.08191	23.7388	9.48799	6.78124	5.89545	5.96398	10.5558	4.50412	5.68321	7.67809	6.25065	18.2494	6.05463	4.50265	10.7437	12.9921	9.12173	19.0585	8.14972	7.48354		26.2803	5.35481	19.4655	6.04466	23.4264	6.23004	30.8097	5.30846
9.28726	2.94888	19.2595	3.96573	9.64284	3.43492	9.38959	3.85509	9.14401	4.50805	8.23588	4.4409	7.11862	4.06678	14.3172	3.55131	12.3909	5.35671	7.76262	2.46091		7.19392	23.7395	9.51378	6.79966	5.90134	5.97356	10.6273	4.51297	5.64784	7.7223	6.26613	18.2567	6.08852	4.50191	10.7349	12.9774	9.16816	19.0784	8.15119	7.5027		25.9612	5.35302	19.5119	6.20152	23.3515	6.27817	30.701	5.31203
9.31221	2.95655	19.2755	3.94079	10.1212	3.44004	9.38895	3.83846	9.14785	4.51253	8.23971	4.4409	7.21966	4.0559	14.3146	3.55515	12.4107	5.36502	7.88605	2.48074		7.27498	23.7366	9.51231	6.8284	5.93303	5.9802	10.6671	4.51518	5.5852	7.78347	6.32803	18.2612	6.09442	4.52992	10.7356	12.9678	9.28017	19.0954	8.16299	7.48869		25.9309	5.35659	19.4513	6.44573	23.38	6.28887	30.6582	5.31737
9.3493	2.96295	19.2914	3.84997	10.4499	3.44004	9.37104	3.83974	9.11779	4.5202	8.23971	4.44474	7.306	4.0655	14.3153	3.53533	12.4139	5.37909	8.02163	2.50312		7.3052	23.7321	9.48209	6.86599	5.99862	5.98093	10.6774	4.52107	5.50709	7.85569	6.47173	18.2737	6.10179	4.56381	10.7526	12.9626	9.3745	19.1145	8.17846	7.48132		25.7776	5.36907	19.5796	6.64538	23.6813	6.28174	30.6208	5.33163
9.35633	2.96806	19.2633	3.80073	10.558	3.41126	9.48872	3.83527	9.03273	4.52724	8.23971	4.44026	7.34437	4.10195	14.3153	3.47713	12.4235	5.3906	8.20965	2.49801		7.34131	23.7299	9.46588	6.90578	5.88661	5.99051	10.6826	4.54613	5.47982	7.92422	6.57637	18.3009	6.18727	4.55423	10.7938	12.9552	9.5101	19.127	8.18657	7.47764		25.5298	5.37976	19.7169	6.85216	23.9612	6.26748	30.3623	5.32629
9.36976	2.98789	19.2166	3.78474	10.565	3.34858	9.74261	3.81416	8.9432	4.54898	8.24867	4.43387	7.41536	4.14352	14.3153	3.44004	12.4536	5.39188	8.52686	2.48841		7.39879	23.7277	9.47988	6.92273	5.77017	6.00525	10.7334	4.55423	5.49751	7.98907	6.60659	18.3245	6.36635	4.54539	10.8432	12.9479	9.74739	19.1344	8.20941	7.47248		25.5102	5.39224	19.7169	7.06785	23.9986	6.25856	30.3035	5.30668
9.43947	2.99428	19.2089	3.75149	10.51	3.28975	9.98116	3.79306	8.86389	4.58224	8.24995	4.42299	7.52088	4.15823	14.3089	3.44515	12.4536	5.39444	8.93552	2.47626		7.51596	23.7262	9.51599	6.91978	5.69869	6.01115	10.8329	4.56308	5.49235	8.05318	6.61912	18.34	6.85051	4.53581	10.9088	12.9412	9.94341	19.1514	8.26026	7.45553		25.512	5.41898	19.5226	7.21936	23.979	6.26569	30.2625	5.28707
9.48296	3.00771	19.2569	3.72718	10.51	3.23539	10.0975	3.79306	8.81081	4.59055	8.2282	4.4134	7.57076	4.15823	14.2961	3.47073	12.4222	5.41555	9.32372	2.44812		7.72304	23.7255	9.54621	6.90726	5.67142	6.00673	10.9051	4.60287	5.48129	8.12172	6.62648	18.3606	7.69356	4.60508	10.9773	12.9287	10.0761	19.1713	8.33616	7.44374		25.5084	5.45285	19.3033	7.36732	23.9629	6.26569	30.1484	5.24607
9.44395	3.02754	19.3349	3.72463	10.6015	3.19701	10.088	3.76428	8.79355	4.58416	8.2007	4.41148	7.59698	4.15823	14.2961	3.48288	12.4312	5.44369	9.59168	2.43086		7.92938	23.7225	9.54989	6.8962	5.67732	6.00599	10.9508	4.67214	5.46434	8.19246	6.62501	18.3945	8.8137	4.85785	11.0223	12.9199	10.222	19.1772	8.40322	7.42311		25.4977	5.48493	19.2142	7.53309	24.0663	6.26748	30.0557	5.23003
9.39279	3.03265	19.4334	3.7387	10.691	3.1887	10.0042	3.77515	8.79163	4.5848	8.16873	4.4134	7.61937	4.15631	14.1656	3.48736	12.5022	5.44752	9.71319	2.44365		8.12467	23.7203	9.54915	6.89694	5.681	6.0082	10.9641	4.72447	5.41644	8.24626	6.6287	18.4314	10.0591	4.96692	11.0665	12.9184	10.331	19.1764	8.43491	7.3612		25.3836	5.54019	19.2071	7.62579	24.1982	6.26391	29.9256	5.26568
9.39662	3.03713	19.5588	3.75852	10.8432	3.1951	10.0029	3.79689	8.7507	4.58991	8.16041	4.4102	7.53815	4.15759	13.7416	3.47457	12.5156	5.4456	9.72982	2.4462		8.3428	23.7203	9.5381	6.92715	5.67805	6.01704	10.9596	4.71636	5.41718	8.29195	6.64712	18.4638	10.6789	4.99934	11.1203	12.9191	10.3613	19.1801	8.46881	7.30815		25.3747	5.61684	19.2445	7.6347	24.2036	6.23004	29.7331	5.28707
9.40494	3.04864	19.6125	3.75916	11.1438	3.20085	10.1129	3.80649	8.67332	4.62253	8.15977	4.40445	7.37123	4.1659	13.2498	3.43236	12.4811	5.44305	9.73621	2.44876		8.56977	23.7196	9.47325	7.00158	5.64931	6.02441	10.9611	4.69278	5.31475	8.33248	6.65965	18.4889	10.6089	5.06124	11.1557	12.9177	10.3767	19.1838	8.50861	7.28162		25.3266	5.65784	19.2695	7.63826	24.1697	6.19261	29.6208	5.26568
9.39598	3.0544	19.6106	3.74893	11.5064	3.17015	10.1327	3.81352	8.62471	4.67497	8.15018	4.3923	7.38914	4.16654	12.8021	3.4362	12.4318	5.43537	9.84877	2.44684		8.84686	23.7181	9.3546	7.07306	5.63679	6.02515	10.9788	4.69278	5.16957	8.36343	6.65154	18.5124	11.0901	5.13641	11.2146	12.914	10.418	19.1853	8.51303	7.24256		25.2785	5.67567	19.3015	7.63292	24.1751	6.15874	29.6101	5.21933
9.38575	3.02818	19.592	3.74701	11.7092	3.15928	10.134	3.81864	8.56651	4.69863	8.13035	4.38398	7.62576	4.17358	12.4389	3.49823	12.4146	5.43473	10.0944	2.43917		9.1689	23.7181	9.20869	7.15413	5.61836	6.02515	10.9847	4.73331	5.16441	8.41207	6.6707	18.5441	11.9906	5.18578	11.3089	12.911	10.4283	19.1853	8.50861	7.17697		25.2482	5.70419	19.3105	7.624	24.1768	6.091	29.6119	5.19972
9.39279	3.01219	19.5677	3.7355	11.7168	3.15672	10.1436	3.8148	8.51471	4.69224	8.14826	4.38078	7.88925	4.18765	12.3628	3.56027	12.4146	5.43473	10.3949	2.42126		9.47104	23.7189	9.05246	7.27646	5.57415	6.02515	10.9714	4.73773	5.19242	8.47987	6.78419	18.5795	12.5846	5.216	11.3878	12.911	10.4121	19.186	8.52482	7.12391		25.2321	5.73806	19.3087	7.62579	24.1287	6.02683	29.6136	5.19259
9.39662	3.01347	19.5204	3.71631	11.7654	3.15544	10.1295	3.79881	8.51215	4.67561	8.33308	4.37759	8.05873	4.18957	12.4433	3.59928	12.4523	5.43345	10.5913	2.43981		9.75992	23.7196	8.96256	7.37815	5.56015	6.02367	10.939	4.72962	5.26242	8.52482	6.94115	18.6031	12.8941	5.25948	11.449	12.9103	10.4261	19.186	8.59483	7.09075		25.2268	5.76301	19.1857	7.62579	24.0806	6.01079	29.5958	5.18903
9.38575	3.02242	19.5383	3.70992	11.8089	3.15608	10.1749	3.80073	8.50959	4.67241	8.54413	4.37055	8.13099	4.18573	12.4683	3.61974	12.5559	5.42962	10.5644	2.4558		10.0429	23.7203	8.9095	7.43564	5.55867	6.03031	10.9294	4.71931	5.41055	8.54472	7.08486	18.6245	13.0651	5.35233	11.5426	12.9125	10.4548	19.1831	8.66115	7.05317		25.1751	5.76479	19.0609	7.62935	24.0663	6.01435	29.5602	5.19794
9.35633	3.0544	19.617	3.7048	11.8153	3.1548	10.2779	3.78154	8.45587	4.66857	8.69634	4.3552	8.12396	4.18381	12.3788	3.64085	12.6326	5.40212	10.4339	2.45516		10.2721	23.7211	8.84612	7.49606	5.55867	6.03252	10.9294	4.71931	5.5093	8.5624	7.14455	18.6517	13.1387	5.52551	11.6634	12.9125	10.4998	19.1772	8.74516	6.99569		25.1305	5.76479	19.0609	7.624	24.0592	6.02148	29.5905	5.24072
9.31029	3.11387	19.7263	3.70736	11.816	3.15608	10.2952	3.73294	8.33884	4.64939	8.83384	4.33858	8.12971	4.1755	12.1261	3.63509	12.6512	5.27357	10.3278	2.41998		10.4563	23.7218	8.78717	7.55281	5.54172	6.03326	10.9353	4.72962	5.53288	8.57272	7.16002	18.6812	13.183	5.67363	11.8064	12.9125	10.5536	19.1727	8.88223	6.93526		25.0913	5.77906	18.8167	7.624	24.0645	6.01614	29.6047	5.32629
9.25401	3.14137	19.7871	3.70544	11.8025	3.15289	10.2638	3.6837	8.26785	4.67305	8.93041	4.31747	8.12971	4.14927	11.9343	3.62742	12.7126	5.0734	10.2766	2.41551		10.6472	23.7218	8.7319	7.58818	5.52404	6.02883	10.9338	4.7591	5.52477	8.58083	7.18139	18.6996	13.306	5.79154	12.0002	12.9125	10.5779	19.1713	9.03256	6.88736		25.0271	5.79332	18.421	7.62044	24.0877	6.0304	29.6065	5.45998
9.20988	3.13946	19.8011	3.70736	11.7865	3.15033	10.2338	3.6191	8.26849	4.67817	8.94959	4.28997	8.15018	4.11922	11.7757	3.72463	12.8392	4.89817	10.283	2.41615		10.8307	23.7203	8.65968	7.62576	5.51519	6.03178	10.9375	4.76573	5.51519	8.59556	7.21234	18.7173	13.505	5.89471	12.1874	12.9125	10.5904	19.1705	9.1291	6.83061		25.0004	5.79866	17.9611	7.62044	24.118	6.06605	29.6422	5.56158
9.20221	3.14265	19.8127	3.70352	11.7802	3.1305	10.2044	3.55579	8.1553	4.6852	8.95215	4.29637	8.1489	4.11794	11.541	3.78346	12.8833	4.81055	10.3067	2.41615		10.9943	23.7196	8.59483	7.69356	5.5093	6.03473	10.8705	4.76057	5.5174	8.61988	7.24551	18.7379	13.6767	5.96472	12.2942	12.9132	10.5801	19.1639	9.17111	6.77534		24.9986	5.80579	17.3764	7.61866	24.2018	6.07318	29.6564	5.57763
9.22331	3.14201	19.821	3.70224	11.7591	3.11835	10.2012	3.50655	8.09774	4.69863	8.94703	4.28549	8.13803	4.13712	11.4047	3.75916	12.8827	4.81247	10.3169	2.41743		11.1262	23.7203	8.55135	7.76136	5.50782	6.03326	10.7651	4.75836	5.51446	8.65157	7.27719	18.7608	13.7976	6.0023	12.3687	12.9118	10.5558	19.1595	9.20353	6.73039		24.9879	5.83075	16.6705	7.61687	24.3391	6.06248	29.6333	5.57763
9.23035	3.1369	19.8229	3.68498	11.6676	3.11387	10.2389	3.49887	8.12907	4.71014	8.90994	4.25736	8.13291	4.12561	11.3741	3.7387	12.9658	4.73253	10.3169	2.42574		11.2566	23.7189	8.54693	7.81	5.51077	6.04062	10.7548	4.75394	5.54835	8.68842	7.30299	18.7807	13.8727	6.02146	12.4563	12.9096	10.5514	19.1646	9.33323	6.67365		24.9879	5.85392	16.2427	7.61509	24.3515	6.06426	29.5691	5.60436
9.22651	3.12603	19.828	3.67858	11.587	3.11899	10.1871	3.50015	8.14122	4.71334	8.77436	4.21067	8.13163	4.10707	11.3338	3.71439	13.0247	4.62125	10.3438	2.42638		11.4394	23.7167	8.58672	7.83726	5.51888	6.04505	10.7489	4.74805	5.62721	8.712	7.32288	18.7962	13.9258	6.02367	12.5654	12.9103	10.5705	19.1794	9.45556	6.60732		24.9826	5.85749	16.248	7.61509	24.3141	6.08744	29.4835	5.67032
9.24378	3.1094	19.8242	3.67155	11.6305	3.12794	10.0873	3.47457	8.13547	4.7159	8.47058	4.1448	8.13227	4.10387	11.2589	3.68625	12.8622	4.58671	10.409	2.42382		11.6907	23.7159	8.60883	7.84758	5.51814	6.03915	10.7327	4.73994	5.7348	8.71495	7.33983	18.8102	13.9766	6.0222	12.6796	12.911	10.586	19.1889	9.50346	6.56679		24.9843	5.85392	15.9379	7.61509	24.3212	6.08209	29.4104	5.74162
9.24953	3.09405	19.8453	3.68434	11.9081	3.1062	10.1257	3.45858	8.14634	4.69735	8.27617	4.11474	8.13227	4.10707	11.179	3.67346	12.3474	4.57073	10.4173	2.4187		11.9213	23.7144	8.5764	7.87263	5.49308	6.03547	10.7017	4.72152	5.83428	8.72232	7.38184	18.8212	13.9958	6.03399	12.771	12.9081	10.5926	19.1985	9.53441	6.55058		24.9826	5.85214	15.4405	7.61331	24.3141	6.091	29.3908	5.80936
9.24442	3.09085	19.883	3.71823	12.3212	3.09597	10.2031	3.43684	8.17128	4.61741	8.27489	4.11474	8.13291	4.10515	11.1611	3.67091	11.8121	4.55793	10.4224	2.40847		12.0901	23.7189	8.55356	7.93454	5.48056	6.03399	10.6494	4.7112	5.86008	8.73042	7.46953	18.8256	13.9973	6.07084	12.8005	12.8992	10.5963	19.2221	9.60295	6.54321		24.9826	5.86284	15.2551	7.60974	24.2963	6.12131	29.5299	5.83788
9.2668	3.08637	19.8862	3.70736	12.7235	3.14521	10.2031	3.42661	8.1764	4.56497	8.27553	4.11474	8.13419	4.09683	11.2065	3.66963	11.5992	4.53044	10.4243	2.39824		12.2419	23.7284	8.53071	7.99275	5.48498	6.0281	10.5735	4.71562	5.84902	8.73632	7.56018	18.8212	14.0091	6.08779	12.7961	12.8941	10.5941	19.2464	9.68033	6.53732		24.9754	5.8967	15.2141	7.6044	24.2998	6.16944	29.8115	5.8254
9.31476	3.09725	19.8843	3.69585	13.0918	3.17847	10.2184	3.42405	8.15721	4.55474	8.24483	4.11794	8.13867	4.09555	11.1349	3.63893	11.6107	4.44794	10.432	2.38801		12.3723	23.7321	8.45334	8.04066	5.5233	6.0222	10.5418	4.72299	5.84165	8.75179	7.62576	18.8168	14.0356	6.10916	12.8337	12.8904	10.5919	19.2641	9.71938	6.52331		24.9612	5.90027	15.1945	7.6044	24.2981	6.23361	29.9202	5.82718
9.36209	3.12283	19.8785	3.72143	13.2882	3.18422	10.1679	3.41765	8.09326	4.54898	8.21221	4.11922	8.15274	4.06486	10.9743	3.63062	11.7949	4.32898	10.5068	2.37905		12.4563	23.7358	8.33985	8.0915	5.63752	6.01999	10.5587	4.74215	5.84386	8.76506	7.73114	18.8234	14.0525	6.12463	12.9132	12.8889	10.5926	19.2818	9.74223	6.50784		24.963	5.89849	15.1714	7.61866	24.3729	6.24965	29.9345	5.85927
9.39023	3.14137	19.8779	3.73934	13.2831	3.1951	10.07	3.41126	8.07024	4.53811	8.20518	4.11858	8.15593	4.04823	10.856	3.64213	11.917	4.24584	10.7806	2.37202		12.5389	23.7528	8.28163	8.11361	5.70901	6.01115	10.5558	4.76131	5.84755	8.74958	7.8999	18.836	14.0444	6.10842	13.0076	12.8845	10.5926	19.3105	9.75034	6.49826		24.9612	5.91096	15.1214	7.64539	24.6795	6.25856	29.9363	5.84323
9.4011	3.15161	19.8843	3.75468	13.2306	3.14841	10.1238	3.4087	8.07343	4.54642	8.22372	4.11922	8.15849	4.05079	10.8279	3.64532	11.7495	4.19404	11.1956	2.37522		12.6494	23.7653	8.21236	8.11509	5.70753	5.98683	10.5506	4.77974	5.85418	8.72158	8.00307	18.8404	14.0245	6.10474	13.1048	12.8742	10.5838	19.3437	9.73633	6.4931		24.9594	5.99296	15.0198	7.67392	24.8025	6.33343	29.947	5.74519
9.4011	3.15672	19.8849	3.77899	13.2089	3.11579	10.2785	3.39974	8.06896	4.53427	8.24739	4.11986	8.16169	4.05782	10.8292	3.64341	11.4482	4.16079	11.4598	2.38481		12.7718	23.7705	8.12982	8.12467	5.65521	5.9603	10.5484	4.84385	5.95809	8.71421	8.04729	18.8426	14.0982	6.10547	13.1962	12.8734	10.5809	19.3688	9.71349	6.48426		24.9576	6.11239	14.9503	7.69352	24.7972	6.40652	30.0397	5.65249
9.39918	3.16568	19.9367	3.80649	13.2063	3.09469	10.3502	3.36841	8.06896	4.42171	8.25698	4.11666	8.16553	4.05335	10.7985	3.66131	11.3043	4.15759	11.5704	2.38609		12.9029	23.7808	8.09666	8.1453	5.59994	5.94851	10.5543	4.92638	6.13716	8.71568	8.1254	18.8477	14.292	6.10547	13.2891	12.8941	10.5882	19.3923	9.71202	6.45994		24.9576	6.23183	14.9396	7.71848	24.7615	6.41365	30.1698	5.58654
9.3979	3.16504	19.9853	3.82695	13.1986	3.10684	10.3489	3.32684	8.02803	4.27398	8.27872	4.11858	8.21093	4.05398	10.8055	3.68753	11.218	4.15695	11.6292	2.38801		13.0289	23.7962	8.09519	8.17035	5.59036	5.93745	10.5639	4.96618	6.29855	8.726	8.1873	18.8441	14.449	6.132	13.3812	12.9236	10.5904	19.4122	9.76065	6.43341		24.9612	6.31026	14.9378	7.74344	24.7312	6.37265	30.2393	5.56871
9.40174	3.15161	19.9936	3.85189	13.1871	3.11196	10.331	3.27887	7.94745	4.18125	8.30239	4.11666	8.26338	4.05462	10.881	3.70608	11.0818	4.15439	11.6663	2.40016		13.1122	23.8102	8.07603	8.20057	5.60805	5.92935	10.5646	5.00818	6.39656	8.73558	8.1991	18.8411	14.5271	6.18285	13.4637	12.9265	10.5882	19.427	9.80118	6.41351		24.963	6.34056	14.92	7.747	24.717	6.37443	29.7973	5.62754
9.3979	3.15161	20.0608	3.89474	13.1814	3.1094	10.3278	3.26928	7.95256	4.1659	8.30622	4.10771	8.27361	4.04247	10.9321	3.71631	11.0031	4.15887	11.6887	2.44173		13.1645	23.8301	8.05024	8.22341	5.68395	5.9323	10.5669	5.07598	6.38477	8.73927	8.21899	18.8463	14.5691	6.2057	13.5389	12.9177	10.5786	19.4461	9.80782	6.39582		24.9647	6.39226	14.8558	7.74522	24.7187	6.37443	29.2019	5.75232
9.45802	3.14393	20.1209	3.94143	13.1737	3.10812	10.3348	3.26608	7.84129	4.16334	8.30494	4.11026	8.30814	4.00922	10.8855	3.71887	11.014	4.15311	11.7021	2.49481		13.2139	23.85	8.03992	8.24331	5.75617	5.94261	10.5764	5.14967	6.33245	8.74221	8.25289	18.8536	14.6074	6.21159	13.6347	12.9155	10.5624	19.4675	9.80708	6.35972		24.9505	6.44038	14.8059	7.74344	24.7348	6.3566	28.9095	5.95909
9.59488	3.14137	20.1203	3.94399	13.1878	3.16056	10.3738	3.26608	7.63152	4.11602	8.30622	4.10515	8.3382	3.98044	10.8759	3.72143	11.1016	4.148	11.7072	2.54597		13.2404	23.8663	8.02592	8.27131	5.79302	5.96988	10.5868	5.23811	6.31403	8.73853	8.23742	18.8603	14.6369	6.21749	13.7371	12.9287	10.5374	19.4889	9.81224	6.32066		24.9469	6.44217	14.7988	7.73987	24.758	6.3566	28.7402	6.2443
9.68633	3.14265	20.1631	3.95166	13.2357	3.23219	10.4122	3.27376	7.52855	4.07445	8.33372	4.09619	8.3414	3.95102	10.8759	3.71439	11.1963	4.148	11.7175	2.58754		13.2522	23.8788	8.00823	8.303	5.84313	6.01483	10.6214	5.34349	6.3435	8.74295	8.19025	18.8676	14.6701	6.21749	13.7887	12.9376	10.5241	19.5132	9.80929	6.29855		24.9362	6.45108	14.7988	7.75057	24.8578	6.35482	28.6012	6.49386
9.72342	3.14393	20.1388	3.94846	13.3061	3.26097	10.425	3.28271	7.57588	4.04695	8.40535	4.06869	8.3414	3.92352	10.7595	3.71759	11.2135	4.14672	11.7482	2.59905		13.264	23.8898	7.9957	8.32732	5.91461	6.02515	10.6538	5.42381	6.34645	8.7459	8.23447	18.8713	14.7231	6.22191	13.8094	12.9486	10.5248	19.5346	9.78939	6.27202		24.8988	6.45643	14.7899	7.80048	25.5173	6.34413	28.5441	6.63825
9.75988	3.15097	20.1158	3.94718	13.354	3.26928	10.4256	3.29998	7.56821	4.04311	8.5064	4.05079	8.34012	3.91968	10.6322	3.70672	11.2065	4.14544	11.7706	2.59969		13.2979	23.9083	7.99275	8.3509	6.01778	6.01188	10.6737	5.47024	6.30739	8.7459	8.28753	18.8706	14.8123	6.23296	13.8285	12.9693	10.5145	19.5441	9.74076	6.22928		24.84	6.46178	14.7881	7.83435	26.7722	6.31382	28.5441	6.72025
9.82959	3.15864	20.1727	3.9459	13.3444	3.26289	10.416	3.29934	7.71146	4.04311	8.5889	4.05654	8.34587	3.92224	10.5478	3.69777	11.2193	4.14096	11.7725	2.60353		13.3473	23.9377	8.00233	8.3767	6.12758	5.9802	10.6907	5.55278	6.27865	8.74737	8.3568	18.875	14.9405	6.22338	13.8152	12.984	10.5153	19.5537	9.6818	6.19759		24.7918	6.47425	14.7828	7.84682	27.7937	6.30313	28.6029	6.77729
9.95749	3.16248	20.2341	3.93439	13.3214	3.26608	10.3783	3.30062	7.73768	4.05079	8.59529	4.04759	8.34843	3.91904	10.441	3.69265	11.2321	4.13393	11.7725	2.60417		13.4173	23.9591	8.02076	8.41502	6.23591	5.92714	10.7253	5.68248	6.27792	8.74811	8.48724	18.8816	15.1019	6.20349	13.7541	12.995	10.5123	19.5729	9.63832	6.16811		24.79	6.47247	14.7257	7.85752	28.4924	6.30313	29.1359	6.82364
10.0278	3.16632	20.2284	3.93631	13.308	3.28271	10.3156	3.28591	7.76902	4.06869	8.57675	4.04631	8.35163	3.89794	10.3476	3.68625	11.2417	4.11026	11.7642	2.60225		13.4645	23.9753	8.02813	8.48576	6.20496	5.85123	10.7747	5.77017	6.2536	8.74885	8.59704	18.8898	15.2596	6.19612	13.76	13.0068	10.5108	19.5928	9.62064	6.12169		24.7687	6.41899	14.6473	7.86287	28.8204	6.29778	29.5192	6.84859
9.96133	3.16887	20.2156	3.96317	13.3003	3.28719	10.2645	3.26544	7.7607	4.07253	8.56843	4.04311	8.34396	3.83718	10.3502	3.6837	11.2429	4.06678	11.752	2.60033		13.4954	24.0011	8.0355	8.56314	6.00304	5.72817	10.8218	5.81954	6.23444	8.74885	8.70389	18.9008	15.3768	6.1858	13.8042	13.0031	10.5131	19.6038	9.62211	6.08337		24.7098	6.38513	14.5778	7.87	28.9505	6.296	29.5833	6.85216
9.8897	3.16696	20.0934	3.96765	13.2779	3.30318	10.2587	3.25393	7.86175	4.06869	8.56076	4.02585	8.26913	3.78602	10.3598	3.68945	11.2417	4.03288	11.7405	2.60033		13.5536	24.0306	8.02223	8.60514	5.93893	5.56825	10.8616	5.88439	6.24328	8.75769	8.83801	18.9089	15.4829	6.16885	13.8278	12.9943	10.502	19.6112	9.63464	6.06421		24.6207	6.3976	14.4423	7.89317	29.0521	6.27282	29.5923	6.83255
9.85005	3.18039	19.8427	3.97724	13.2549	3.31533	10.2613	3.23219	7.9564	4.08852	8.55692	4.02393	8.20006	3.74765	10.322	3.71503	11.2423	4.02776	11.729	2.60737		13.6354	24.0571	7.99423	8.6302	5.98388	5.45034	10.9014	5.9463	6.22559	8.78864	8.95887	18.9126	15.6473	6.16885	13.8211	13.0009	10.4681	19.6201	9.62432	6.03841		24.5387	6.42969	14.0359	7.92169	29.0521	6.19439	29.5833	6.78442
9.78354	3.18614	19.6841	3.99962	13.2549	3.28271	10.2664	3.20853	7.94745	4.11602	8.54797	4.02009	8.19367	3.68625	10.2837	3.73486	11.2519	4.0284	11.7309	2.61696		13.7025	24.0836	7.98317	8.65452	6.08042	5.34791	10.9191	5.97725	6.21454	8.81075	9.03993	18.9126	15.8448	6.16959	13.8219	13.012	10.4696	19.6289	9.58084	6.00967		24.5155	6.46891	13.5991	7.94308	30.1181	6.16944	29.6725	6.72381
9.77395	3.18294	19.5901	4.01178	13.2709	3.26608	10.2625	3.19126	8.05425	4.11986	8.49297	3.99899	8.18024	3.63317	10.315	3.73486	11.2826	4.0284	11.7693	2.63167		13.7666	24.1065	7.98244	8.68547	6.22928	5.21821	10.9537	5.99641	6.22338	8.81591	9.09889	18.906	15.9995	6.16369	13.8381	13.0334	10.4688	19.6392	9.54842	5.98535		24.5173	6.4903	13.6277	7.94308	31.2946	6.16944	29.9042	6.6739
9.86348	3.18166	19.482	4.01242	13.2639	3.23794	10.1506	3.18486	8.1764	4.13457	8.49105	3.96893	8.10989	3.58585	10.3073	3.71823	11.3254	4.0284	11.8217	2.63806		13.8167	24.1279	7.99128	8.74442	6.3774	5.13788	10.9943	6.03252	6.26244	8.81738	9.11142	18.9045	16.1027	6.15116	13.8484	13.0805	10.4696	19.6547	9.52557	5.96841		24.5173	6.48673	12.8932	7.9306	31.5459	6.16944	30.6012	6.62399
9.97732	3.18422	19.4993	4.01178	13.2434	3.19637	9.99139	3.22579	8.17064	4.15311	8.49105	3.94718	8.19814	3.5494	10.1449	3.67474	11.3402	4.02457	11.8422	2.6208		13.8329	24.147	8.05392	8.83654	6.61248	5.1062	11.0385	6.0841	6.29265	8.81222	9.17479	18.9104	16.1668	6.15264	13.83	13.1417	10.4526	19.6716	9.52999	5.96177		24.5173	6.49564	11.8112	7.92169	31.5905	6.16765	31.4532	6.57586
10.2491	3.18486	19.4993	4.01433	13.2108	3.17143	9.91848	3.23986	8.15977	4.15951	8.5275	3.90178	8.40663	3.54492	9.93255	3.66963	11.2679	4.05207	11.8467	2.60097		13.8329	24.108	8.14161	8.91171	7.18139	5.02513	11.1328	6.12463	6.33098	8.80412	9.37966	18.9141	16.2221	6.16738	13.8263	13.1999	10.4276	19.6952	9.55579	5.96914		24.5155	6.50277	11.4708	7.92169	31.6511	6.14983	31.5584	6.54021
10.7288	3.1855	19.4462	4.01369	13.15	3.17143	9.89674	3.23794	8.15018	4.1934	8.57738	3.81992	8.51087	3.33259	9.81104	3.66771	11.1592	4.12178	11.8633	2.61376		13.8329	24.0254	8.19394	8.95961	7.824	4.89322	11.2249	6.15043	6.3774	8.80854	9.56242	18.9141	16.3075	6.17475	13.8654	13.2625	10.4187	19.7254	9.57347	5.97356		24.5137	6.49208	11.4494	7.92526	31.6351	6.10348	31.5032	6.51703
10.9961	3.17847	19.491	4.01242	13.0995	3.20469	9.91528	3.23794	8.13035	4.19276	8.55244	3.75021	8.51343	3.19765	9.76371	3.66451	11.0306	4.18829	11.8652	2.62527		13.8337	23.993	8.22931	8.99572	8.01486	4.78121	11.2692	6.16369	6.42825	8.81443	9.66706	18.9155	16.4107	6.18433	13.8956	13.3001	10.4438	19.7527	9.59263	5.96914		24.4638	6.47604	11.5225	7.92526	31.5994	6.06961	31.5121	6.50099
10.9539	3.15992	19.5556	4.00986	13.0765	3.2923	9.98371	3.23794	8.15402	4.18573	8.5518	3.69905	8.42582	3.19446	9.76052	3.66323	10.8759	4.25096	11.8518	2.63615		13.8329	23.9584	8.2411	9.01267	8.01855	4.66256	11.3266	6.17696	6.49531	8.8137	9.82771	18.9155	16.505	6.20422	13.9044	13.2869	10.446	19.7778	9.614	5.96546		23.8934	6.45286	11.5367	7.91991	31.578	6.06783	31.3909	6.49743
10.8624	3.15928	19.56	4.00538	13.0867	3.44195	10.0995	3.2373	8.18535	4.21643	8.58122	3.67986	8.32029	3.18614	9.74453	3.66451	10.7799	4.31555	11.8595	2.64574		13.8322	23.9672	8.24036	9.02004	8.00897	4.50781	11.3966	6.20422	6.52995	8.81443	9.98836	18.9141	16.637	6.22559	13.925	13.2633	10.4541	19.8117	9.62285	5.96472		22.2695	6.44217	11.5349	7.91813	31.5406	6.07318	31.1841	6.49743
10.7895	3.16056	19.5588	3.99643	13.0963	3.52829	10.2287	3.24498	8.18791	4.23753	8.60041	3.68242	8.27936	3.1273	9.65244	3.67666	10.7499	4.35392	11.8742	2.65085		13.8403	22.7483	8.24773	9.03109	8.07013	4.36042	11.4549	6.23738	6.55869	8.8218	10.1262	18.9148	16.8227	6.25802	13.9626	13.2345	10.4615	19.8492	9.62137	5.95883		20.2552	6.42078	11.4975	7.91634	31.5014	6.07496	30.9399	6.51703
10.8132	3.1676	19.5869	3.97852	13.0963	3.53596	10.3009	3.24498	8.10093	4.25032	8.60041	3.62294	8.26082	3.07422	9.47337	3.68114	10.7448	4.36544	11.8767	2.65341		13.844	18.494	8.22857	9.04509	8.42386	4.21746	11.5072	6.26465	6.62575	8.82475	10.2669	18.917	16.9782	6.30666	13.9943	13.225	10.4607	19.8787	9.58821	5.95367		19.0146	6.37443	11.4422	7.91634	31.521	6.08387	30.6244	6.54199
10.9161	3.15225	19.7193	3.97149	13.0982	3.52637	10.3195	3.2194	7.99413	4.30724	8.5857	3.56858	8.25186	3.04289	9.3461	3.6805	10.7441	4.39102	11.8735	2.65469		13.8484	15.5795	8.20057	9.05172	8.89107	4.10176	11.5757	6.28897	6.72818	8.81001	10.4349	18.9207	17.0865	6.35087	14.0275	13.267	10.4865	19.903	9.54694	5.9544		18.4798	6.34947	11.4458	7.92169	31.6012	6.1017	30.2429	6.54556
10.9859	3.15225	19.8664	3.97149	13.0989	3.52765	10.3559	3.17655	8.03634	4.31363	8.57866	3.51742	8.27297	3.04097	9.33331	3.66003	10.7198	4.42363	11.8729	2.65725		13.8477	15.4733	8.1593	9.05541	9.29712	4.03838	11.6693	6.29265	6.80556	8.8078	10.5742	18.9244	17.183	6.39067	14.0783	13.0172	10.5226	19.9266	9.54547	5.96472		18.3889	6.34947	11.2693	7.91991	31.4675	6.10705	29.9702	6.55269
11.0178	3.15225	19.8056	3.95806	13.0995	3.52765	10.3783	3.13754	8.17128	4.32643	8.59273	3.40742	8.32221	3.04672	9.34098	3.61719	10.7006	4.42811	11.8761	2.68539		13.8469	15.2213	8.14604	9.05762	9.64495	3.97795	11.7931	6.29413	6.84167	8.80927	10.6951	18.9244	17.2611	6.4172	14.1277	12.1778	10.5595	19.9539	9.55947	5.97725		18.1358	6.35482	10.8754	7.90208	31.2768	6.11061	29.8668	6.57229
11.0325	3.15161	19.6445	3.94079	13.1078	3.57306	10.3566	3.12922	8.30686	4.32515	8.62023	3.3198	8.44244	3.05888	9.33971	3.58841	10.6891	4.42683	11.9036	2.70713		13.8455	14.76	8.12835	9.05909	9.81445	3.91753	11.9029	6.29044	6.82619	8.81591	10.8204	18.9244	17.2914	6.4172	14.1329	11.7054	10.5897	19.9834	9.55873	5.98904		16.4798	6.36908	10.1463	7.88069	31.2286	6.10705	29.8543	6.57586
11.0843	3.14585	19.5063	3.92736	13.095	3.66323	10.3227	3.13498	8.38872	4.30852	8.61768	3.28527	8.77436	3.0787	9.43564	3.55643	10.7038	4.42044	11.9707	2.70521		13.844	14.3274	8.08782	9.06573	9.8653	3.88952	11.9729	6.28897	6.78861	8.82328	10.9316	18.9251	17.3002	6.39951	14.127	11.7541	10.5853	20.0099	9.54989	6.01115		14.7293	6.38156	9.17483	7.87891	31.2304	6.11239	29.8596	6.57586
11.2429	3.11771	19.4341	3.89282	13.0356	3.69585	10.3163	3.15417	8.48721	4.29701	8.65285	3.2712	9.06854	3.09213	9.49575	3.53085	10.7735	4.4102	12.0641	2.71609		13.844	13.7541	8.02002	9.0672	9.9132	3.87552	12.0532	6.2875	6.81956	8.82843	11.0746	18.9251	17.3142	6.38846	14.085	11.5204	10.5941	20.0327	9.53515	6.03547		14.2195	6.39226	8.81297	7.87891	31.2465	6.12844	29.9702	6.57764
11.3555	3.09789	19.4353	3.83399	12.9997	3.70288	10.3419	3.15033	8.68227	4.31236	8.73087	3.26225	9.14465	3.11196	9.49575	3.52893	10.9117	4.42044	12.1383	2.75894		13.8425	12.9096	8.01855	9.05246	9.981	3.85415	12.1616	6.29265	6.85862	8.82843	11.2581	18.9259	17.3393	6.39877	13.9442	11.0864	10.6376	20.0519	9.53957	6.05978		14.182	6.41365	8.80941	7.87891	31.2447	6.15339	30.0504	6.57408
11.3632	3.09789	19.5025	3.80841	12.9799	3.71631	10.3847	3.14841	8.81465	4.31172	8.77052	3.26225	9.15552	3.11963	9.59808	3.53277	11.0357	4.42811	12.1671	2.77748		13.8447	12.0238	8.05908	9.02814	10.0348	3.82172	12.2699	6.29487	6.90726	8.83138	11.3981	18.9259	17.3547	6.43046	13.771	10.4666	10.6914	20.0644	9.54694	6.0841		14.1767	6.41186	8.60976	7.88069	31.2411	6.16409	30.0539	6.57051
11.3638	3.09853	19.6298	3.8148	12.9646	3.77195	10.4736	3.14777	8.81145	4.31172	8.76924	3.26928	9.15552	3.11387	9.79825	3.52957	11.0402	4.43003	12.1735	2.79347		13.8484	11.4136	8.08266	9.01488	10.0702	3.80109	12.4018	6.29781	6.96695	8.84023	11.5064	18.9266	17.3584	6.47468	13.7047	9.88151	10.7341	20.0718	9.52189	6.10253		14.1321	6.40652	8.44398	7.87178	31.1841	6.16944	30.0522	6.56516
11.3817	3.103	19.7314	3.83143	12.9524	3.83015	10.6009	3.1369	8.77628	4.31236	8.77308	3.26928	9.16447	3.10748	9.81999	3.53405	10.9699	4.43451	12.1664	2.82161		13.8499	11.2721	8.0775	9.0053	10.0783	3.8092	12.547	6.29781	7.00158	8.85349	11.6155	18.9266	17.3665	6.50047	13.7062	9.70465	10.8137	20.0865	9.42609	6.11505		13.9271	6.40652	8.32633	7.88782	31.0147	6.1837	30.0361	6.56338
11.5333	3.11643	19.7455	3.83782	12.9441	3.84997	10.7236	3.10492	8.77884	4.32259	8.76669	3.26608	9.17982	3.12219	9.86028	3.55323	10.8886	4.45753	12.2074	2.84783		13.8536	11.2854	8.16225	8.99498	10.0709	3.80699	12.6782	6.28897	7.01116	8.86233	11.7187	18.9288	17.3702	6.50931	13.715	9.7496	10.9331	20.1057	9.28902	6.12537		13.5795	6.4083	8.31385	7.89139	30.8276	6.19083	30.0201	6.58477
11.6855	3.12219	19.7123	3.83846	12.9371	3.84678	10.8771	3.0819	8.76093	4.32706	8.73087	3.22835	9.1632	3.14585	9.98883	3.56091	10.9091	4.48951	12.2515	2.85742		13.8506	11.2198	8.37596	8.98835	10.0709	3.80699	12.8174	6.2875	7.03401	8.87412	11.8196	18.9288	17.3709	6.53437	13.7224	9.81519	11.0311	20.116	9.16595	6.15411		13.1107	6.4083	8.28533	7.89139	30.7884	6.18904	30.0022	6.59725
11.6817	3.12283	19.7103	3.84038	12.9307	3.88259	11.0447	3.06975	8.76797	4.32195	8.72512	3.15736	9.13442	3.14969	10.086	3.54876	11.0581	4.49462	12.256	2.85614		13.8624	11.2419	8.54545	8.98319	10.0775	3.79962	12.9611	6.29708	7.07822	8.89402	11.8948	18.9362	17.3761	6.58301	13.7209	9.8594	11.1505	20.1226	9.0812	6.21528		12.4654	6.4083	8.27642	7.87713	30.799	6.16409	29.9844	6.61508
11.6727	3.12475	19.6995	3.85573	12.93	3.96445	11.1822	3.08382	8.92081	4.32898	8.74174	3.07998	9.07686	3.14969	10.0336	3.53916	11.1534	4.4959	12.263	2.85103		13.8735	11.2603	8.60662	8.97582	10.0761	3.79372	13.0717	6.32803	7.14013	8.89992	11.9339	18.945	17.3835	6.62059	13.7136	9.90656	11.2905	20.1307	9.02667	6.26023		11.8255	6.41008	8.26394	7.86821	30.8276	6.13557	30.0076	6.67033
11.7859	3.12603	19.7653	3.87875	12.9684	4.12433	11.2756	3.12155	9.19389	4.37695	8.74366	3.01603	9.03209	3.15417	9.90889	3.543	11.2014	4.49398	12.2796	2.8619		13.8794	11.2669	8.60736	8.96698	10.0783	3.79298	13.169	6.36487	7.18213	8.90065	11.9714	18.948	17.3886	6.66038	13.6922	9.981	11.3738	20.1455	8.99719	6.28381		11.3656	6.41543	8.26394	7.86821	30.8597	6.10348	30.1466	6.73451
12.0142	3.12347	19.8248	3.88131	13.0221	4.28038	11.3159	3.14265	9.38064	4.45433	8.75581	2.98277	8.99948	3.15608	9.84621	3.58137	11.2123	4.48951	12.2796	2.86829		13.8786	11.278	8.58672	8.9655	10.0967	3.79004	13.2508	6.38256	7.19392	8.90213	11.9972	18.9472	17.3894	6.6987	13.6575	10.0223	11.4652	20.1654	9.00972	6.32213		11.0982	6.41721	8.23899	7.86465	30.7848	6.05	30.3053	6.77907
12.1178	3.12283	19.8306	3.86468	13.0375	4.35392	11.3146	3.15417	9.46377	4.5477	8.75773	2.97893	8.96622	3.1548	9.8865	3.57498	11.1879	4.5023	12.2764	2.87213		13.8713	11.3134	8.56756	8.96624	10.0974	3.79151	13.2824	6.39951	7.19834	8.90508	12.0009	18.9502	17.3717	6.70091	13.6295	10.0694	11.6221	20.1764	9.02814	6.38109		10.9681	6.41721	8.03756	7.86465	30.6867	5.98761	30.4372	6.82007
12.1025	3.13114	19.8248	3.85061	13.0362	4.38974	11.3063	3.15928	9.51046	4.64619	8.76733	2.97702	8.95087	3.1548	9.95302	3.55707	11.1822	4.53939	12.3001	2.88173		13.8617	11.3163	8.56093	8.96403	10.0805	3.79077	13.306	6.43488	7.19908	8.90655	12.0031	18.9576	17.3459	6.69649	13.603	10.0318	11.7651	20.1838	9.0134	6.41867		10.9289	6.41365	7.98408	7.86821	30.5905	5.92879	30.4996	6.84324
12.0456	3.14265	19.7775	3.86404	13.0368	4.40125	11.3101	3.15928	9.52325	4.7434	8.76477	2.93481	8.94512	3.14777	10.0048	3.55707	11.1854	4.53939	12.3455	2.90922		13.8595	11.3222	8.62504	8.96035	10.0856	3.79298	13.3613	6.47394	7.1836	8.90802	12.0061	18.9634	17.3422	6.71418	13.5566	9.91025	11.8742	20.1963	8.98687	6.45331		10.9306	6.3976	7.9716	7.86821	30.4764	5.88779	30.4532	6.84503
11.9695	3.14585	19.7282	3.87236	13.0432	4.38782	11.3197	3.14777	9.52709	4.84892	8.76988	2.81649	8.95918	3.1273	10.0566	3.52957	11.2039	4.56433	12.3608	2.90667		13.8602	11.3664	8.68842	8.96108	10.1151	3.79298	13.4232	6.50342	7.19834	8.91097	11.9965	18.9671	17.3547	6.7466	13.4667	9.89699	12.0017	20.2089	8.98172	6.51079		10.9182	6.38869	7.9716	7.86821	30.3748	5.8361	30.2999	6.84859
11.9336	3.15097	19.7135	3.87811	13.0547	4.36991	11.3152	3.1094	9.55331	4.88474	8.7993	2.69882	9.00971	3.11387	10.086	3.49312	11.2487	4.53747	12.35	2.90475		13.8602	11.3834	8.68326	8.95887	10.1387	3.80256	13.4652	6.53216	7.2433	8.91318	12.0076	18.9716	17.3488	6.78566	13.3547	9.94636	12.1468	20.217	8.98982	6.5749		10.92	6.37978	7.95199	7.86821	30.3588	5.79688	30.111	6.85394
11.9228	3.1548	19.7155	3.91201	13.0573	4.34689	11.2916	3.08254	9.59552	4.84636	8.89779	2.66684	9.0954	3.10556	10.0854	3.48352	11.28	4.51061	12.3423	2.92393		13.8683	11.2942	8.69284	8.94634	10.1527	3.81878	13.5109	6.55574	7.3951	8.91539	12.0223	18.976	17.3054	6.84241	13.2684	9.97141	12.3104	20.2251	9.00456	6.6169		10.8558	6.38513	7.90208	7.87178	30.3481	5.78262	30.0807	6.85216
11.9157	3.14585	19.7161	3.96829	13.0989	4.34369	11.2941	3.08829	9.62685	4.78113	8.9432	2.6662	9.16575	3.10044	10.0944	3.48416	11.3248	4.50102	12.3436	2.95463		13.8786	11.149	8.6921	8.93897	10.1652	3.79372	13.5588	6.56385	7.60071	8.91981	12.0437	18.9811	17.2877	6.85641	13.239	9.99721	12.4844	20.231	9.02151	6.66186		10.7488	6.40117	7.85752	7.87534	30.3409	5.79332	30.1787	6.84681
11.9177	3.12667	19.7167	3.99387	13.1986	4.33218	11.3683	3.08254	9.62302	4.69096	8.81401	2.66045	9.21883	3.10044	10.1289	3.4669	11.3766	4.50102	12.3724	3.00068		13.8808	11.0709	8.69726	8.9375	10.1527	3.76498	13.5617	6.56532	7.74146	8.93234	12.0702	18.9819	17.2914	6.84977	13.2345	10.0341	12.631	20.2398	9.08047	6.72081		10.665	6.41008	7.85752	7.87534	30.3391	5.80579	29.9363	6.83433
11.9113	3.11004	19.7193	3.92224	13.2485	4.3066	11.5135	3.08254	9.55459	4.63212	8.70401	2.65917	9.27256	3.10556	10.1295	3.44259	11.3766	4.50038	12.3762	3.04225		13.8867	11.0223	8.70831	8.9375	10.1505	3.76424	13.5529	6.56163	7.81884	8.94782	12.0945	18.976	17.2987	6.84314	13.2169	10.0643	12.7135	20.2604	9.18437	6.77092		10.6062	6.41543	7.86108	7.86821	30.332	5.81292	29.1413	6.83611
11.9081	3.09981	19.7276	3.81544	13.2281	4.28549	11.658	3.08446	9.49511	4.6302	8.66628	2.66876	9.28471	3.12155	10.2139	3.42916	11.4028	4.50805	12.3186	3.03713		13.9103	10.9722	8.74737	8.93603	10.2013	3.74582	13.5647	6.55942	7.92496	8.95298	12.0908	18.9716	17.3076	6.83135	13.1844	10.0982	12.83	20.2391	9.26544	6.81219		10.6062	6.42078	7.84861	7.87891	30.3249	5.82005	28.1145	6.8379
11.8991	3.10172	19.6496	3.77259	13.2018	4.29381	11.7738	3.09213	9.4772	4.62828	8.59849	2.66748	9.28598	3.12603	10.1909	3.42661	11.4323	4.52404	12.2758	3.03777		13.9442	10.967	8.82106	8.92792	10.2161	3.70308	13.5691	6.57269	8.05466	8.95298	12.0827	18.9782	17.3076	6.82767	13.1078	10.1505	12.9891	20.0968	9.32807	6.86746		10.305	6.42078	7.85752	7.88961	30.2964	5.82362	27.7883	6.84146
11.8997	3.0819	19.5748	3.77259	13.1756	4.31108	11.8006	3.06847	9.49511	4.62892	8.51279	2.65341	9.30133	3.12667	10.2191	3.45794	11.4968	4.51573	12.2688	3.04225		13.9818	10.9906	8.87118	8.92129	10.2175	3.69276	13.5522	6.58964	8.13203	8.95445	12.079	18.9929	17.3061	6.82619	13.0113	10.2006	13.1667	19.8271	9.38187	6.93305		9.21761	6.41899	7.87891	7.88782	30.1502	5.81827	27.9131	6.85037
11.9055	3.03969	19.5524	3.77387	13.1129	4.31939	11.7738	3.02562	9.58017	4.64043	8.47058	2.63295	9.32244	3.12219	10.2338	3.46178	11.6004	4.48951	12.2675	3.06463		14.0245	11.0193	8.91245	8.92055	10.2618	3.67876	13.5382	6.5948	8.19394	8.95813	12.0739	19.0069	17.3061	6.83209	12.9243	10.2389	13.3753	19.4778	9.44451	6.98021		8.20868	6.39404	7.87	7.89317	30.0379	5.84858	27.9149	6.84146
11.8953	3.03074	19.5415	3.77259	12.9722	4.34433	11.7591	3.00515	9.70808	4.73892	8.46099	2.62655	9.32244	3.08893	10.2063	3.47777	11.6459	4.47927	12.2668	3.10428		14.0658	11.0444	8.98319	8.91466	10.3406	3.65886	13.5271	6.59774	8.28384	8.96993	12.0643	19.0143	17.3238	6.83209	12.8484	10.2846	13.5846	19.0497	9.50788	6.95589		7.77196	6.337	7.79513	7.90921	29.9292	5.9484	27.184	6.84503
11.8288	3.02946	19.514	3.77643	12.8188	4.34689	11.7616	3.00004	9.7829	4.8502	8.46483	2.64062	9.32372	2.99556	10.2267	3.48224	11.6657	4.52148	12.2662	3.1337		14.1085	11.068	9.04362	8.88739	10.4165	3.66402	13.5242	6.59996	8.32069	8.98982	12.0525	19.0268	17.3599	6.82914	12.7835	10.3362	13.7298	18.5707	9.55357	6.94115		7.57587	6.31382	7.78265	7.92526	29.7883	5.98583	25.6992	6.88068
11.768	3.03074	19.4443	3.77515	12.7343	4.34625	11.7923	2.99492	9.81424	4.9327	8.46483	2.65789	9.32372	2.87405	10.2395	3.47265	11.713	4.62764	12.2585	3.15544		14.1712	11.0827	9.09299	8.87118	10.4512	3.70971	13.5441	6.59922	8.31553	8.9994	12.0333	19.046	17.4012	6.82619	12.7415	10.3767	13.8374	18.396	9.57568	6.97874		7.57231	6.30135	7.77552	7.92526	29.7866	5.98405	24.5797	6.93059
11.7379	3.0301	19.3714	3.75277	12.7036	4.37375	11.846	2.993	9.83278	4.9634	8.46483	2.65149	9.325	2.82673	10.2478	3.45794	11.6586	4.74915	12.27	3.17783		14.2478	11.0915	9.10847	8.8756	10.4652	3.76498	13.5654	6.59922	8.28679	9.00456	12.0193	19.0563	17.424	6.8203	12.7062	10.4077	13.9508	18.3953	9.58895	7.00895		7.22649	6.29243	7.72739	7.95021	29.4942	6.00901	23.9505	6.97515
11.7296	3.02306	19.3062	3.7598	12.7011	4.3859	11.8895	2.99684	9.83534	4.9538	8.46419	2.63998	9.32628	2.82673	10.2178	3.46242	11.5391	4.87067	12.2924	3.19701		14.3311	11.0746	9.10184	8.89107	10.5057	3.82025	13.5875	6.59553	8.27279	9.02593	12.0142	19.0629	17.4255	6.82103	12.6406	10.4438	14.0909	18.0357	9.61916	6.99937		6.214	6.30669	7.71313	7.98052	28.9381	6.04644	23.5904	7.00724
11.7296	3.01283	19.2921	3.75341	12.6947	4.38078	11.9356	3.00324	9.8379	4.93654	8.46163	2.63487	9.33843	2.8005	10.1698	3.50527	11.486	4.98834	12.3206	3.20341		14.4173	11.0621	9.12026	8.91981	10.5794	3.87699	13.6148	6.59553	8.27647	9.05025	12.0127	19.0762	17.4262	6.82914	12.5551	10.4725	14.222	17.4343	9.67959	7.006		5.49741	6.30669	7.71135	7.99656	28.6689	6.07318	23.4799	7.00546
11.6861	3.01219	19.2889	3.76364	12.6787	4.37951	12.0155	3.00451	9.82959	4.92822	8.46291	2.62719	9.37808	2.78324	10.1366	3.55835	11.4917	5.06828	12.3525	3.21364		14.4991	11.0429	9.1689	8.93161	10.7246	3.89542	13.6281	6.59774	8.29858	9.04583	12.012	19.0895	17.4336	6.84756	12.4925	10.4858	14.3488	16.8529	9.75107	7.06275		5.31203	6.27995	7.70065	8.01082	28.5388	6.07674	23.4371	6.97693
11.6024	3.01347	19.2748	3.77899	12.6736	4.37695	12.1191	3.01027	9.8104	4.93398	8.46867	2.62783	9.42796	2.7826	10.1717	3.58649	11.5857	5.0977	12.3525	3.22451		14.5957	10.9817	9.22933	8.93382	10.956	3.89615	13.6325	6.59553	8.36785	9.01193	11.9994	19.1094	17.4461	6.8682	12.4372	10.4976	14.4689	16.7593	9.80118	7.16223		5.26746	6.23896	7.69887	8.01438	28.4069	6.08566	23.4139	7.01615
11.5116	3.01347	19.2742	3.77451	12.6755	4.39358	12.1709	3.01283	9.8136	4.90776	8.4725	2.62783	9.47912	2.77492	10.212	3.58649	11.7552	5.09834	12.3455	3.22451		14.7401	10.9066	9.29491	8.94561	11.2036	3.89689	13.6634	6.59701	8.45039	8.99498	11.9714	19.1359	17.4527	6.87704	12.3502	10.5219	14.5765	16.3164	9.82845	7.24919		5.20329	6.19617	7.68996	8.01973	28.3266	6.15339	23.3961	7.11954
11.4316	3.01219	19.2755	3.76428	12.6665	4.51764	12.1767	3.01795	9.85964	4.87642	8.48018	2.61888	9.48232	2.73463	10.1615	3.62038	11.8959	5.11497	12.3429	3.22451		14.8882	10.8454	9.34281	8.83433	11.4269	3.88952	13.6782	6.59627	8.47766	8.98687	11.9589	19.1506	17.4505	6.88073	12.2625	10.5565	14.7106	14.1056	9.84982	7.23593		5.09099	6.17122	7.65252	8.05004	28.3427	6.23717	23.2499	7.13915
11.3677	3.00324	19.2345	3.7662	12.6633	4.75875	12.1703	3.02754	9.94854	4.91863	8.49808	2.61056	9.44139	2.70905	10.1084	3.74253	11.9579	5.177	12.3589	3.22196		14.9442	10.7666	9.37008	8.64494	11.6501	3.88657	13.7069	6.5948	8.46365	8.98393	11.9552	19.1602	17.4446	6.89031	12.2154	10.5816	14.8595	12.3554	9.89035	7.17624		5.03929	6.10883	7.63113	8.07677	28.3605	6.26391	23.1073	7.13024
11.3306	2.97702	19.1584	3.77131	12.6531	4.93078	12.1613	3.04481	10.0182	4.9813	8.52239	2.60481	9.40814	2.70841	10.0867	3.85445	11.9797	5.23392	12.3794	3.23091		14.9472	10.6833	9.38334	8.61841	11.8933	3.88731	13.7644	6.58743	8.4666	9.00014	11.9515	19.1941	17.4299	6.9021	12.1785	10.5875	14.9796	12.2345	9.97878	7.13644		5.03929	6.06426	7.64183	8.07499	28.348	6.26213	22.9576	7.13202
11.3421	2.94824	19.0817	3.763	12.6301	4.94485	12.1735	3.05888	10.04	4.99409	8.54989	2.60609	9.38895	2.6969	10.086	3.89538	11.9899	5.24031	12.3577	3.24562		14.9671	10.5985	9.40398	8.65526	12.1233	3.91163	13.8337	6.58006	8.49018	9.01119	11.9471	19.2015	17.4144	6.91831	12.1159	10.5823	15.0798	12.009	10.1173	7.11654		5.00542	6.0607	7.67748	8.04647	28.4193	6.27461	22.8417	7.1338
11.3593	2.93417	19.0267	3.75852	12.6307	4.94933	12.2067	3.06399	10.0509	5.01072	8.58314	2.60545	9.39215	2.65661	10.1289	3.90242	11.9976	5.22433	12.311	3.25073		15.0607	10.4755	9.46441	8.7061	12.2927	3.94479	13.8631	6.58301	8.49829	9.01783	11.9353	19.2155	17.4152	6.94189	12.0348	10.5764	15.1764	11.2117	10.2861	7.12391		4.8646	6.06426	7.70422	8.02508	28.5299	6.31204	22.8221	7.1338
11.3773	2.91818	18.9909	3.78474	12.6192	5.03886	12.2355	3.07294	10.0841	5.02287	8.60041	2.62144	9.3979	2.62527	10.1257	3.89538	12.0002	5.23776	12.2662	3.24178		15.2029	10.3561	9.53663	8.76285	12.4379	3.95364	13.8764	6.58816	8.49976	8.78422	11.925	19.2214	17.4211	6.96842	11.9567	10.5772	15.2508	10.4482	10.4512	7.18508		4.73626	6.06426	7.71848	8.01617	28.578	6.32987	22.8239	7.14093
11.4092	2.90347	19.012	3.77195	12.6115	5.22241	12.3001	3.07934	10.1123	5.05229	8.60041	2.57987	9.41069	2.62272	10.0566	3.88195	12.0014	5.2838	12.2349	3.268		15.3179	10.2728	9.58968	8.66557	12.617	3.94921	13.883	6.59332	8.49682	8.40986	11.9294	19.2081	17.4211	6.98611	11.8793	10.5757	15.3215	10.0694	10.5801	7.27425		4.72022	6.07674	7.72561	8.0126	28.5798	6.32987	22.8132	7.13915
11.4329	2.90155	18.9582	3.76236	12.6397	5.34903	12.3826	3.08254	10.1071	5.24799	8.60169	2.52423	9.44075	2.62655	10.0803	3.88771	12.0155	5.3209	12.2061	3.33963		15.424	10.1785	9.60884	8.27647	12.7688	3.92784	13.8514	6.60143	8.49608	8.30521	11.9309	19.1403	17.4306	6.99863	11.8027	10.5646	15.3974	9.90509	10.6789	7.3671		4.71843	6.07496	7.71491	8.01082	28.5762	6.337	22.8096	7.13915
11.4367	2.90219	18.7203	3.77899	12.6557	5.38421	12.4408	3.06335	10.1212	5.39444	8.61128	2.48969	9.4075	2.60353	10.2171	3.90817	12.0398	5.3209	12.1735	3.36137		15.5574	10.0436	9.63758	7.96475	12.8624	3.88068	13.8079	6.60806	8.49018	8.317	11.9361	18.889	17.4513	7.01485	11.7452	10.5477	15.5043	9.80855	10.8159	7.43564		4.7113	6.05892	7.71135	7.99478	28.5441	6.33878	22.8007	7.1445
11.4412	2.90219	18.7255	3.83335	12.6563	5.39252	12.4772	3.00963	10.1219	5.43409	8.6132	2.46795	9.33139	2.60033	10.3284	3.92992	12.0385	5.35799	12.1357	3.36265		15.6863	9.91467	9.65822	7.82621	12.9906	3.84088	13.7998	6.61838	8.47987	8.08782	11.9501	18.5714	17.4697	7.02074	11.7246	10.5352	15.6642	9.75844	10.9899	7.50048		4.70952	5.98048	7.75235	7.95912	28.5156	6.34413	22.7419	7.15163
11.4674	2.97765	18.7229	3.9459	12.6525	5.38932	12.476	2.95463	10.0995	5.44113	8.60489	2.43981	9.26616	2.59969	10.3662	3.96317	12.0488	5.53578	12.1133	3.35434		15.7607	9.80339	9.66854	7.75694	13.1704	3.8173	13.8123	6.63238	8.4806	7.56681	11.9663	18.4925	17.4616	7.02369	11.7194	10.5219	15.8226	9.74297	11.1336	7.58376		4.71309	5.85571	7.80404	7.93417	28.3409	6.36552	22.667	7.14271
11.4815	2.99684	18.6922	4.05143	12.6544	5.38996	12.483	2.91242	10.0758	5.43537	8.60105	2.41231	9.21883	2.59713	10.3585	3.97852	12.0839	5.76921	12.1293	3.34922		15.8249	9.6877	9.71349	7.76431	13.3016	3.78046	13.8167	6.63754	8.47544	7.16223	11.9641	18.5456	17.4476	7.05317	11.7032	10.4968	16.0209	9.74223	11.2507	7.65745		4.722	5.7541	7.84148	7.95021	28.2108	6.37086	22.6278	7.1231
11.4732	2.96167	18.6628	4.12433	12.6467	5.41043	12.5015	2.90795	10.0752	5.43729	8.60936	2.40272	9.17535	2.57859	10.3412	3.98172	12.1485	5.93676	12.1588	3.35114		15.931	9.56242	9.75697	7.82105	13.3849	3.73919	13.8182	6.63828	8.4806	7.17034	11.9545	18.3798	17.4439	7.1136	11.6781	10.4541	16.4372	9.74223	11.3635	7.71272		4.75052	5.66854	7.90387	7.99834	28.2161	6.37086	22.5868	7.11776
11.4559	2.95911	18.6845	4.18253	12.6403	5.42706	12.5099	2.87661	10.0585	5.43793	8.62279	2.40272	9.14401	2.57603	10.3278	4.00218	12.1952	5.9988	12.1747	3.34922		16.0739	9.44304	9.79897	7.87779	13.4682	3.72298	13.8256	6.63754	8.48797	7.21161	11.9597	17.9546	17.4461	7.17476	11.6634	10.3988	16.8706	9.7437	11.488	7.7761		4.76656	5.58297	7.97695	8.06251	28.225	6.3673	22.4727	7.11597
11.4393	2.96167	18.6807	4.23177	12.6934	5.4245	12.5374	2.78324	9.99139	5.43345	8.63175	2.40272	9.1504	2.56836	10.3048	3.98811	12.1971	5.98089	12.1831	3.34922		16.2361	9.34576	9.83287	7.94338	13.5551	3.70676	13.8359	6.63901	8.49018	7.27498	11.9796	17.0968	17.4748	7.22561	11.6546	10.3332	16.9885	9.75697	11.6273	7.84979		4.73804	5.54376	8.03756	8.10886	28.2892	6.36195	22.4317	7.0928
11.4207	2.95719	18.6238	4.258	12.7209	5.41746	12.6	2.72376	9.97732	5.43153	8.63302	2.40272	9.17599	2.55748	10.253	3.99835	12.1978	5.96618	12.1741	3.35754		16.4166	9.26765	9.85351	7.96033	13.6524	3.66844	13.8359	6.64343	8.49239	7.32804	11.9943	15.5765	17.4999	7.29857	11.6465	10.2736	16.9944	9.77392	11.757	7.92275		4.69348	5.54554	8.06786	8.11242	28.3534	6.33343	22.5636	7.07498
11.4009	2.96742	18.595	4.26311	12.7158	5.44688	12.6697	2.66237	9.99267	5.45903	8.65093	2.40272	9.20093	2.56004	10.173	4.02073	12.1927	5.99304	12.0974	3.44515		16.5743	9.17848	9.88225	7.96254	13.7688	3.64339	13.8433	6.64933	8.48281	7.31625	12.0112	14.564	17.4984	7.39879	11.6391	10.219	16.9936	9.77687	11.8535	7.96254		4.70061	5.54554	8.08212	8.10529	28.3694	6.39047	22.7062	7.07498
11.39	2.97254	18.5125	4.26375	12.7049	5.54665	12.735	2.61504	9.99586	5.50316	8.67523	2.39057	9.22523	2.56452	10.157	3.99643	12.1741	6.01415	12.0008	3.58073		16.7254	9.02962	9.92204	7.98539	13.8985	3.63749	13.8595	6.64417	8.45702	7.35162	12.026	14.6229	17.4807	7.45922	11.6347	10.1601	16.9899	9.77465	11.9427	8.00676		4.69882	5.54554	8.07856	8.09995	28.3801	6.50456	22.8114	7.07498
11.3958	2.97254	18.2835	4.26375	12.7056	5.62339	12.7682	2.61312	9.91464	5.53386	8.6893	2.33748	9.28854	2.56324	10.2785	3.98108	12.1249	6.0199	11.9663	3.72527		16.9126	8.87044	9.96257	8.00897	14.0179	3.63454	13.8396	6.64122	8.43639	7.35384	12.0444	14.2294	17.4741	7.49385	11.6575	10.0901	16.9951	9.77318	12.0532	8.07677		4.70239	5.54554	8.07677	8.10173	28.3872	6.58477	22.7276	7.08032
11.4284	2.97254	17.9715	4.25352	12.6876	5.65921	12.7606	2.61632	9.7618	5.54473	8.69122	2.32661	9.40686	2.55556	10.4218	3.97788	12.0577	6.0199	11.9688	3.85637		17.0349	8.74295	9.97289	8.01634	14.1144	3.60138	13.7806	6.64122	8.42607	7.27646	12.068	12.9228	17.5132	7.55133	11.684	9.98468	17.0386	9.77244	12.1557	8.15046		4.67209	5.54732	8.07677	8.0233	28.389	6.64181	22.8881	7.09993
11.4687	2.98277	17.6447	4.25096	12.6781	5.67903	12.7606	2.60929	9.60767	5.54025	8.64517	2.32981	9.4868	2.55748	10.455	3.98492	12.0507	6.03077	11.9701	3.89794		17.0526	8.58525	9.96331	8.06866	14.2117	3.56454	13.6634	6.64122	8.41207	7.22561	12.0967	11.4504	17.5942	7.60071	11.6818	9.8513	17.0651	9.77465	12.2397	8.2131		4.63465	5.53484	8.06964	7.83969	28.4033	6.67568	23.257	7.11776
11.4757	2.98853	17.4426	4.26311	12.6813	5.68671	12.7606	2.60289	9.43691	5.54345	8.6068	2.32405	9.50279	2.55748	10.4531	4.04951	12.0833	6.08449	11.972	3.88003		17.0548	8.40838	9.96699	8.20278	14.3171	3.52179	13.3856	6.64564	8.37891	7.21013	12.1358	10.6656	17.7077	7.60366	11.656	9.74813	17.0356	9.77244	12.3031	8.29195		4.63822	5.52237	8.06073	7.74344	28.4086	6.69351	23.6243	7.13024
11.4796	2.98533	17.3805	4.29829	12.6761	5.68543	12.7657	2.60289	9.36529	5.54345	8.69634	2.31318	9.51238	2.55748	10.4461	4.2209	12.089	6.1331	11.9727	3.85893		17.0577	8.31258	9.97878	8.35754	14.4151	3.46505	13.0739	6.65007	8.32585	7.25582	12.1829	10.4099	17.8367	7.6066	11.6221	9.68327	17.0489	9.76655	12.3495	8.35164		4.61326	5.51345	8.06251	7.71313	28.4033	6.71668	23.8114	7.14628
11.4719	2.99428	17.3735	4.36224	12.6806	5.70397	12.7618	2.59585	9.34418	5.54409	8.79419	2.28504	9.52581	2.55556	10.4237	4.32451	12.0897	6.15356	11.9611	3.87108		17.0577	8.26247	9.99721	8.50197	14.4859	3.39799	12.953	6.65007	8.31111	7.30004	12.2316	10.275	17.9104	7.65745	11.6096	9.61327	17.2398	9.7496	12.3827	8.3848		4.56157	5.48315	8.08034	7.70065	28.3855	6.71312	23.8168	7.1445
11.4041	3.03457	17.3754	4.37503	12.6749	5.78136	12.7554	2.58434	9.3493	5.54473	8.85814	2.26266	9.53796	2.55365	10.3834	4.34049	12.1127	6.15484	11.9426	3.89346		17.0695	8.20646	10.0532	8.6022	14.5581	3.33461	12.8889	6.64564	8.317	7.30593	12.2817	10.2094	17.9222	7.71198	11.6288	9.54989	17.511	9.72012	12.4423	8.42239		4.26566	5.44572	8.21403	7.69531	28.3177	6.69351	23.8186	7.11776
11.3376	3.03585	17.376	4.37567	12.6781	5.87281	12.7561	2.57603	9.35122	5.54729	8.93105	2.26522	9.57889	2.55556	10.3905	4.33026	12.1588	6.13758	11.9081	3.91904		17.1123	8.15193	10.1984	8.62725	14.6539	3.26976	12.771	6.64417	8.31332	7.32436	12.32	10.1962	17.9229	7.76652	11.6877	9.49094	17.6598	9.69875	12.5455	8.46365		3.81289	5.41898	8.54202	7.67748	28.291	6.70599	23.8221	7.09993
11.3171	3.01091	17.3703	4.38782	12.6825	5.89839	12.7465	2.57859	9.32755	5.54409	9.02634	2.26586	9.61854	2.55748	10.4333	4.35968	12.1984	6.12542	11.8735	3.96957		17.1631	8.0834	10.3974	8.64494	14.771	3.23292	12.6413	6.64417	8.30448	7.3811	12.3296	10.191	17.9295	7.83653	11.6988	9.38187	17.6863	9.6877	12.6509	8.48797		3.62929	5.39759	8.86467	7.65966	28.2874	6.72559	23.8061	7.10171
11.3024	3.02818	17.3479	4.39677	12.6921	5.89839	12.7324	2.59266	9.29942	5.54089	9.1293	2.2665	9.61406	2.51783	10.4985	4.62509	12.1843	6.13374	11.862	4.04503		17.2118	7.99202	10.5506	8.71568	14.8823	3.22113	12.547	6.64786	8.29121	7.44153	12.3266	10.1962	18.0032	7.92275	11.6936	9.23154	17.6782	9.66706	12.7342	8.51671		3.52234	5.35659	9.02688	7.67213	28.2856	6.78264	23.7686	7.14271
11.2641	3.02754	17.2309	4.40189	12.7043	5.91118	12.7701	2.60225	9.27511	5.55241	9.22395	2.26266	9.60703	2.46411	10.5491	4.98003	12.1524	6.17275	11.8614	4.1109		17.2818	7.92201	10.6376	8.78496	14.931	3.20491	12.4527	6.64712	8.289	7.48059	12.3266	10.177	18.1668	8.0016	11.7098	9.14532	17.6731	9.62948	12.7887	8.55651		3.43677	5.33342	9.07857	7.64183	28.2856	6.87533	23.7633	7.21402
11.2027	3.00835	17.0109	4.40189	12.7158	5.90479	12.8386	2.60097	9.22587	5.54729	9.24697	2.26202	9.61534	2.44365	10.5574	5.19171	12.1543	6.23414	11.862	4.13776		17.3614	7.87263	10.6973	8.80633	14.9457	3.16586	12.3849	6.64712	8.28384	7.53291	12.3266	10.1114	18.3127	8.06718	11.7283	9.09373	17.6974	9.59779	12.8484	8.57198		3.43499	5.3352	9.09461	7.60261	28.2856	6.89315	23.5797	7.27997
11.1624	3.00132	16.796	4.4134	12.7177	5.89903	12.8718	2.59969	9.19517	5.55688	9.20732	2.239	9.68633	2.44237	10.5343	5.29979	12.1741	6.22199	11.8639	4.11666		17.4535	7.81	10.7562	8.83654	14.9781	3.14596	12.3377	6.64933	8.25142	7.58007	12.3628	10.082	18.4115	8.11214	11.7518	9.01562	17.7099	9.56979	12.9073	8.57788		3.40825	5.34233	9.09996	7.60261	28.2874	6.81116	23.4567	7.29958
11.1982	2.95271	16.5818	4.43259	12.7209	5.90031	12.8674	2.60353	9.19517	5.56328	9.17727	2.21981	9.79058	2.44237	10.3937	5.33113	12.1703	6.17659	11.8684	4.09939		17.567	7.77094	10.8027	8.88886	15.0341	3.14301	12.2434	6.64933	8.21899	7.60439	12.4696	10.1122	18.4852	8.14456	11.7695	8.94192	17.7151	9.51968	12.9516	8.58377		3.34765	5.33342	9.10174	7.62757	28.2874	6.67925	23.5636	7.28175
11.2481	2.94952	16.292	4.43898	12.7235	5.90479	12.8431	2.6144	9.19197	5.56456	9.16447	2.1744	9.83406	2.44173	10.1813	5.32921	12.1485	6.15229	11.887	4.10003		17.6687	7.78347	10.8358	8.93234	15.0695	3.13933	12.1151	6.64712	8.21752	7.65671	12.5942	10.1335	18.567	8.17699	11.7681	8.91171	17.7645	9.44893	13.0157	8.57346		3.23891	5.32272	9.11422	7.64361	28.2749	6.56695	23.6777	7.24967
11.273	2.95143	15.9716	4.4409	12.7235	5.95851	12.813	2.61568	9.22779	5.58246	9.1632	2.05417	9.81488	2.44173	10.0432	5.33177	12.1485	6.15292	11.917	4.10067		17.7394	7.80779	10.838	8.98687	15.1181	3.13638	12.0223	6.64859	8.26173	7.70388	12.6693	10.1453	18.6547	8.2072	11.7651	8.88886	17.8323	9.38776	13.1137	8.55577		3.14443	5.33342	9.13205	7.65074	28.1947	6.54021	23.6474	7.23897
11.2768	2.91434	15.7331	4.44794	12.726	6.01734	12.8002	2.6144	9.27192	5.59845	9.15424	1.95824	9.80912	2.43981	9.95941	5.32281	12.1645	6.15101	11.9522	4.10643		17.7925	7.824	10.824	9.06499	15.2103	3.14817	11.9442	6.64786	8.29342	7.72672	12.7283	10.1733	18.7343	8.23889	11.7725	8.8476	17.8124	9.32586	13.1918	8.56093		3.08383	5.34233	9.14809	7.66144	28.0593	6.52238	23.5833	7.26393
11.2845	2.89643	15.6416	4.46137	12.7388	6.03205	12.8251	2.60545	9.27	5.59909	9.14977	1.94225	9.88523	2.43661	9.85389	5.30491	12.176	6.1363	12.0059	4.13968		17.8566	7.84316	10.8277	9.12247	15.3097	3.14596	11.8845	6.65596	8.32069	7.75546	12.8115	10.1844	18.8352	8.27574	11.7924	8.80559	17.7718	9.27059	13.2404	8.58156		2.98222	5.34411	9.16592	7.65787	27.9416	6.48673	23.5743	7.27462
11.3011	2.92138	15.7862	4.48631	12.7772	6.0295	12.8213	2.60225	9.24058	5.60868	9.14849	1.94609	10.0125	2.43661	9.76883	5.30427	12.1888	6.13758	12.0577	4.15247		17.9288	7.85421	10.8638	9.15784	15.368	3.13122	11.8712	6.65522	8.36638	7.81515	12.911	10.1638	19.0084	8.30669	11.799	8.7739	17.7342	9.21974	13.2655	8.57567		2.87527	5.34055	9.18196	7.65431	27.906	6.45643	23.5601	7.26749
11.2839	2.92713	15.8674	4.48055	12.8769	6.02566	12.7631	2.59841	9.23354	5.60229	9.12994	1.95121	10.1302	2.43661	9.75156	5.32409	12.2777	6.07106	12.0334	4.1448		17.9929	7.84537	10.9257	9.1969	15.3974	3.12901	11.8705	6.65449	8.40544	7.88	13.0017	10.1416	19.2103	8.31627	11.7997	8.75032	17.6775	9.13868	13.2935	8.58156		2.87348	5.33342	9.18731	7.65431	27.9131	6.45286	23.8952	7.26749
11.2807	2.9169	15.3916	4.46265	12.9806	6.0263	12.7676	2.59458	9.25721	5.5895	9.12354	1.95249	10.2101	2.42894	9.75284	5.3695	12.2918	6.02118	11.9867	4.13137		18.0784	7.84389	10.9832	9.22343	15.4299	3.14227	11.8587	6.65596	8.44081	7.94485	13.0754	10.1284	19.3695	8.32585	11.8042	8.75032	17.6178	9.0392	13.3348	8.62357		2.75762	5.31737	9.18374	7.665	27.8988	6.44038	24.4282	7.26927
11.2986	2.92329	14.8358	4.46073	13.0125	6.05124	12.8143	2.59713	9.3429	5.61444	9.15168	1.95313	10.2466	2.38673	9.74645	5.39764	12.302	5.99112	11.9842	4.11666		18.2346	7.84758	11.009	9.23448	15.4645	3.13417	11.8528	6.6287	8.50271	8.02371	13.1417	10.1262	19.4918	8.34132	11.8056	8.7599	17.5964	8.99056	13.3141	8.61546		2.71662	5.27103	9.1784	7.67748	27.8596	6.4386	24.5013	7.26927
11.3184	2.92457	14.6811	4.45945	13.0074	6.11135	12.8533	2.58818	9.47017	5.64897	9.13186	1.93906	10.2843	2.349	9.71191	5.39124	12.3391	5.94188	11.9803	4.11794		18.4469	7.84389	11.0031	9.24554	15.4999	3.10838	11.8469	6.4872	8.59409	8.09887	13.2058	10.1328	19.5817	8.34722	11.8086	8.74958	17.606	8.95887	13.1844	8.55872		2.71127	5.21933	9.18018	7.6757	27.783	6.44752	24.5031	7.29245
11.289	2.91882	14.6657	4.44921	13.0017	6.1606	12.8865	2.57411	9.60831	5.67136	8.98796	1.89941	10.3163	2.33748	9.70999	5.39892	12.3493	5.94827	12.0078	4.1205		18.6399	7.85421	10.9854	9.25143	15.5581	3.08553	11.8226	6.31771	8.6921	8.15193	13.2751	10.1439	19.6562	8.34427	11.8123	8.7319	17.5891	8.90434	12.981	8.52187		2.69166	5.16764	9.18018	7.67926	27.7616	6.47782	24.5458	7.32275
11.1975	2.91434	14.768	4.43451	13.0004	6.17595	12.8769	2.59522	9.72534	5.68479	8.86517	1.89685	10.3239	2.34644	9.71127	5.39892	12.3596	5.94316	12.0251	4.11602		18.8669	7.87042	10.9604	9.25143	15.62	3.08553	11.813	6.18064	8.77464	8.16667	13.3583	10.152	19.7424	8.34427	11.9095	8.72969	17.5419	8.84833	12.8034	8.47397		2.69166	5.08564	9.18196	7.67926	27.7937	6.53843	24.5708	7.3281
11.0959	2.89963	14.9676	4.41468	13.0004	6.1817	12.8386	2.62911	9.76371	5.70014	8.83895	1.89429	10.3355	2.35219	9.80976	5.4213	12.3653	5.93484	12.0142	4.10387		19.1698	7.86969	10.953	9.25364	15.662	3.1128	11.8167	6.05905	8.83801	8.15046	13.4468	10.1601	19.8308	8.34427	11.9825	8.74	17.4712	8.81149	12.6981	8.37301		2.63106	5.01969	9.18196	7.67926	27.8079	6.58477	24.569	7.33345
10.9923	2.88492	14.9714	4.41084	13.0004	6.19066	12.8367	2.61376	9.7522	5.70589	8.89779	1.99342	10.3662	2.35347	10.0848	5.55752	12.3615	5.9617	12.0072	4.093		19.4388	7.87411	10.9589	9.2647	15.6959	3.14154	11.8292	5.93745	8.86823	8.13867	13.5271	10.1638	19.8964	8.3428	12.009	8.75032	17.4144	8.76727	12.6384	8.27279		2.60254	5.00364	9.18018	7.63648	27.8079	6.61329	24.5512	7.35484
10.9341	2.89771	14.9644	4.41084	13.0023	6.20345	12.8482	2.59394	9.76052	5.69758	8.92785	2.16417	10.386	2.3458	10.29	5.75578	12.3871	6.03525	11.9931	4.09172		19.5722	7.87411	10.9508	9.28386	15.7298	3.14301	11.8093	5.8306	8.88665	8.13351	13.5942	10.166	19.9635	8.32953	12.1026	8.77243	17.4085	8.69652	12.6096	8.20794		2.60254	5.01434	9.17661	7.52775	27.6047	6.64894	24.4638	7.39049
10.9296	2.90155	15.0239	4.40381	13.0151	6.19897	12.8622	2.59266	9.79185	5.6931	8.86326	2.3151	10.3764	2.3394	10.4128	5.83188	12.5195	6.10368	11.9931	4.09172		19.6097	7.87706	10.9338	9.32513	15.7467	3.15333	11.7806	5.81807	8.90213	8.11951	13.6516	10.1674	20.0489	8.28679	12.2655	8.80412	17.4918	8.62946	12.603	8.1593		2.58828	5.02503	9.14631	7.38871	27.1484	6.67746	24.3801	7.42257
10.9257	2.87917	14.9362	4.35329	13.0004	6.18874	12.852	2.63551	9.79058	5.67328	8.78971	2.5287	10.3694	2.3394	10.4928	5.83252	12.6921	6.13118	12.0302	4.09236		19.651	7.88295	10.9176	9.37966	15.7482	3.20123	11.7739	5.79007	8.92718	8.0974	13.6995	10.1696	20.1411	8.25068	12.3274	8.8218	17.5721	8.57714	12.6023	8.10845		2.58115	5.02503	9.11779	7.17658	26.7134	6.6846	24.2606	7.43862
10.9488	2.86446	14.7584	4.26439	12.8757	6.19833	12.8168	2.69626	9.78546	5.65153	8.78651	2.77556	10.3642	2.34132	10.5312	5.83252	12.7836	6.1299	12.0974	4.09619		19.8087	7.89548	10.8815	9.41503	15.7482	3.22039	11.7563	5.67437	8.98614	8.06792	13.7364	10.1696	20.2405	8.24847	12.3517	8.84907	17.5854	8.53366	12.5942	8.05392		2.57401	5.06425	9.14274	7.00189	26.3302	6.68281	24.159	7.45288
10.9859	2.85806	14.7092	4.20491	12.7068	6.22327	12.7765	2.74614	9.83918	5.62723	8.83	2.91498	10.3642	2.34324	10.5331	5.83508	12.813	6.1299	12.1274	4.10898		19.99	7.91022	10.8218	9.43124	15.7549	3.23144	11.757	5.60731	9.05615	8.00455	13.7673	10.1689	20.3562	8.24847	12.3937	8.87486	17.5596	8.48355	12.5617	8.00086		2.5651	5.09099	9.17661	6.97159	26.143	6.68103	24.1679	7.46357
10.9859	2.828	14.6766	4.16654	12.5949	6.25653	12.7401	2.77492	10.0681	5.61636	8.9368	2.99684	10.3706	2.34196	10.5299	5.83572	12.8354	6.14269	12.1255	4.11282		20.0445	7.93012	10.7865	9.43272	15.7593	3.25576	11.7312	5.64194	9.10257	7.92938	13.7976	10.1645	20.4668	8.25584	12.4217	8.86528	17.5419	8.42239	12.5168	7.93748		2.55975	5.09099	9.18552	6.97872	26.1359	6.68103	24.0842	7.45288
10.9846	2.79923	14.6421	4.14736	12.4881	6.28339	12.7849	2.77301	10.3444	5.62851	9.03657	3.07678	10.3828	2.34004	10.5727	5.83508	12.8763	6.11519	12.1242	4.1109		20.0239	7.96623	10.7452	9.42166	15.7526	3.24913	11.6568	5.6611	9.163	7.87485	13.8278	10.1542	20.5486	8.25658	12.421	8.85791	17.5309	8.36712	12.4932	7.88295		2.54728	5.10168	8.98588	6.95554	26.1733	6.66499	24.0449	7.47783
11.0319	2.79219	14.667	4.14352	12.2323	6.2981	12.9435	2.77301	10.4602	5.6899	9.05447	3.1548	10.3783	2.34068	10.6175	5.84147	12.8993	6.09345	12.0782	4.12369		19.9804	7.99939	10.6929	9.40619	15.7519	3.22997	11.6133	5.653	9.25143	7.81737	13.8491	10.1453	20.6024	8.25584	12.421	8.87928	17.4822	8.32143	12.4961	7.86011		2.53658	5.10525	8.64541	6.8165	26.2125	6.62577	24.0414	7.55805
11.0671	2.78899	14.7348	4.14736	11.8409	6.30769	13.0247	2.77109	10.4928	5.77688	9.04552	3.1887	10.3067	2.34196	10.6284	5.86322	12.9083	6.12926	11.9893	4.16974		19.9296	8.01413	10.6663	9.40398	15.7408	3.2086	11.5949	5.65226	9.32586	7.74072	13.8462	10.1372	20.6518	8.24405	12.4328	8.89402	17.4093	8.28237	12.5079	7.85053		2.51876	5.10168	8.66145	6.62042	26.1377	6.61151	24.0414	7.61331
11.0409	2.7858	14.8774	4.16143	11.5506	6.31473	12.9972	2.77109	10.5068	5.82868	9.06343	3.18614	10.189	2.32341	10.636	5.86897	12.9524	6.15292	11.9087	4.22666		19.8883	8.02149	10.6568	9.38776	15.7033	3.18796	11.5941	5.6611	9.39808	7.66187	13.8064	10.1166	20.6945	8.22636	12.4394	8.89771	17.3658	8.23963	12.5175	7.84979		2.51341	5.08921	8.39763	6.46178	25.8453	6.62042	24.0307	7.61866
11.0172	2.78132	14.949	4.19532	11.4553	6.33519	12.8315	2.77301	10.5107	5.86194	9.12674	3.32492	10.0995	2.2601	10.6386	5.86194	12.978	6.15612	11.814	4.27398		19.8625	8.02665	10.6428	9.33692	15.6981	3.17838	11.5927	5.653	9.46588	7.60071	13.7828	10.0635	20.7218	8.22784	12.4143	8.91318	17.3017	8.21457	12.5219	7.86011		2.51341	5.07851	8.25325	6.24609	25.6617	6.63112	24.0253	7.61509
10.9775	2.77045	14.99	4.25608	11.4393	6.37292	12.5284	2.77237	10.5107	5.85874	9.1504	3.55323	10.0259	2.18016	10.6392	5.84659	12.9275	6.16508	11.6203	4.28741		19.8323	8.02886	10.6243	9.29565	15.6952	3.15185	11.5462	5.65521	9.49904	7.5447	13.7954	10.0046	20.7166	8.25289	12.3804	8.94929	17.1631	8.19836	12.5094	7.86527		2.51519	5.05534	8.32811	5.99831	25.8043	6.6329	24.0307	7.61331
10.9014	2.78132	15.0974	4.31236	11.4457	6.38955	12.1907	2.77301	10.5126	5.83955	9.13953	3.69457	9.97668	2.12964	10.6418	5.82101	12.9933	6.16316	11.3114	4.28677		19.7881	8.03402	10.5794	9.28607	15.6952	3.16438	11.4534	5.64489	9.53957	7.47469	13.8292	9.96331	20.6046	8.29342	12.3414	8.96845	17.0563	8.16741	12.4777	7.87779		2.52232	5.01256	8.33346	5.8254	25.9113	6.62755	24.0253	7.61153
10.8458	2.76725	15.1345	4.3309	11.4009	6.39211	11.9663	2.77301	10.5184	5.87409	9.15168	3.75085	9.96836	2.1194	10.6424	5.82996	13.1852	6.14845	10.991	4.28486		19.7534	8.04139	10.5035	9.28754	15.6937	3.16954	11.3885	5.60583	9.61032	7.39658	13.8771	9.91246	20.3445	8.26173	12.292	8.98024	17.0121	8.14751	12.4328	7.89253		2.52232	4.98225	8.37268	5.65606	25.9416	6.63468	24.0164	7.61331
10.8311	2.76213	15.0175	4.33026	11.3018	6.39147	11.8716	2.7794	10.5395	5.89264	9.16128	3.7566	9.94598	2.12708	10.6092	5.90351	13.3668	6.12542	10.7543	4.27974		19.7284	8.04581	10.4733	9.28754	15.7003	3.18428	11.348	5.55646	9.69728	7.31404	13.9258	9.83656	19.9318	8.12614	12.2507	8.99572	16.9413	8.15414	12.3878	7.89106		2.52589	4.9466	8.46359	5.43859	25.8649	6.63647	24.0164	7.60261
10.8471	2.77045	14.8947	4.31491	11.2123	6.38571	11.8921	2.77876	10.5574	5.89455	9.16192	3.77195	9.94214	2.12836	10.6092	5.99624	13.4724	6.12542	10.6469	4.27398		19.654	8.04729	10.4659	9.28238	15.7615	3.20712	11.3333	5.54099	9.8174	7.25214	13.956	9.75697	19.3791	8.08192	12.2102	9.01856	16.8787	8.15856	12.3723	7.8999		2.54371	4.89134	8.46715	5.31381	25.7348	6.63468	24.0111	7.57587
10.904	2.79219	14.7393	4.30596	11.0652	6.3774	11.9292	2.75638	10.5663	5.89136	9.16256	3.86852	9.98371	2.12324	10.691	6.06083	13.5062	6.16572	10.629	4.27079		19.5523	8.04655	10.4453	9.25954	15.8455	3.20049	11.3399	5.55425	10.0318	7.19982	13.9715	9.69064	19.0578	8.08045	12.149	9.04878	16.8595	8.15709	12.3502	7.94338		2.55262	4.80756	8.40298	5.27816	25.6671	6.64716	23.9915	7.55805
10.9577	2.90731	14.6657	4.31236	10.762	6.37484	11.9042	2.74295	10.5484	5.89136	9.16447	4.01114	10.0918	2.11429	10.8177	6.06531	13.505	6.20473	10.6322	4.29829		19.4483	8.05171	10.418	9.20206	15.9096	3.18575	11.3421	5.57857	10.2817	7.15192	14.0113	9.63685	19.1042	8.0915	12.0842	9.0731	16.8389	8.16888	12.323	7.98907		2.53658	4.75408	8.36911	5.32807	25.6368	6.68638	23.9362	7.55092
10.9756	3.06783	14.6919	4.34177	10.3757	6.37996	11.9784	2.73335	10.5094	5.97577	9.20157	4.10643	10.2932	2.11877	10.8912	6.05316	13.5082	6.20792	10.6335	4.32898		19.3098	8.05392	10.4173	9.14458	15.9796	3.18502	11.3252	5.59183	10.4733	7.11212	14.057	9.58968	18.8588	8.15341	12.0076	9.08047	16.7969	8.1873	12.3208	8.0156		2.50806	4.722	8.31207	5.47067	25.6154	6.73451	23.9077	7.56518
10.9839	3.19637	14.768	4.56113	10.1519	6.38699	12.1121	2.76021	10.4883	6.08002	9.3186	4.12241	10.4461	2.10917	10.9366	6.07298	13.4992	6.21048	10.5209	4.35712		19.1521	8.05171	10.4246	9.0812	16.0695	3.18944	11.3185	5.55499	10.5912	7.05833	14.0606	9.5241	18.3194	8.21089	11.9103	9.08489	16.7622	8.19689	12.3237	8.05982		2.50093	4.68278	8.28177	5.63645	25.5958	6.76481	23.9041	7.58835
11.0102	3.21364	14.8173	4.92247	10.1449	6.38763	12.3206	2.82289	10.4838	6.10304	9.35825	4.12753	10.4621	2.08551	10.8739	6.06467	13.496	6.25141	10.2216	4.42491		19.0047	8.05024	10.429	8.98319	16.1675	3.19017	11.3185	5.55351	10.6074	6.97579	14.0216	9.4563	17.9244	8.23815	11.83	9.09889	16.732	8.20646	12.3149	8.11214		2.50806	4.64	8.30494	5.75232	25.5637	6.76303	23.9059	7.5937
11.0709	3.22132	14.8269	5.02799	10.088	6.38827	12.5719	2.82992	10.4934	6.10752	9.20093	4.18829	10.3981	2.08935	10.7294	6.03397	13.4372	6.28275	10.0342	4.45689		18.8581	8.04802	10.4114	8.8955	16.3039	3.19017	11.3193	5.57709	10.5654	6.91684	13.9788	9.43051	17.6952	8.26616	11.7592	9.11805	16.7084	8.2131	12.2684	8.13719		2.49915	4.62574	8.24433	5.78975	25.5262	6.78085	23.9148	7.59727
11.1266	3.25841	14.7859	5.01904	10.0349	6.39019	12.6608	2.84016	10.5094	6.15932	9.00395	4.29061	10.3367	2.09894	10.8004	6.01606	13.3169	6.29618	10.0764	4.46073		18.7181	8.04434	10.3952	8.8417	16.4763	3.17765	11.3178	5.57562	10.4946	6.89252	13.9567	9.40103	17.5559	8.26616	11.6605	9.11584	16.69	8.21457	12.2213	8.14825		2.45458	4.68278	8.2889	5.78975	25.5334	6.80046	23.9059	7.5937
11.1975	3.34027	14.6804	5.0088	10.0298	6.39339	12.6141	2.89388	10.5299	6.22647	8.83895	4.34369	10.3495	2.10022	11.1694	6.00327	13.2204	6.36717	10.0988	4.57904		18.6046	8.04287	10.3885	8.78717	16.6067	3.18354	11.32	5.55646	10.4512	6.87704	13.9663	9.34281	17.4911	8.21531	11.5322	9.11731	16.6613	8.21383	12.1616	8.15488		2.40645	4.76478	8.43685	5.79153	25.569	6.79155	23.8685	7.5634
11.3005	3.42085	14.5333	5.0088	10.0432	6.39531	12.5949	3.01219	10.5702	6.30577	8.67971	4.34241	10.3885	2.10981	11.855	6.00391	13.1481	6.51426	10.0912	4.63979		18.5007	8.04139	10.3811	8.73484	16.7305	3.21744	11.3163	5.54541	10.4357	6.86378	13.9899	9.29565	17.4468	8.18583	11.3753	9.12837	16.6259	8.21678	12.0672	8.1652		2.38863	4.88243	8.61689	5.78797	25.5655	6.7969	23.8453	7.50279
11.3619	3.43108	14.44	5.01264	10.1187	6.39531	12.6007	3.1612	10.6252	6.3774	8.60297	4.32643	10.4339	2.14243	12.4913	6.02886	13.0388	6.58461	10.0905	4.64363		18.3931	8.0495	10.362	8.71421	16.872	3.22776	11.3185	5.52256	10.4327	6.85788	14.0091	9.29049	17.3562	8.18215	11.1608	9.14016	16.6104	8.21752	11.956	8.18509		2.38506	5.15159	8.70245	5.79332	25.5619	6.79333	23.8399	7.40831
11.3862	3.43684	14.4336	5.01008	10.237	6.4049	12.7209	3.28143	10.7006	6.41257	8.66948	4.32515	10.4365	2.14882	12.7382	5.98217	12.9403	6.61403	10.0796	4.64555		18.2951	8.06276	10.3414	8.68473	16.973	3.2167	11.3171	5.52256	10.4475	6.84462	14.0363	9.27207	17.2132	8.20499	10.9663	9.14974	16.6045	8.20868	11.883	8.21604		2.38328	5.39224	8.75236	5.80758	25.5637	6.76125	23.8043	7.33345
11.4047	3.44131	14.4214	5.01008	10.3502	6.43112	13.024	3.36713	10.7972	6.41257	8.8607	4.32387	10.4327	2.13667	12.7382	5.93165	12.9614	6.63257	10.0617	4.6641		18.2051	8.09887	10.3266	8.62136	17.0585	3.2285	11.3082	5.55204	10.4615	6.82325	14.0776	9.2389	17.0916	8.2809	10.8778	9.15858	16.6016	8.21162	11.869	8.26247		2.38685	5.42254	8.79336	5.8361	25.4977	6.76303	23.7936	7.34414
11.3958	3.44131	14.4285	5.03183	10.4039	6.44455	13.4033	3.39015	10.8829	6.40362	9.00587	4.36608	10.4327	2.11301	12.7254	5.92717	13.0215	6.63257	10.0662	4.67945		18.1329	8.2072	10.3089	8.56535	17.1757	3.24544	11.2935	5.58004	10.4777	6.79524	14.1093	9.21974	16.9995	8.33616	10.813	9.15858	16.6126	8.22857	11.8697	8.32585		2.38685	5.39759	8.80762	5.90205	25.3836	6.77729	23.7776	7.36019
11.3773	3.44515	14.4444	5.07659	10.4135	6.45286	13.7812	3.37736	10.9296	6.39275	9.04552	4.43706	10.4359	2.15842	12.7791	5.93037	12.9339	6.68629	10.0771	4.67561		18.0718	8.23226	10.2728	8.5204	17.2943	3.22776	11.2758	5.60215	10.491	6.7584	14.138	9.22269	16.9354	8.36491	10.7246	9.15932	16.6259	8.23078	11.7673	8.36417		2.39041	5.37441	8.78267	5.97335	25.3729	6.80581	23.7722	7.33879
11.3785	3.44387	14.4451	5.11369	10.4135	6.45414	14.1701	3.45091	10.9955	6.39914	9.04296	4.44794	10.4423	2.19231	12.8111	5.93165	12.7957	6.74065	10.0541	4.67561		17.9693	8.24257	10.2153	8.50124	17.3872	3.21891	11.2728	5.62205	10.4865	6.73923	14.1653	9.23522	16.8993	8.43491	10.6265	9.15932	16.6148	8.20868	11.6745	8.37375		2.40111	5.36907	8.76306	6.04287	25.3783	6.85394	23.7401	7.28354
11.367	3.44323	14.5333	5.1284	10.3425	6.45031	14.4579	3.57945	11.0447	6.43624	9.03529	4.45817	10.4416	2.2115	12.8405	5.93165	12.7407	6.76879	9.99011	4.67561		17.8087	8.26026	10.1741	8.49313	17.5006	3.21449	11.2728	5.64784	10.4769	6.76282	14.1889	9.26249	16.8794	8.52998	10.5138	9.16005	16.5957	8.1932	11.6634	8.40544		2.40645	5.38689	8.76662	6.13735	25.348	6.93772	23.6296	7.21936
11.3529	3.44707	14.5282	5.11944	10.031	6.45286	14.4886	3.6191	11.0178	6.45798	9.05831	4.51573	10.4749	2.2051	12.8769	5.93996	12.758	6.77711	9.98435	4.67625		17.6591	8.25658	10.1527	8.46808	17.6149	3.20565	11.2706	5.69943	10.4968	6.79377	14.2132	9.29639	16.8765	8.5764	10.3952	9.16005	16.5868	8.17183	11.6398	8.47471		2.40824	5.40294	8.75771	6.21578	25.5512	6.98763	23.5779	7.16767
11.3498	3.45155	14.4796	5.09066	9.53029	6.44711	14.4285	3.61719	11.0261	6.46246	9.09988	4.61357	10.6034	2.20574	12.8782	5.94636	12.9083	6.77327	9.97284	4.68328		17.5522	8.24184	10.1394	8.41207	17.6878	3.20418	11.303	5.74438	10.5263	6.83356	14.208	9.33618	16.8986	8.60957	10.3355	9.16079	16.5839	8.1254	11.6089	8.49387		2.40645	5.39402	8.74702	6.26391	25.8863	6.99476	23.4763	7.1445
11.3408	3.46817	14.6753	5.08491	8.98668	6.42409	14.4508	3.61974	11.0927	6.46629	9.18302	4.69096	10.7409	2.22429	12.8456	5.94636	13.1641	6.76815	9.9722	4.68136		17.4513	8.21383	10.1416	8.34943	17.7541	3.20639	11.334	5.77238	10.5278	6.89768	14.1734	9.39071	16.9126	8.70758	10.3119	9.16153	16.5868	8.08782	11.5993	8.49387		2.40289	5.35837	8.77019	6.28708	25.9238	6.95198	23.2606	7.13915
11.3216	3.48736	15.1415	5.09066	8.43605	6.40362	14.4751	3.64213	11.1739	6.47397	9.32947	4.7095	10.8234	2.22429	12.8239	5.94444	13.3074	6.77135	9.97412	4.69671		17.3621	8.20057	10.1623	8.317	17.83	3.2285	11.3303	5.79891	10.5278	6.93747	14.1439	9.43493	16.9111	8.78717	10.2566	9.15932	16.592	8.07455	11.6074	8.49387		2.39576	5.40472	8.81654	6.27639	25.9255	6.8575	23.2125	7.1338
11.2922	3.48033	15.5208	5.122	8.12012	6.40426	14.534	3.64532	11.2673	6.48228	9.43755	4.71334	10.9053	2.21981	12.8431	5.94636	13.2319	6.77135	9.96581	4.73764		17.3135	8.17478	10.1814	8.30374	17.8558	3.26608	11.3178	5.80702	10.5285	6.964	14.1093	9.43493	16.9126	8.8277	10.1719	9.16005	16.6016	8.03771	11.6207	8.49829		2.38328	5.8771	8.87714	6.296	25.856	6.80046	23.2089	7.09815
11.2634	3.4573	15.6026	5.15462	8.12971	6.41705	14.5864	3.63573	11.3274	6.48548	9.49255	4.71654	11.053	2.27033	12.8961	5.9713	13.1136	6.76623	9.81552	4.7709		17.2678	8.12688	10.1814	8.28605	17.8735	3.28671	11.3252	5.80481	10.5293	7.02222	14.0444	9.40987	16.9185	8.90286	10.0598	9.16153	16.6104	7.97212	11.6214	8.53366		2.37972	6.57764	8.93775	6.28708	25.5619	6.81116	23.2089	7.09102
11.2487	3.45283	15.593	5.18915	8.22564	6.43048	14.4975	3.64149	11.3299	6.47908	9.53348	4.72293	11.2212	2.35923	12.9249	5.9956	13.0861	6.76687	9.45866	4.78305		17.1926	8.09445	10.1999	8.27942	17.9502	3.31029	11.3333	5.7967	10.5263	7.09665	13.9928	9.40987	16.9273	8.98466	9.93531	9.16079	16.6104	7.91022	11.6214	8.60957		2.3815	6.95733	8.97518	6.25322	25.4763	6.83611	23.2053	7.11241
11.2698	3.4637	15.6014	5.20834	8.33053	6.44135	14.3933	3.66963	11.3293	6.47013	9.60703	4.77538	11.3651	2.40847	12.9236	6.01479	13.111	6.76496	9.24697	4.78113		17.1049	8.0775	10.219	8.2809	18.0622	3.40315	11.3591	5.74364	10.5086	7.15118	13.9656	9.43051	16.8728	9.03256	9.82992	9.15268	16.6185	7.852	11.6214	8.70905		2.3815	7.05002	8.98053	6.21935	25.487	6.85394	23.1037	7.12489
11.3133	3.46434	15.6205	5.18404	8.35739	6.44199	14.4195	3.72143	11.3338	6.50403	9.69017	4.81695	11.4604	2.44493	12.9262	6.01606	13.104	6.76112	9.23099	4.78049		17.0106	8.0495	10.2374	8.26395	18.1528	3.50779	11.3944	5.667	10.4563	7.1836	13.9427	9.42682	16.7143	9.07531	9.71496	9.12173	16.6244	7.78862	11.6089	8.7879		2.3708	6.9805	8.9841	6.173	25.4888	6.88068	22.9487	7.13558
11.3338	3.46817	15.8821	5.20386	8.35867	6.4324	14.4809	3.77771	11.3376	6.55071	9.70104	4.8227	11.4789	2.47562	12.9889	5.9988	13.1091	6.7624	9.19133	4.77985		16.914	8.00381	10.2758	8.23226	18.253	3.54538	11.4092	5.64268	10.4099	7.21456	13.9339	9.40766	16.5817	9.11879	9.57347	9.07531	16.6274	7.74883	11.5639	8.83286		2.33872	6.90741	9.01618	6.12665	25.4924	6.8985	22.7561	7.12845
11.3446	3.48224	16.5172	5.19555	8.38744	6.4324	14.5327	3.81928	11.3235	6.60315	9.68441	4.8227	11.4553	2.49609	13.0976	5.99624	13.1219	6.76559	9.14785	4.76834		16.8389	7.95075	10.3237	8.19467	18.3776	3.54316	11.4187	5.62794	10.4939	7.26172	13.9427	9.39587	16.5087	9.15121	9.44304	9.05394	16.6289	7.72672	11.5337	8.85717		2.30841	6.87533	9.06075	6.11952	25.4959	6.88602	22.6492	7.08211
11.3517	3.48288	16.8587	5.17892	8.38361	6.4324	14.5666	3.8487	11.3171	6.67158	9.68185	4.82526	11.4386	2.50632	13.1615	5.99624	13.1187	6.76496	9.13442	4.73636		16.7792	7.88	10.373	8.1652	18.4911	3.50779	11.4246	5.57046	10.7142	7.32878	13.9523	9.38555	16.4645	9.20353	9.3406	9.05099	16.6296	7.68472	11.5396	8.88149		2.30307	6.8272	9.10531	6.132	25.4995	6.92702	22.6492	6.97693
11.2903	3.49376	16.7845	5.15654	8.45651	6.42984	14.5845	3.86596	11.3139	6.68501	9.68058	4.82526	11.4143	2.51591	13.1737	5.99368	13.1014	6.77135	9.10692	4.70759		16.7364	7.8181	10.4681	8.1453	18.609	3.46137	11.4187	5.49751	10.8579	7.40763	13.9612	9.37303	16.4372	9.25585	9.20132	9.04067	16.6303	7.63682	11.5521	8.91981		2.31198	6.78442	9.16592	6.13557	25.487	7.00189	22.6456	6.78798
11.1272	3.55451	17.2392	5.13991	8.64837	6.39978	14.58	3.85637	11.3306	6.68693	9.68633	4.86043	11.4438	2.53062	13.1737	5.99304	13.033	6.78862	9.09924	4.75875		16.7158	7.76431	10.5823	8.1313	18.7306	3.41936	11.4033	5.43708	10.9383	7.50122	13.9781	9.37082	16.4203	9.30744	9.04657	9.01267	16.6325	7.58892	11.5507	8.96035		2.31554	6.78264	9.25683	6.14448	25.471	7.02863	22.6349	6.5206
10.9686	3.75788	18.0303	5.13863	8.66308	6.36461	14.5723	3.8666	11.5135	6.68757	9.6729	4.95189	11.5934	2.53062	13.1954	5.9956	12.9531	6.81036	9.08645	4.89241		16.6996	7.72009	10.6604	8.12245	18.8205	3.3324	11.3804	5.3538	11.0724	7.59629	13.9921	9.3745	16.3938	9.37082	8.96698	8.9913	16.6333	7.53512	11.5477	8.98614		2.31376	6.77729	9.35665	6.14805	25.3337	7.04111	22.6474	6.33878
10.8931	4.09172	18.7581	5.13799	8.6132	6.35182	14.5698	3.90561	11.635	6.68501	9.58145	5.06636	11.7399	2.53126	13.1948	6.02246	12.9294	6.82379	9.03977	5.03119		16.665	7.68103	10.7445	8.11066	18.8853	3.31398	11.3546	5.26906	11.3082	7.64861	13.9928	9.36861	16.3481	9.42093	8.93308	8.96771	16.6325	7.49754	11.5499	9.00014		2.31198	6.77729	9.40656	6.08566	24.5244	7.04111	22.6652	6.3673
10.8567	4.3098	19.4795	5.13927	9.05447	6.35693	14.5755	3.91585	11.6938	6.68246	9.45866	5.10345	11.8064	2.54917	13.1878	6.08194	12.9211	6.81932	9.02889	5.15334		16.6311	7.61324	10.8204	8.10845	18.9472	3.41789	11.3362	5.21674	11.5337	7.65893	13.9774	9.35681	16.2781	9.45483	8.89328	8.92939	16.6377	7.48722	11.5536	9.01267		2.32446	6.78442	9.42439	6.03931	23.0378	6.9912	22.6866	6.43325
10.794	4.40701	20.1343	5.14311	9.67162	6.35693	14.6165	3.91649	11.6216	6.68501	9.36081	5.1009	11.8345	2.58051	13.1865	6.11647	12.9102	6.83019	9.19006	5.20706		16.592	7.51522	10.8307	8.10624	18.9804	3.49748	11.32	5.12978	11.7135	7.65966	13.9413	9.3465	16.1823	9.50715	8.83654	8.89697	16.6436	7.46069	11.5536	9.02298		2.33872	6.78264	9.45291	6.01257	21.7775	6.93594	22.6403	6.44573
10.6744	4.47544	20.4516	5.14374	10.1027	6.3531	14.7373	3.91904	11.61	6.68054	9.33587	5.12712	11.8358	2.64446	13.1878	6.12798	12.9671	6.85321	9.4075	5.21409		16.5316	7.45037	10.7843	8.07455	18.9922	3.51369	11.2876	4.98018	11.9191	7.66556	13.897	9.34281	16.0474	9.56758	8.75548	8.86012	16.651	7.40763	11.5551	9.02888		2.33872	6.77551	9.46717	6.00009	20.8524	6.91989	21.9504	6.44573
10.5804	4.4991	20.5475	5.14438	10.4327	6.34095	14.8991	3.91776	11.5928	6.66967	9.33779	5.1495	11.8428	2.66428	13.1878	6.1299	13.1168	6.87943	9.56418	5.21537		16.4822	7.41058	10.7422	8.00086	19.0335	3.54538	11.2522	4.87333	12.0127	7.67661	13.8654	9.33986	15.8897	9.61842	8.65599	8.80927	16.6591	7.36931	11.5558	9.03109		2.33872	6.77372	9.43152	5.99296	20.3675	6.92168	21.3337	6.45108
10.5676	4.50485	20.5596	5.12392	10.6066	6.33327	15.0008	3.91585	11.6036	6.66775	9.35569	5.15973	11.8659	2.66237	13.2165	6.13694	13.1846	6.90757	9.65244	5.24991		16.4505	7.34204	10.7223	7.9279	19.0931	3.57927	11.2301	4.82248	12.0179	7.6884	13.8285	9.33839	15.7607	9.65674	8.56756	8.76727	16.6664	7.34499	11.5529	9.02888		2.33872	6.76481	9.41547	5.98405	20.1483	6.93415	21.1714	6.44217
10.5676	4.60014	20.552	5.11561	10.6443	6.3192	15.0693	3.9248	11.5295	6.66711	9.38447	5.15909	11.8684	2.67388	13.2562	6.17723	13.1814	6.92164	9.66203	5.34903		16.3989	7.26467	10.6966	7.88664	19.141	3.60065	11.1918	4.75468	12.093	7.7024	13.7696	9.33986	15.648	9.67885	8.51008	8.73042	16.6731	7.32436	11.5411	9.02298		2.33515	6.74342	9.43152	5.97157	19.97	6.93772	21.1411	6.43504
10.5516	4.71398	20.5916	5.11688	10.6597	6.30194	15.1166	3.94143	11.4521	6.66135	9.41197	5.16293	11.8659	2.70202	13.2549	6.17019	13.1929	6.92931	9.66267	5.43793		16.3311	7.19613	10.6781	7.86084	19.1772	3.6397	11.1977	4.67362	12.0938	7.71346	13.7239	9.33986	15.4844	9.71275	8.46808	8.68768	16.6753	7.31552	11.533	9.02225		2.32446	6.71312	9.43687	5.98227	19.9344	6.93415	21.1322	6.43504
10.558	4.80415	20.6082	5.10026	10.6533	6.30321	15.1127	3.93503	11.4534	6.64472	9.44395	5.16357	11.8486	2.75126	13.2524	6.1574	13.2249	6.9485	9.66203	5.49165		16.2751	7.11581	10.7415	7.84611	19.1985	3.6876	11.2581	4.63161	12.0857	7.74736	13.7069	9.33471	15.2876	9.79529	8.39659	8.65378	16.6738	7.30299	11.5315	9.02372		2.31911	6.6739	9.41726	5.98405	18.273	6.93594	21.0235	6.42434
10.5356	4.88346	20.6031	5.12008	10.8445	6.29746	15.2112	3.93823	11.3709	6.63961	9.47912	5.17892	11.832	2.75638	13.2325	6.1574	13.23	6.96577	9.62941	5.50636		16.225	7.03327	10.8705	7.82179	19.1985	3.71413	11.3104	4.6014	12.0857	7.78641	13.687	9.33471	15.1292	9.85866	8.27795	8.60514	16.6731	7.27793	11.5308	9.02151		2.3102	6.64894	9.37804	5.9787	16.1642	6.93594	20.6991	6.42434
10.4435	4.94037	20.6543	5.20706	11.3613	6.30066	15.2918	3.95038	11.2634	6.63065	9.48936	5.17956	11.8281	2.75382	13.2843	6.1574	13.1756	6.96577	9.56354	5.50636		16.183	6.95073	10.8837	7.75546	19.1853	3.7414	11.3937	4.5476	12.0953	7.80926	13.6657	9.33323	15.0246	9.87782	8.13719	8.52187	16.6731	7.23666	11.5367	9.02077		2.28881	6.65073	9.40656	5.98583	15.5421	6.93772	19.6545	6.42256
10.3335	4.95636	20.699	5.2806	11.7072	6.31153	15.2771	3.94143	11.2461	6.62937	9.5079	5.18148	11.7252	2.76277	13.3349	6.18106	13.0963	6.97216	9.53348	5.50956		16.1631	6.85788	10.8756	7.65082	19.1374	3.75982	11.5249	4.48349	12.0812	7.824	13.6192	9.32513	14.9626	9.88667	8.03697	8.42976	16.6753	7.17624	11.5293	9.02151		2.28346	6.6436	9.52421	6.01792	15.1785	6.96802	18.15	6.41365
10.0784	4.95636	20.7074	5.30235	11.777	6.316	15.3302	3.98939	11.2327	6.64281	9.49063	5.177	11.5659	2.79603	13.3361	6.20473	13.033	6.9696	9.57249	5.51211		16.1572	6.77387	11.0024	7.5727	18.9686	3.79372	11.6059	4.43633	12.0503	7.84021	13.4851	9.31407	14.9096	9.88004	7.95001	8.33543	16.6775	7.09591	11.5042	9.02593		2.28702	6.6329	9.69534	6.05713	14.8059	6.99476	17.7365	6.42434
9.58976	4.99601	20.7163	5.32153	11.7808	6.31537	15.3698	4.01689	11.2078	6.61786	9.43244	5.16933	11.4943	2.83056	13.3764	6.23478	12.9876	6.93251	9.58273	5.50316		16.1528	6.6847	11.1321	7.52922	18.7409	3.87552	11.6185	4.40906	12.0297	7.85053	13.3311	9.31186	14.8241	9.87488	7.85421	8.23447	16.6745	7.00748	11.5079	9.0252		2.28168	6.6329	9.7702	6.10705	14.6847	6.99476	17.7953	6.43325
9.26232	5.067	20.653	5.34072	11.8972	6.31345	15.3686	4.01881	11.2103	6.6281	9.45098	5.17252	11.477	2.86574	13.4148	6.29106	12.9518	6.89734	9.56098	5.51787		16.1513	6.59848	11.1925	7.49827	18.6768	4.01333	11.6199	4.39727	12.079	7.85716	13.2345	9.31776	14.715	9.87635	7.79452	8.15414	16.6598	6.9301	11.631	9.0252		2.27633	6.6329	9.72208	6.18191	14.5778	6.99654	17.7917	6.43325
9.23674	5.1252	20.5616	5.34072	12.2368	6.30705	15.334	4.01945	11.1963	6.64025	9.45802	5.17636	11.4687	2.86318	13.4666	6.32688	12.9383	6.86408	9.56546	5.52682		16.1543	6.53805	11.2036	7.48722	18.6952	4.17103	11.5897	4.38253	12.1616	7.87042	13.1262	9.32218	14.6089	9.88667	7.7702	8.07308	16.6436	6.85862	11.9759	9.0252		2.27633	6.64894	9.7399	6.23004	14.4013	7.05537	17.7525	6.43325
9.22331	5.16293	20.5686	5.35031	12.7049	6.24694	15.2579	4.02265	11.1451	6.66903	9.45418	5.17828	11.461	2.83248	13.5126	6.33903	12.93	6.81995	9.60255	5.52235		16.1557	6.48647	11.2006	7.48575	18.7335	4.31768	11.5212	4.34642	12.2485	7.88443	13.0002	9.31555	14.4586	9.88077	7.73704	7.97359	16.6311	6.75913	12.39	9.0252		2.27633	6.67033	9.75951	6.26391	14.3139	7.11776	17.7311	6.48138
9.24761	5.16997	20.6255	5.35863	13.1999	6.20792	15.1658	4.01753	11.101	6.71251	9.45738	5.19683	11.4591	2.81585	13.5171	6.35821	12.9505	6.80333	9.67546	5.52171		16.1469	6.41867	11.1962	7.47396	18.7497	4.39948	11.4585	4.31178	12.2721	7.8918	12.9162	9.31112	14.2464	9.85793	7.6803	7.89474	16.623	6.63828	12.7791	9.03035		2.27454	6.70242	9.7702	6.31204	14.2284	7.14984	17.7204	6.49921
9.29686	5.16613	20.6652	5.38037	13.6348	6.2124	15.1038	4.02137	11.0914	6.69972	9.46505	5.20514	11.4591	2.81521	13.5184	6.38571	13.0464	6.79437	9.78674	5.52171		16.1344	6.34866	11.2021	7.45701	18.6348	4.43927	11.4062	4.31915	12.2382	7.8999	12.8174	9.31112	14.0621	9.82771	7.62355	7.838	16.6134	6.53511	13.0754	9.03699		2.27276	6.73985	9.78625	6.33878	14.0733	7.15876	17.6955	6.49743
9.25273	5.18468	20.605	5.39956	13.9469	6.22135	15.0725	4.04695	11.0978	6.69013	9.49383	5.18148	11.4259	2.83248	13.521	6.39659	13.1321	6.77839	9.86604	5.52363		16.1299	6.28897	11.1866	7.44521	18.4513	4.49012	11.3495	4.32947	12.1859	7.91538	12.6863	9.30375	13.9302	9.80782	7.56533	7.7621	16.5994	6.45625	13.2205	9.03699		2.27098	6.73807	9.79338	6.3263	13.879	7.14806	17.7062	6.53843
9.18686	5.18979	20.4477	5.39508	14.1451	6.21816	15.045	4.0559	11.0811	6.7317	9.55139	5.16165	11.3773	2.85742	13.521	6.39723	13.2114	6.7803	9.86604	5.5281		16.1299	6.24844	11.1527	7.43564	18.2707	4.55202	11.3119	4.32947	12.1498	7.92348	12.5853	9.29712	13.8116	9.78866	7.50491	7.67882	16.578	6.3833	13.2567	9.03109		2.2692	6.72916	9.79516	6.34056	13.7453	7.14093	17.699	6.56516
9.13761	5.18468	20.3946	5.39316	14.275	6.23095	15.0283	4.05654	11.0095	6.76368	9.58784	5.16165	11.3427	2.85359	13.5267	6.40298	13.2965	6.78862	9.94406	5.51723		16.1336	6.25876	11.1409	7.42679	18.0909	4.60066	11.2706	4.34642	12.1306	7.92348	12.5138	9.29639	13.7136	9.75918	7.42974	7.62429	16.5566	6.29634	13.2648	9.02372		2.27098	6.72381	9.7916	6.34769	13.7649	7.14628	17.6812	6.54734
9.0954	5.19235	20.4368	5.43601	14.3415	6.22583	15.0354	4.0591	10.9929	6.79693	9.58273	5.16101	11.2596	2.83184	13.5996	6.44135	13.3048	6.78798	10.0093	5.50764		16.1388	6.29708	11.1719	7.415	18.0062	4.66035	11.2036	4.37884	12.1284	7.91464	12.4357	9.29786	13.687	9.72823	7.34131	7.57491	16.5294	6.20128	13.6089	9.01635		2.27098	6.71668	9.78981	6.35126	13.8451	7.19619	17.683	6.54377
9.01994	5.19491	20.5443	5.47822	14.3594	6.1913	15.052	4.07637	11.0818	6.81356	9.58337	5.16165	11.0185	2.82928	13.5702	6.46118	13.2971	6.79693	9.93767	5.52171		16.1388	6.31697	11.1748	7.39805	17.9936	4.74215	11.0871	4.40685	12.107	7.90359	12.3473	9.29639	13.6878	9.70686	7.23593	7.50417	16.5058	6.118	14.1999	9.00161		2.27098	6.71668	9.7809	6.36017	13.8523	7.30493	17.6794	6.54912
8.8268	5.19619	20.7585	5.48461	14.3869	6.17978	15.0398	4.09555	11.0754	6.81612	9.56162	5.16805	10.7985	2.88492	13.5235	6.46118	13.2613	6.79629	9.83342	5.5377		16.1388	6.30297	11.1785	7.38552	17.9826	4.79521	10.9346	4.43559	12.1203	7.8999	12.1962	9.30007	13.6723	9.70022	7.14234	7.40837	16.4859	6.02589	14.6472	8.9854		2.26207	6.72559	9.81655	6.36908	13.8148	7.37445	17.5065	6.56338
8.68291	5.19619	20.9555	5.48398	14.4233	6.17595	15.0239	4.0898	10.9302	6.80077	9.49511	5.16933	10.7543	2.87661	13.6271	6.46246	13.1615	6.80716	9.88778	5.54153		16.1417	6.25065	11.194	7.37815	17.9671	4.82837	10.7953	4.47465	12.2242	7.90138	12.0208	9.29933	13.6391	9.69507	7.09075	7.28677	16.4535	5.97651	14.9811	8.98098		2.26741	6.72203	9.9235	6.36908	13.8451	7.41544	17.3603	6.57229
8.67268	5.19811	20.9555	5.46927	14.4368	6.16635	15.0302	4.11154	10.8413	6.81036	9.45802	5.16805	10.7633	2.8926	13.7563	6.45926	13.0931	6.83978	10.2203	5.56456		16.1417	6.19759	11.2662	7.36931	17.9656	4.87922	10.6715	4.52623	12.309	7.9058	11.9059	9.29712	13.6126	9.66264	7.05906	7.17845	16.4166	6.00525	15.2338	9.00235		2.26741	6.72025	10.0055	6.37443	14.0341	7.47783	17.3996	6.57408
8.67076	5.21537	20.8359	5.4795	14.438	6.14077	15.0155	4.12881	10.8554	6.81228	9.46058	5.16357	10.7729	2.96422	13.6943	6.45862	13.1494	6.84682	10.7761	5.59206		16.1395	6.15853	11.3804	7.3671	17.9679	4.96544	10.5455	4.56234	12.3406	7.90506	11.8196	9.29565	13.5971	9.60074	7.02885	7.13865	16.3908	5.97062	15.3709	9.01119		2.25494	6.72738	10.0394	6.3673	14.3175	7.49388	17.5101	6.58655
8.64326	5.21857	20.731	5.52554	14.4457	6.10688	14.9535	4.12625	10.8746	6.81676	9.60895	5.16933	10.7812	2.98789	13.6693	6.45862	13.2536	6.84873	11.3587	5.58758		16.1417	6.132	11.5919	7.37005	17.9686	5.04282	10.5676	4.58519	12.3539	7.89401	11.7143	9.29491	13.5853	9.54621	7.01116	7.11139	16.3437	5.89913	15.4851	9.00677		2.23355	6.75055	10.1784	6.34413	14.2872	7.48496	17.5368	6.61508
8.44756	5.2109	20.6709	5.51851	14.4489	6.09345	14.8678	4.12369	10.8816	6.82251	9.77075	5.17892	10.8049	2.96998	13.6399	6.44711	13.3393	6.84298	11.7418	5.57223		16.1498	6.09295	11.9066	7.3811	17.9752	5.10104	10.6855	4.61982	12.3458	7.88369	11.6236	9.29418	13.5772	9.51231	6.992	7.00306	16.2744	5.82544	15.6598	9.00088		2.19789	6.79333	10.5492	6.34591	14.3336	7.51348	17.535	6.63112
8.17704	5.2077	20.6562	5.55113	14.4655	6.09345	14.7572	4.13329	10.8861	6.83211	9.77778	5.20514	10.8324	3.03074	13.5171	6.43432	13.3259	6.82123	12.0296	5.57223		16.158	6.01557	12.1734	7.40026	17.9914	5.14746	10.7216	4.66846	12.3281	7.87116	11.5411	9.2927	13.5713	9.47546	6.96326	6.89989	16.2176	5.76428	15.8448	8.98393		2.14085	6.83433	10.9966	6.41721	14.4066	7.59192	17.5297	6.65607
8.14634	5.20898	20.6658	5.60357	14.5218	6.11711	14.7086	4.14352	10.8765	6.83338	9.78034	5.23392	10.8349	3.21044	13.3687	6.43176	13.1999	6.82315	12.2074	5.57607		16.1646	5.95514	12.25	7.41795	18.0217	5.19315	10.6929	4.68762	12.2972	7.84758	11.4703	9.28017	13.6015	9.43272	6.94926	6.82988	16.1366	5.72374	16.0061	8.95003		2.13907	6.87355	11.2658	6.48495	14.3799	7.71491	17.5529	6.6632
8.21029	5.2077	20.7029	5.64514	14.5429	6.21752	14.6945	4.13648	10.8145	6.82251	9.80656	5.24287	10.8292	3.37864	13.3189	6.44455	13.0963	6.84298	12.2086	5.58374		16.1712	5.93008	12.2448	7.4209	18.0519	5.21526	10.6288	4.67509	12.2618	7.838	11.4283	9.26617	13.7106	9.40177	6.96695	6.72744	16.0393	5.69279	16.1661	8.94561		2.14085	6.92346	11.3282	6.5509	14.223	7.80761	17.5332	6.6026
8.10605	5.22241	20.6888	5.70078	14.5058	6.27507	14.6312	4.10579	10.6488	6.80716	9.85389	5.24543	10.8151	3.48033	13.3074	6.45414	13.0458	6.86536	12.2118	5.5863		16.1742	5.94114	12.25	7.42163	18.0637	5.22484	10.505	4.68467	12.2375	7.83653	11.3834	9.2647	13.7939	9.36861	6.97432	6.62059	15.9752	5.64047	16.2906	8.96108		2.14085	6.96267	11.3282	6.66499	13.9414	7.85574	17.2783	6.53308
7.79716	5.22049	20.6722	5.77688	14.4585	6.23542	14.6011	4.09044	10.5017	6.81356	9.8654	5.24543	10.8445	3.51678	13.3406	6.43304	13.0483	6.88327	12.2106	5.58182		16.1845	5.96398	12.2611	7.42237	18.0681	5.23147	10.3811	4.73626	12.2338	7.83653	11.3487	9.26396	13.8057	9.33029	6.94337	6.52847	15.9059	5.57562	16.3709	8.94192		2.14085	6.99654	11.3602	6.7862	14.0662	7.88782	16.9753	6.48495
7.61169	5.24927	20.6779	5.86194	14.4476	6.19897	14.6146	4.09236	10.4352	6.81356	9.87819	5.24799	10.8842	3.51934	13.4033	6.42856	13.049	6.88902	12.2003	5.58118		16.2029	5.93524	12.264	7.42163	18.0828	5.23	10.3649	4.76131	12.2375	7.83431	11.3546	9.25733	13.7968	9.32881	6.91462	6.40614	15.7932	5.54246	16.435	8.90286		2.12303	7.01437	11.4155	6.8379	14.2123	7.90208	16.7382	6.45999
7.57076	5.30363	20.6907	5.93932	14.454	6.17083	14.6261	4.10898	10.3905	6.7624	9.91209	5.2595	10.8918	3.51038	13.4014	6.43368	13.0336	6.87879	12.1856	5.57543		16.2095	5.9205	12.2765	7.42163	18.0939	5.23147	10.561	4.73257	12.239	7.83726	11.3657	9.2507	13.7909	9.33692	6.90578	6.29118	15.6893	5.51667	16.4977	8.89255		2.1052	7.02863	11.4743	6.85216	14.2765	7.9003	16.6206	6.47425
7.55861	5.43473	20.7138	5.95147	14.454	6.14781	14.6082	4.14288	10.3764	6.69333	9.95046	5.2627	10.8931	3.50015	13.3349	6.42728	13.0113	6.88007	12.1709	5.562		16.211	5.91166	12.3465	7.42532	18.102	5.30148	10.7879	4.69057	12.2574	7.84537	11.3723	9.25217	13.8123	9.31628	6.90726	6.2278	15.6089	5.47761	16.5625	8.88518		2.10342	7.04289	11.5528	6.8575	14.6918	7.87534	16.6224	6.49921
7.56181	5.6624	20.7157	5.94508	14.447	6.14461	14.6037	4.19404	10.4864	6.62234	9.93767	5.27549	10.8912	3.50015	13.2683	6.42217	12.9754	6.86728	12.1536	5.56008		16.2132	5.84018	12.4527	7.42458	18.1418	5.4555	10.9036	4.65519	12.2773	7.84611	11.4084	9.25512	13.8484	9.27501	6.93526	6.14895	15.5375	5.46213	16.6325	8.84686		2.10164	7.04289	11.6544	6.8575	14.9289	7.85217	16.6224	6.50812
7.57844	5.82421	20.717	5.96107	14.4515	6.14525	14.6062	4.25032	10.7006	6.57118	9.8961	5.36055	10.8765	3.52253	13.253	6.43368	12.9345	6.87751	12.153	5.57607		16.2147	5.75838	12.5396	7.42384	18.1993	5.52551	10.9331	4.61393	12.2375	7.84463	11.4711	9.2507	13.8676	9.2308	6.97579	6.04357	15.4593	5.43266	16.69	8.79896		2.09451	7.02863	11.7506	6.87533	14.986	7.85217	16.5956	6.51169
7.59123	5.90607	20.7176	5.97386	14.4515	6.14397	14.6235	4.27782	10.8228	6.57374	9.80784	5.43409	10.865	3.53724	13.2511	6.44711	12.9217	6.87368	12.1652	5.5927		16.2022	5.70974	12.5743	7.43564	18.2309	5.53435	10.9029	4.57929	12.1225	7.85495	11.5234	9.24849	13.8993	9.17921	7.006	5.97283	15.3606	5.39802	16.7357	8.76653		2.09094	7.00724	11.8237	6.8985	15.0056	7.84504	16.5778	6.51169
7.59634	5.91054	20.7419	5.99368	14.4035	6.14333	14.7079	4.2759	10.8132	6.58141	9.74197	5.46415	10.9257	3.53596	13.2568	6.44391	12.8904	6.88263	12.2854	5.5927		16.1896	5.65595	12.5779	7.45774	18.2538	5.53656	10.8292	4.56676	11.9862	7.87558	11.5868	9.25733	13.9449	9.16153	7.0119	5.91977	15.2471	5.41276	16.7733	8.72895		2.09451	6.99298	11.879	6.93237	15.0127	7.82365	16.3265	6.5206
7.60274	6.04037	20.747	6.01862	14.3153	6.14653	14.7949	4.2759	10.7978	6.58141	9.9172	5.47886	11.0293	3.53596	13.2402	6.45926	12.8603	6.88711	12.405	5.56967		16.1845	5.58815	12.575	7.47617	18.2781	5.5432	10.7644	4.57634	11.8955	7.87558	11.5853	9.27133	13.987	9.16521	7.03622	5.85418	15.1174	5.3877	16.774	8.69063		2.11233	6.98585	11.9111	6.99654	15.0288	7.83613	16.2373	6.55269
7.64495	6.36269	20.7451	6.01479	14.2756	6.16316	14.9247	4.2759	10.7889	6.57246	10.1769	5.4795	11.0792	3.56666	13.26	6.48164	12.8693	6.88647	12.4657	5.54793		16.1742	5.53951	12.5654	7.48206	18.2906	5.56162	10.7305	4.59329	11.8417	7.85937	11.5359	9.28238	14.0201	9.1689	7.07233	5.79449	14.9899	5.30959	16.7394	8.66189		2.13551	6.9805	11.9253	7.03754	15.0288	7.84861	16.2266	6.55269
7.73256	6.45862	20.7176	6.01734	14.2756	6.18682	15.1121	4.27334	10.7876	6.55583	10.322	5.47502	11.0773	3.56283	13.2485	6.53664	12.8264	6.88135	12.5182	5.55049		16.1521	5.4953	12.5337	7.48206	18.2914	5.56236	10.7106	4.58961	11.7717	7.85495	11.5794	9.28238	14.0629	9.17332	7.07896	5.72374	14.8764	5.25358	16.7224	8.62946		2.15511	6.97693	11.9218	7.02506	15.027	7.84326	16.1001	6.55447
7.83681	6.47077	20.7202	6.02566	14.2878	6.18106	15.2368	4.26695	10.7844	6.55775	10.3937	5.47566	11.0888	3.58457	13.3278	6.64408	12.7439	6.89286	12.5316	5.55049		16.1233	5.44371	12.5101	7.48501	18.2943	5.56457	10.6752	4.56897	11.6826	7.86379	11.6251	9.26765	14.1174	9.1969	7.08854	5.63973	14.7615	5.22337	16.7202	8.58156		2.1872	6.98407	11.9057	7.01437	15.027	7.83613	15.7828	6.55447
7.91419	6.49507	20.724	6.03781	14.3491	6.16763	15.3967	4.2791	10.7601	6.5635	10.4096	5.47566	11.115	3.58649	13.285	6.70164	12.6352	6.91461	12.5342	5.54857		16.0924	5.40244	12.5787	7.4828	18.2936	5.56383	10.6405	4.54539	11.6266	7.866	11.631	9.23522	14.1638	9.23154	7.11802	5.54688	14.62	5.1821	16.7099	8.52556		2.21572	6.99476	11.9075	7.02685	15.0216	7.83256	15.4887	6.54556
7.93338	6.50403	20.7285	6.0717	14.3786	6.16124	15.5713	4.32643	10.684	6.5699	10.4218	5.47438	11.1029	3.63509	13.2025	6.71955	12.5828	6.92548	12.5399	5.54153		16.0548	5.36117	12.6782	7.48206	18.2781	5.56383	10.6192	4.53802	11.5772	7.86158	11.6266	9.20206	14.2036	9.24922	7.14455	5.46582	14.4497	5.1202	16.6981	8.48355		2.19611	7.00011	12.0073	7.02328	15.0145	7.80226	15.3478	6.54556
7.92954	6.50339	20.7502	6.09601	14.3645	6.13118	15.6391	4.44985	10.5625	6.49379	10.5049	5.47438	11.1067	3.66387	13.2133	6.71379	12.703	6.94019	12.5431	5.53322		16.0179	5.3118	12.7202	7.49017	18.2472	5.56309	10.5912	4.54023	11.5131	7.84905	11.6199	9.18216	14.2198	9.25585	7.13791	5.37444	14.2626	5.02808	16.6871	8.44523		2.17829	7.0108	12.2177	6.99833	15.0145	7.71848	15.3389	6.53486
7.93913	6.50722	20.7624	6.09601	14.3894	6.11647	15.6365	4.62125	10.4659	6.43048	10.5919	5.46479	11.1509	3.66003	13.2517	6.7106	12.8245	6.93379	12.5642	5.53066		15.9855	5.27053	12.704	7.49827	18.2103	5.55941	10.5484	4.5336	11.4858	7.82989	11.6089	9.16153	14.2198	9.2647	7.11949	5.27201	14.1034	4.89764	16.6753	8.39807		2.17829	7.03219	12.3175	6.97515	15.0163	7.68996	15.3354	6.49921
8.03634	6.51554	20.7598	6.09409	14.4259	6.11327	15.6199	4.6916	10.4135	6.39723	10.6047	5.45775	11.2199	3.66003	13.3694	6.71315	12.9633	6.866	12.5904	5.53322		15.942	5.23811	12.6907	7.49238	18.1771	5.53509	10.5027	4.5277	11.4851	7.82768	11.631	9.1291	14.2265	9.27723	7.10991	5.18726	13.9928	4.78047	16.6701	8.35311		2.17829	7.04289	12.3246	6.98407	15.0751	7.68996	15.2658	6.45999
8.21093	6.53408	20.7342	6.09345	14.4259	6.09856	15.6615	4.69543	10.4506	6.3742	10.6348	5.45712	11.3056	3.66451	13.5561	6.7253	13.2549	6.78286	12.6109	5.52746		15.8875	5.21158	12.7364	7.48575	18.1477	5.49603	10.4629	4.52697	11.4873	7.8321	11.6612	9.10847	14.2633	9.28975	7.10475	5.11799	13.886	4.71857	16.6635	8.30227		2.17472	7.04645	12.3246	6.95554	15.2088	7.66679	15.1838	6.44038
8.39128	6.54496	20.7265	6.08961	14.4336	6.10176	15.7094	4.82078	10.519	6.37164	10.755	5.46543	11.337	3.67346	13.6955	6.73234	13.4928	6.69397	12.6109	5.51787		15.8241	5.20347	12.8145	7.46806	18.1182	5.47687	10.4239	4.52697	11.4932	7.81294	11.659	9.09373	14.3178	9.30154	7.10475	5.0465	13.7482	4.66035	16.6495	8.23668		2.17116	7.03398	12.3193	6.92168	15.2195	7.624	15.1535	6.42791
8.5582	6.54815	20.7246	6.08002	14.5218	6.10752	15.7024	5.0363	10.5433	6.37164	10.913	5.49165	11.3338	3.68817	13.7397	6.70996	13.5446	6.60443	12.5911	5.51787		15.7571	5.23958	12.8528	7.43269	18.0732	5.55351	10.3893	4.52623	11.4961	7.78126	11.659	9.06204	14.3532	9.30891	7.10475	4.98018	13.6126	4.61761	16.6355	8.17404		2.15868	7.02506	12.3282	6.91633	15.1268	7.60796	15.1304	6.41186
8.62599	6.55071	20.7265	6.06723	14.6376	6.11455	15.648	5.28252	10.5574	6.371	11.0441	5.52107	11.392	3.74829	13.7486	6.68246	13.5126	6.56414	12.5681	5.54089		15.6915	5.28011	12.8285	7.41647	17.9819	5.5992	10.3708	4.54023	11.4851	7.75767	11.6921	9.02077	14.3657	9.31334	7.09812	4.94923	13.4866	4.58887	16.6171	8.10108		2.14977	7.03932	12.3603	6.91989	14.9699	7.60083	15.1125	6.40295
8.62279	6.55071	20.7272	6.05636	14.6542	6.12415	15.5547	5.50316	10.6085	6.37356	11.0882	5.52363	11.5614	3.9037	13.7224	6.6703	13.409	6.55711	12.5591	5.57799		15.6089	5.29706	12.7747	7.40984	17.8382	5.6051	10.3502	4.59255	11.4357	7.73557	11.7762	8.9714	14.3716	9.32144	7.09665	4.9227	13.3922	4.55055	16.5935	8.0156		2.14798	7.05715	12.3941	6.92524	14.8505	7.57587	15.109	6.36908
8.73919	6.55647	20.7323	6.05508	14.651	6.10752	15.5041	5.62339	10.6488	6.37676	11.078	5.53578	11.9579	4.02009	13.8068	6.67478	13.2517	6.55647	12.5604	5.5863		15.4785	5.31769	12.7246	7.38258	17.6797	5.60878	10.3089	4.60435	11.3738	7.71935	11.8786	8.93161	14.393	9.34355	7.10328	4.89175	13.3038	4.49602	16.578	7.91464		2.13016	7.08567	12.4227	6.92346	14.8665	7.53844	15.1072	6.26035
8.98221	6.55775	20.7828	6.05508	14.7226	6.01351	15.5157	5.64642	10.581	6.36845	11.0869	5.56328	12.5642	4.093	14.0959	6.65687	13.1276	6.5424	12.5757	5.58886		15.3355	5.3656	12.6877	7.33173	17.5338	5.60878	10.2588	4.60435	11.351	7.71346	12.026	8.91392	14.4217	9.37892	7.11654	4.88659	13.1756	4.45327	16.5684	7.80484		2.11946	7.13202	12.4333	6.88602	14.8398	7.50101	15.1072	6.23361
9.25337	6.55647	20.8148	6.05699	14.777	5.82676	15.6314	5.64002	10.4909	6.32432	11.1118	5.59717	13.0496	4.22474	14.2487	6.60379	13.072	6.49252	12.6	5.5927		15.2751	5.40981	12.6583	7.30372	17.3872	5.60878	10.2094	4.60508	11.3465	7.7083	12.1564	8.88591	14.4733	9.41798	7.11581	4.88291	13.0105	4.41717	16.5434	7.70167		2.11946	7.15341	12.4458	6.84324	14.7632	7.47962	15.1072	6.27461
9.52005	6.55839	20.7867	6.06851	14.7732	5.71549	15.7529	5.65025	10.441	6.26804	11.1656	5.63682	13.2946	4.37055	14.2833	6.64281	13.0694	6.45542	12.6435	5.58694		15.2758	5.41571	12.6332	7.28456	17.2258	5.60952	10.1328	4.60582	11.3421	7.68988	12.2426	8.81296	14.5537	9.4364	7.12539	4.89617	12.841	4.37442	16.4881	7.61839		2.12303	7.16767	12.4476	6.8272	14.6473	7.47605	15.1072	6.30313
9.84302	6.56095	20.7419	6.06851	14.784	5.71804	15.7875	5.69054	10.4243	6.25653	11.3165	5.63874	13.4058	4.38334	14.2929	6.73298	13.0643	6.46054	12.6819	5.57543		15.2832	5.4017	12.6045	7.24182	17.0644	5.59331	10.0311	4.61393	11.3252	7.66777	12.2817	8.74885	14.6126	9.43272	7.17329	4.92344	12.6752	4.342	16.3975	7.54102		2.13907	7.31562	12.4369	6.84859	14.3977	7.46001	15.1072	6.31382
10.3463	6.55967	20.7131	6.05955	14.8064	5.71165	15.7702	5.70142	10.418	6.24246	11.4757	5.65217	13.4308	4.40573	14.2724	6.80269	13.0496	6.45926	12.7068	5.57287		15.2139	5.3877	12.5684	7.17845	16.942	5.56973	9.97952	4.6154	11.3185	7.63903	12.2854	8.70979	14.6436	9.42093	7.19392	4.90133	12.5396	4.32726	16.3009	7.46659		2.15155	7.84504	12.4316	6.88602	14.1179	7.42792	15.1054	6.32095
10.8931	6.55519	20.715	6.04548	14.8467	5.6349	15.7158	5.6995	10.402	6.25653	11.4943	5.67711	13.4314	4.45177	14.2481	6.85897	13.0445	6.43816	12.7196	5.58566		15.0791	5.38697	12.5308	7.11507	16.8367	5.56604	9.9471	4.60729	11.3178	7.60734	12.3967	8.6582	14.6937	9.4025	7.1895	4.88291	12.4578	4.32726	16.2022	7.39584		2.15155	8.34237	12.4209	6.9092	13.9967	7.45823	15.1018	6.30669
11.225	6.55391	20.6741	6.04229	14.8748	5.45967	15.6346	5.70461	10.3732	6.25141	11.4988	5.73659	13.4877	4.47799	14.218	6.87559	13.0586	6.39403	12.7433	5.58246		14.9641	5.38402	12.5057	7.06275	16.7033	5.56457	9.90656	4.5955	11.3178	7.57565	12.5404	8.58819	14.7541	9.38924	7.17992	4.86817	12.3841	4.32136	16.1137	7.30667		2.15511	8.51885	12.4084	6.90741	14.0341	7.56161	15.0983	6.30313
11.4137	6.56478	20.6204	6.0474	14.8684	5.34264	15.5495	5.70142	10.402	6.08769	11.5026	5.80438	13.5644	4.48439	14.1464	6.8692	13.1046	6.36653	12.8648	5.54217		14.8558	5.3796	12.4888	7.00527	16.5809	5.56457	9.8793	4.58666	11.3222	7.54617	12.6347	8.5005	14.7843	9.37819	7.18582	4.87038	12.2905	4.30736	16.0378	7.21382		2.18007	8.62758	12.4102	6.91811	14.0234	7.65787	15.0983	6.30313
11.5071	6.61786	20.5782	6.03077	14.8672	5.3177	15.492	5.71037	10.4141	5.97322	11.4988	5.83188	13.6668	4.48439	14.0575	6.85577	13.1302	6.36589	13.0765	5.5281		14.7136	5.38107	12.4755	6.94926	16.494	5.56604	9.86898	4.58666	11.3274	7.5248	12.7062	8.39512	14.8101	9.36492	7.26983	4.89322	12.1527	4.29557	15.9398	7.1416		2.19611	8.79515	12.4298	6.9395	14.0573	7.69887	15.0983	6.29065
11.5007	6.70996	20.2936	5.9713	14.8653	5.31706	15.4619	5.72828	10.4116	5.9617	11.5084	5.85618	13.7896	4.48631	14.0179	6.84298	13.2076	6.33327	13.2127	5.52938		14.5765	5.37444	12.4681	6.87262	16.3739	5.56604	9.85793	4.59108	11.3288	7.50785	12.7253	8.32364	14.8587	9.35018	7.38184	4.90722	11.953	4.28968	15.8145	7.08043		2.18898	8.86823	12.4262	6.94663	14.0252	7.706	15.1161	6.28352
11.5077	6.74577	20.1881	5.88816	14.9055	5.33433	15.4619	5.75258	10.4199	5.95979	11.5096	5.9067	13.9411	4.50357	14.0646	6.82123	13.4014	6.18106	13.2651	5.54345		14.4903	5.37812	12.4556	6.77682	16.2235	5.56604	9.84171	4.59845	11.3281	7.47543	12.7099	8.24773	14.9022	9.33913	7.429	4.91607	11.7489	4.28599	15.7114	7.00085		2.18542	8.89497	12.4102	6.94841	14.0216	7.72917	15.1268	6.28887
11.5211	6.70292	20.1849	5.81845	14.9573	5.34072	15.4536	5.78903	10.6047	5.96107	11.5167	5.91758	14.1554	4.58671	14.1598	6.811	13.6073	5.96426	13.2549	5.56775		14.4158	5.38107	12.4239	6.70534	16.1358	5.56825	9.8314	4.61024	11.3252	7.44079	12.7172	8.10698	14.9405	9.31555	7.45037	4.91828	11.4733	4.27936	15.6333	6.9242		2.16403	9.18196	12.3923	6.92881	14.0127	7.79513	15.1321	6.31382
11.5211	6.70292	20.2073	5.79415	14.9593	5.32409	15.4427	5.79159	10.8119	5.96234	11.5231	5.9163	14.4189	4.71846	14.2212	6.80908	13.6425	5.80054	13.2261	5.57927		14.3024	5.38107	12.3908	6.67881	16.0887	5.57194	9.82845	4.61171	11.3156	7.401	12.7268	7.99644	14.9965	9.26691	7.52407	4.92344	10.8506	4.27641	15.5596	6.8623		2.12481	9.36735	12.3799	6.86642	14.0038	7.82543	15.1036	6.33165
11.5435	6.74129	20.206	5.84723	14.9414	5.35287	15.4747	5.81078	10.8368	6.0231	11.5205	5.92397	14.5928	4.77538	14.2155	6.79757	13.6067	5.73275	13.2197	5.57991		14.1417	5.38549	12.3716	6.64564	16.0253	5.57194	9.81592	4.61319	11.3089	7.34573	12.8904	7.95886	15.0415	9.21311	7.69798	4.94039	10.1365	4.27052	15.4726	6.79082		2.09272	9.38161	12.3585	6.77194	13.9877	7.84504	14.9022	6.32274
11.6375	6.80908	20.055	5.90479	14.88	5.40979	15.5054	5.83891	10.8407	6.08705	11.5371	5.93421	14.6516	4.77346	14.3472	6.80141	13.6124	5.7174	13.23	5.57799		13.9523	5.38844	12.3672	6.57048	15.9465	5.57267	9.79087	4.61835	11.3075	7.28309	13.1697	7.87853	15.0371	9.1689	7.90653	4.93744	9.93825	4.23809	15.3716	6.69355		2.11768	9.38161	12.3193	6.69351	13.8612	7.86287	14.6063	6.31204
11.7648	6.87879	19.9661	5.93996	14.839	5.43665	15.476	5.86897	10.8797	6.09984	11.5525	5.95275	14.6657	4.78177	14.6632	6.79437	13.6521	5.70142	13.2831	5.56711		13.7393	5.38623	12.3605	6.499	15.8588	5.57636	9.76434	4.61393	11.3045	7.22782	13.4593	7.73557	14.9995	9.11068	8.28163	4.93007	9.94562	4.19609	15.2788	6.6088		2.16046	9.38339	12.3014	6.6846	13.7293	7.85574	14.387	6.35482
11.8262	6.89286	19.9457	5.95979	14.8211	5.41555	15.4325	5.9131	11.0536	6.07554	11.541	6.03653	14.658	4.83101	14.9145	6.77711	13.6853	5.66496	13.3368	5.52235		13.5485	5.39139	12.3569	6.47394	15.7593	5.58299	9.74518	4.60656	11.3045	7.17034	13.7622	7.59186	14.9604	9.02372	8.76506	4.92196	9.95594	4.19093	15.2103	6.56532		2.16937	9.38517	12.2997	6.69529	13.6811	7.80761	14.0804	6.37086
11.8268	6.8903	19.9323	5.95723	14.8205	5.34008	15.3973	5.93165	11.3146	6.0538	11.5058	6.09601	14.6465	4.91032	15.1096	6.78926	13.709	5.64066	13.347	5.44305		13.3598	5.38844	12.3591	6.46731	15.6532	5.58225	9.72307	4.60582	11.3053	7.11802	13.9516	7.43269	14.9383	8.95887	8.99351	4.93818	9.95594	4.19093	15.141	6.51889		2.16937	9.39943	12.3175	6.69707	13.6508	7.71313	13.7774	6.36373
11.8204	6.90309	19.922	5.95147	14.8032	5.28572	15.3794	5.93293	11.4629	6.06787	11.4732	6.13949	14.6389	4.95892	15.1697	6.79821	13.7672	5.6349	13.3476	5.3452		13.1225	5.36854	12.3598	6.43709	15.5507	5.57194	9.69801	4.60656	11.3045	7.09001	14.0098	7.27572	14.9118	8.90434	9.11436	4.93228	9.94857	4.19093	15.0533	6.43193		2.1569	9.49569	12.3656	6.69351	13.6348	7.64718	13.7792	6.36195
11.814	6.93315	19.9399	5.97066	14.7764	5.25438	15.3794	5.93165	11.502	6.08258	11.4834	6.17211	14.603	4.97107	15.0936	6.79693	13.8849	5.6349	13.3425	5.25247		12.9884	5.3457	12.3768	6.38698	15.466	5.57194	9.68033	4.60803	11.3075	7.07822	14.0334	7.18655	14.8676	8.84023	9.35387	4.92933	9.86972	4.19903	14.97	6.34129		2.14977	9.63295	12.3888	6.69351	13.6366	7.61153	13.4244	6.35304
11.8409	6.96897	19.9725	5.99496	14.7757	5.232	15.3775	5.93293	11.4872	6.08513	11.4706	6.17531	14.5883	4.96915	15.0693	6.79309	13.9814	5.62595	13.3867	5.22241		12.9899	5.32433	12.4099	6.30223	15.3812	5.57636	9.66559	4.60803	11.3082	7.05833	14.0503	7.15855	14.8101	8.78938	9.54547	4.94481	9.72381	4.19461	14.8949	6.2676		2.14442	9.66147	12.3888	6.66499	13.6027	7.5937	12.7649	6.32987
11.9055	7.01757	19.9687	5.99944	14.8346	5.22305	15.3877	5.93293	11.4866	6.07618	11.4175	6.17531	14.6273	4.98003	15.0699	6.75408	14.0428	5.56711	13.4359	5.25822		13.0459	5.3118	12.4276	6.14822	15.2803	5.5852	9.65011	4.6014	11.3112	7.00821	14.04	7.09591	14.7173	8.76874	9.66927	4.95512	9.57937	4.19314	14.8248	6.16738		2.12838	9.66325	12.3995	6.60795	13.5884	7.583	12.0697	6.30313
11.9298	7.10966	19.9655	5.98473	14.9004	5.22688	15.4408	5.93421	11.5	6.07618	11.3178	6.17595	14.7546	5.02543	15.0859	6.65304	14.11	5.51275	13.4538	5.3209		13.1284	5.30296	12.4342	5.95072	15.1904	5.59625	9.62801	4.60582	11.3075	6.92642	14.0164	7.01116	14.5735	8.74369	9.88519	4.96102	9.3546	4.19535	14.7659	6.08705		2.10342	9.67038	12.4137	6.57942	13.5956	7.56518	11.6668	6.29956
11.9349	7.19088	19.9719	5.95851	14.9407	5.21473	15.4728	5.97322	11.5704	6.08897	11.2436	6.17915	15.0616	5.09322	15.1217	6.6006	14.1592	5.49037	13.5011	5.36502		13.1358	5.29264	12.4394	5.74511	15.1299	5.5992	9.59926	4.61171	11.3001	6.86009	14.0068	6.94779	14.4667	8.69358	10.0186	4.9566	8.8756	4.19609	14.6944	6.04284		2.11768	9.67395	12.4173	6.57586	13.6009	7.56874	11.633	6.30669
11.94	7.18065	19.9841	5.96298	14.9612	5.13031	15.4677	6.03013	11.7271	6.08769	11.2033	6.19385	15.3718	5.11752	15.1614	6.59292	14.1771	5.49357	13.6105	5.37206		13.1726	5.23368	12.4033	5.58594	15.0835	5.5992	9.61179	4.61171	11.2972	6.83283	13.9921	6.87336	14.4343	8.64641	10.0046	4.93818	8.27058	4.1924	14.6045	6.0023		2.1462	9.67395	12.3371	6.57764	13.5956	7.56161	11.6348	6.30848
11.9445	7.1896	19.9802	5.96107	14.9497	5.05933	15.4856	6.04484	11.9202	6.09537	11.147	6.20792	15.4773	5.11688	15.1984	6.59228	14.1611	5.5281	13.6719	5.35351		13.2677	5.15557	12.2699	5.57046	15.029	5.5992	9.62506	4.61024	11.3001	6.8063	13.9715	6.79745	14.4313	8.58893	9.9272	4.92786	7.9198	4.1924	14.5234	5.95956		2.11411	9.67573	12.1107	6.59012	13.592	7.53666	11.6401	6.30669
11.9822	7.19984	19.9821	5.95147	14.9388	5.04014	15.5579	6.04612	12.0743	6.10688	11.0632	6.22008	15.4856	5.11369	15.2055	6.57374	14.1496	5.56839	13.6565	5.31066		13.3679	5.11651	12.0975	5.61173	14.9346	5.59847	9.62653	4.59919	11.3016	6.74734	13.9722	6.7245	14.4225	8.51377	9.98468	4.91828	7.85642	4.19903	14.4512	5.93156		2.07668	9.67929	11.8772	6.60973	13.5938	7.49566	11.6455	6.30135
12.0833	7.19024	19.9834	5.93996	14.965	5.04462	15.6404	6.04612	12.2106	6.11967	10.9788	6.22647	15.492	5.11177	15.1748	6.41129	14.1816	5.56392	13.6335	5.23904		13.432	5.10177	11.9744	5.52182	14.8374	5.59847	9.62727	4.58813	11.306	6.68323	13.9987	6.64859	14.3304	8.42828	10.659	4.89912	7.84316	4.21082	14.3842	5.8984		2.06599	9.67929	11.7524	6.62755	13.592	7.42257	11.6437	6.25678
12.121	7.18129	19.986	5.92717	14.9701	5.08811	15.6883	6.0474	12.2854	6.12031	10.9149	6.22583	15.492	5.11113	15.1428	6.15612	14.234	5.49037	13.6297	5.17508		13.3871	5.08482	11.9177	5.40907	14.8116	5.59847	9.63464	4.58813	11.3171	6.63533	14.0584	6.59332	14.1225	8.3509	11.3053	4.88069	7.78936	4.22556	14.3355	5.86376		2.07133	9.68108	11.7096	6.64003	13.5884	7.33523	11.6437	6.18904
12.0852	7.18385	19.9873	5.93101	14.9682	5.17764	15.7152	6.04804	12.2879	6.1267	10.9117	6.22647	15.4907	5.11561	15.1402	5.97002	14.2558	5.40851	13.6342	5.13735		13.292	5.06788	11.8852	5.37149	14.8344	5.60141	9.65969	4.59108	11.3244	6.57637	14.1299	6.56606	13.9413	8.28826	11.4733	4.88217	7.67514	4.22851	14.2766	5.83723		2.07133	9.69712	11.6972	6.62755	13.5938	7.30314	11.633	6.13735
12.0232	7.20623	20.0116	5.92397	14.9778	5.18531	15.7382	6.04612	12.2892	6.14077	10.9213	6.22967	15.4543	5.13159	15.1441	5.89519	14.2507	5.40659	13.6405	5.12584		13.1719	5.0664	11.8454	5.31769	14.8528	5.60657	9.68622	4.60435	11.334	6.513	14.1476	6.527	13.8329	8.24773	11.519	4.90649	7.61987	4.22114	14.2176	5.81291		2.07133	9.77377	11.6936	6.60081	13.5938	7.2978	11.5029	6.13735
11.9989	7.23373	20.1152	5.93421	14.9765	5.18404	15.7855	6.04548	12.2758	6.19258	10.9168	6.2431	15.3973	5.16037	15.1479	5.91822	14.2455	5.47758	13.645	5.13031		13.0135	5.05903	11.8086	5.22484	14.8742	5.61468	9.69654	4.61687	11.3465	6.47541	14.0872	6.42678	13.7386	8.22857	11.5558	4.9168	7.59334	4.22925	14.1727	5.80775		2.0749	10.0358	11.6936	6.57051	13.5956	7.2871	11.2355	6.16409
11.9778	7.24268	20.2341	5.93484	14.9778	5.19043	15.8495	6.04229	12.2662	6.21112	10.9174	6.2738	15.3711	5.19171	15.1473	5.96043	14.243	5.51595	13.6374	5.13799		12.872	5.01039	11.7946	5.16073	14.9184	5.62131	9.70317	4.62129	11.3406	6.4172	13.9958	6.35014	13.6303	8.20352	11.575	4.89249	7.46511	4.24325	14.1137	5.81954		2.07846	10.3424	11.6865	6.54199	13.6009	7.24254	10.9752	6.18726
11.9381	7.24141	20.2706	5.93484	14.9765	5.15845	15.8488	6.04229	12.24	6.20089	10.9219	6.30321	15.4108	5.22049	15.1473	5.97961	14.2392	5.52299	13.6207	5.14502		12.771	4.9507	11.7872	5.13567	14.931	5.61984	9.71644	4.62572	11.3016	6.35308	13.9324	6.27349	13.5183	8.1733	11.5735	4.85859	7.24993	4.2403	14.0223	5.81954		2.07846	10.4012	11.6758	6.57051	13.6241	7.18371	10.8879	6.19439
11.9336	7.24141	20.2418	5.92845	14.9733	5.16293	15.8559	6.04548	12.2106	6.22199	10.9296	6.32048	15.5157	5.23967	15.1473	5.98473	14.2251	5.51275	13.5913	5.13735		12.6701	4.93523	11.7681	5.07156	14.8875	5.61615	9.72233	4.64119	11.2728	6.32434	13.8801	6.1858	13.4114	8.14161	11.5558	4.84237	7.17108	4.23367	13.9442	5.7967		2.07668	10.4066	11.6615	6.60081	13.6277	7.1641	10.8843	6.173
11.9266	7.24204	20.2418	5.91438	14.9599	5.23392	15.8162	6.04868	12.2112	6.26356	10.9443	6.32176	15.5713	5.24223	15.1473	5.98601	14.2155	5.49357	13.5248	5.11433		12.572	4.94849	11.7504	4.97355	14.8352	5.64416	9.71938	4.65962	11.2559	6.28897	13.8094	6.12095	13.2684	8.1055	11.5978	4.81142	7.13349	4.22483	13.8838	5.75543		2.0749	10.5171	11.6419	6.63112	13.5938	7.1641	10.8683	6.16765
11.9113	7.23373	20.1254	5.89583	14.9305	5.287	15.7478	6.0474	12.2278	6.25205	10.968	6.32432	15.5412	5.24223	15.1543	5.98601	14.204	5.49804	13.4615	5.11113		12.4615	4.9765	11.729	4.90501	14.8145	5.667	9.70538	4.68688	11.2212	6.21086	13.718	6.08263	13.0179	8.07382	11.6914	4.75542	7.1136	4.21156	13.8315	5.73922		2.0749	10.715	11.6276	6.65429	13.5492	7.17123	10.8593	6.16944
11.9611	7.22861	19.8593	5.89583	14.8544	5.31578	15.7069	6.04612	12.2361	6.25141	10.9974	6.32176	15.492	5.24543	15.1818	5.97066	14.1279	5.50956	13.4474	5.13927		12.3473	5.00818	11.6745	4.8549	14.8145	5.67068	9.69285	4.70531	11.1874	6.11874	13.6325	6.0561	12.7364	8.05982	11.7157	4.71636	7.14381	4.21819	13.7865	5.72669		2.07668	10.8469	11.6205	6.65964	13.5314	7.19441	10.0287	6.173
12.1095	7.22989	19.7359	5.89647	14.7859	5.32537	15.6794	6.04932	12.2189	6.27444	11.0428	6.32432	15.437	5.26078	15.2247	5.9892	14.1547	5.49101	13.4685	5.17188		12.2014	5.02219	11.6155	4.81511	14.8241	5.67068	9.6958	4.71562	11.1601	6.02515	13.5706	6.02146	12.5448	8.0495	11.7194	4.69794	7.16002	4.22188	13.7511	5.70606		2.07846	11.0037	11.6169	6.64894	13.5385	7.19619	8.62402	6.22291
12.2579	7.22734	19.7359	5.91502	14.8071	5.29467	15.6474	6.0474	12.1524	6.2674	11.0792	6.32496	15.4312	5.27741	15.2835	6.04165	14.2743	5.47182	13.5024	5.17892		11.953	5.01482	11.5742	4.79447	14.8374	5.67363	9.69654	4.74436	11.1166	5.91092	13.5197	5.96619	12.4003	8.03476	11.7762	4.70531	7.09591	4.19977	13.7246	5.67584		2.07846	11.1196	11.6134	6.63468	13.5261	7.23006	8.41368	6.25856
12.3615	7.22542	19.6988	5.95595	14.8518	5.22113	15.6148	6.04548	12.0545	6.23542	11.0863	6.35054	15.492	5.27741	15.3475	6.06915	14.3389	5.47055	13.5312	5.177		11.6008	5.00303	11.5374	4.79521	14.8536	5.67732	9.68696	4.81216	11.0414	5.81954	13.46	5.91903	12.2861	8.03034	11.8071	4.75173	6.99937	4.18356	13.7032	5.67363		2.08381	11.1214	11.6134	6.63647	13.5243	7.25501	8.38694	6.2247
12.4542	7.2267	19.6828	6.01223	14.864	5.16357	15.5687	6.04229	11.9356	6.20856	11.0901	6.37612	15.5643	5.29851	15.3814	6.10112	14.3555	5.46287	13.5107	5.18595		11.2846	4.97871	11.5013	4.80405	14.8602	5.69427	9.69433	4.86669	10.9641	5.73701	13.3849	5.88366	12.2021	8.0296	11.8071	4.79742	6.97505	4.19019	13.6797	5.67732		2.10164	11.1178	11.6116	6.6329	13.4993	7.23006	8.15342	6.20865
12.531	7.22734	19.6157	6.05763	14.8633	5.1495	15.5316	6.03845	11.814	6.28019	11.0959	6.37548	15.6627	5.30938	15.4095	6.12031	14.3607	5.43857	13.4704	5.20322		10.9235	4.96102	11.4777	4.81806	14.8602	5.71195	9.71423	4.89691	10.8963	5.68321	13.3009	5.86818	12.0849	8.04287	11.7084	4.81732	6.97432	4.19535	13.6664	5.71711		2.11055	11.1178	11.6098	6.63468	13.4744	7.17123	7.96447	6.23004
12.5904	7.22861	19.475	6.07554	14.8678	5.1802	15.5681	6.05636	11.761	6.37548	11.0863	6.39914	15.8054	5.31194	15.357	6.10112	14.3587	5.42194	13.4532	5.20834		10.4703	4.98165	11.4563	4.85932	14.8794	5.71195	9.7157	4.92712	10.8653	5.6611	13.2102	5.86892	11.942	8.0436	11.6339	4.82321	6.97579	4.19387	13.6598	5.75691		2.11233	11.1196	11.6134	6.62934	13.5029	7.11954	7.88961	6.2443
12.6346	7.23629	19.4475	6.0749	14.8723	5.22561	15.6014	6.08513	11.7533	6.38507	11.0268	6.39914	15.9812	5.3209	15.1767	6.02822	14.3607	5.39572	13.4218	5.20962		10.1918	5.01113	11.4416	4.92049	14.9133	5.72743	9.69359	4.95144	10.8823	5.63826	13.1218	5.87703	11.8322	8.04213	11.6052	4.8409	6.98537	4.18429	13.6421	5.78196		2.11233	11.116	11.6134	6.6026	13.5243	7.09458	7.75591	6.25678
12.6525	7.28106	19.4571	6.0781	14.871	5.24991	15.6154	6.10112	11.7424	6.38507	10.9795	6.34798	16.127	5.33113	15.0552	5.8581	14.3491	5.33305	13.3828	5.20962		10.1151	5.05019	11.446	4.94702	14.9369	5.7768	9.68327	4.98092	10.9014	5.60141	13.0474	5.88145	11.7187	8.0436	11.5109	4.83427	6.96326	4.22998	13.6141	5.80186		2.12124	11.1107	11.6116	6.58834	13.5207	7.09993	7.706	6.26213
12.671	7.3514	19.4149	6.08066	14.88	5.2659	15.6397	6.1056	11.7156	6.42025	10.9743	6.29426	16.1744	5.33241	15.02	5.78583	14.2462	5.29659	13.3668	5.20962		10.1365	5.07009	11.4534	4.91975	14.9568	5.81218	9.67148	5.00229	10.9007	5.57636	12.9847	5.88955	11.5713	8.05687	11.3974	4.78932	6.75545	4.27273	13.5949	5.81586		2.13907	11.1125	11.6116	6.58655	13.5136	7.09458	7.69709	6.255
12.6749	7.3917	19.3938	6.08577	14.864	5.25758	15.6436	6.08705	11.7117	6.5181	10.9935	6.21752	16.1763	5.33241	15.0546	5.81653	14.0991	5.36438	13.3374	5.20898		10.2492	5.08482	11.4608	4.84237	14.9862	5.82839	9.64643	4.99787	10.8823	5.5432	12.9243	5.9124	11.4099	8.06571	11.4571	4.75836	6.527	4.27199	13.5794	5.84092		2.14085	11.116	11.5848	6.58834	13.5706	7.08924	7.67392	6.25143
12.6493	7.40065	19.404	6.11519	14.8505	5.23776	15.6468	6.06147	11.7092	6.59932	11.0792	6.12415	16.1827	5.33241	15.0897	5.84531	14.0115	5.49101	13.2773	5.20578		10.11	5.08704	11.4711	4.76942	15.0209	5.87113	9.63022	4.99787	10.841	5.47614	12.8734	5.93156	11.2323	8.06497	11.5308	4.74584	6.41351	4.25357	13.564	5.86745		2.16581	11.0982	11.551	6.59012	13.6294	7.08924	7.65431	6.25322
12.6224	7.39745	19.436	6.20409	14.8544	5.20642	15.6461	6.03717	11.6586	6.61722	11.17	6.06083	16.2108	5.33241	15.0897	5.84915	13.9437	5.54153	13.2524	5.19683		9.64938	5.06272	11.4644	4.72962	15.0511	5.93008	9.62432	4.99492	10.7916	5.42602	12.8359	5.93819	11.0223	8.07087	11.5249	4.73847	6.32213	4.22925	13.5573	5.87408		2.2175	11.1998	11.5456	6.57229	13.5225	7.08745	7.62757	6.255
12.6608	7.39873	19.4743	6.32624	14.8403	5.17188	15.6723	6.03013	11.4617	6.62554	11.2302	6.0231	16.2479	5.33177	15.0891	5.84851	13.8727	5.50124	13.2703	5.19555		9.5801	5.02955	11.4372	4.7252	15.0931	5.99125	9.61474	4.93965	10.7555	5.40981	12.7946	5.94409	10.8204	8.06497	11.5028	4.73847	6.28602	4.20714	13.5522	5.87924		2.23533	11.9931	11.5492	6.56516	13.3692	7.08211	7.63113	6.26391
12.8277	7.40704	19.4699	6.42984	14.8045	5.16101	15.6736	6.04037	11.2123	6.70996	11.3286	6.02118	16.2703	5.33177	15.0539	5.84979	13.8177	5.49101	13.285	5.20002		9.89846	4.97944	11.4232	4.72152	15.1454	6.06052	9.59263	4.91165	10.7165	5.40097	12.7334	5.93672	10.6604	8.06424	11.4998	4.72594	6.26907	4.18945	13.5426	5.88439		2.23533	12.9877	11.5528	6.56516	13.2337	7.06072	7.65966	6.21935
13.0061	7.41664	19.4545	6.48484	14.7955	5.19683	15.5745	6.06339	11.1054	6.75984	11.5218	6.06787	16.285	5.33944	15.0277	5.85682	13.78	5.50892	13.2856	5.19171		10.5587	4.94112	11.4195	4.71562	15.1815	6.104	9.56463	4.91238	10.6604	5.38918	12.6693	5.92419	10.5374	8.06424	11.5042	4.68025	6.28086	4.20419	13.5278	5.89029		2.23533	13.5064	11.5545	6.56695	13.1535	7.06606	7.67926	6.11596
13.0918	7.41664	19.3887	6.48548	14.7949	5.21921	15.5131	6.0717	11.0792	6.70676	11.6766	6.10368	16.2895	5.34328	15.0302	5.892	13.8356	5.46287	13.2747	5.14502		11.3679	4.92638	11.4106	4.68614	15.211	6.12021	9.54252	4.92196	10.6162	5.39065	12.6266	5.91903	10.4504	8.06055	11.5381	4.65372	6.58301	4.20935	13.5087	5.90429		2.23176	13.9325	11.5438	6.54021	13.1446	7.07319	7.68283	6.05357
13.2153	7.416	19.255	6.48676	14.8371	5.20642	15.5029	6.07298	11.0652	6.65815	11.6887	6.10816	16.2908	5.34328	15.0341	5.9713	13.9181	5.41491	13.2792	5.09194		11.855	4.93891	11.4084	4.68172	15.2486	6.12832	9.53294	4.93375	10.5691	5.39213	12.5883	5.91829	10.3959	8.05908	11.5986	4.63603	6.88662	4.20198	13.4888	5.91535		2.24424	14.5421	11.4904	6.51347	13.1339	7.06606	7.68283	6.04644
13.4647	7.41728	19.1763	6.49827	14.9107	5.18404	15.5131	6.07938	11.0556	6.6249	11.6689	6.03525	16.2837	5.34392	15.0322	5.99624	13.9181	5.39252	13.2651	5.05933		12.0238	4.97429	11.4114	4.69057	15.2736	6.12979	9.52705	4.94776	10.5035	5.3796	12.561	5.93672	10.3664	8.05908	11.6089	4.61245	7.02811	4.20788	13.4748	5.92124		2.27989	15.4762	11.3656	6.5099	12.9735	7.05359	7.68461	6.05
13.7992	7.41536	19.129	6.47653	14.9471	5.15334	15.5521	6.0781	11.1054	6.64025	11.814	5.91246	16.2633	5.35351	15.0322	5.99496	13.9303	5.38357	13.2364	5.05165		12.0562	5.00671	11.4047	4.68909	15.2832	6.15411	9.52262	4.94333	10.4541	5.36486	12.5455	5.95956	10.3767	8.04655	11.5993	4.55423	7.03032	4.2462	13.4748	5.93008		2.33872	17.0341	11.2194	6.50812	12.617	7.05893	7.6757	6.05357
14.0607	7.41408	19.0196	6.45734	15.0008	5.16677	15.5739	6.08769	11.3286	6.67094	12.0078	5.84403	16.2345	5.36502	15.0354	6.01734	13.8618	5.38613	13.2376	5.05101		12.026	5.04061	11.3952	4.68909	15.2943	6.1917	9.51378	4.94702	10.4114	5.36412	12.5212	5.96104	10.39	8.02518	11.5787	4.51518	6.97432	4.27494	13.477	5.93156		2.39041	18.888	11.0893	6.50099	12.3977	7.13558	7.72026	6.09635
14.2238	7.42303	18.9096	6.47333	15.0769	5.18851	15.5566	6.14013	11.5256	6.64664	12.1223	5.82612	16.2358	5.36374	15.0488	6.06083	13.6853	5.38805	13.2504	5.05165		11.9449	5.05608	11.3915	4.71194	15.3223	6.21454	9.5042	4.95218	10.3546	5.36707	12.4733	5.96104	10.3966	8.01781	11.5639	4.5056	6.91831	4.26315	13.4733	5.94188		2.40824	20.0342	10.9556	6.49564	12.3353	7.26214	7.82009	6.16587
14.3332	7.42367	18.8994	6.48036	15.1108	5.18915	15.5099	6.24246	11.5186	6.66135	12.1504	5.82676	16.2492	5.36246	15.0539	6.09153	13.512	5.38996	13.2581	5.05165		11.8388	5.05608	11.3863	4.73331	15.3385	6.20938	9.50052	4.94333	10.2831	5.37002	12.4254	5.96251	10.4526	8.00676	11.5846	4.47538	6.87483	4.27788	13.4726	5.98241		2.4118	20.3497	10.8522	6.48495	12.2872	7.33879	7.83256	6.18191
14.3543	7.42303	18.9007	6.48612	15.114	5.18851	15.4639	6.31025	11.5199	6.70228	12.1498	5.81525	16.2422	5.36246	15.0418	6.04932	13.4442	5.41235	13.2543	5.05101		11.8064	5.06493	11.3841	4.74141	15.2928	6.20643	9.49831	4.92123	10.1807	5.37296	12.3834	5.96398	10.5764	7.98612	11.6796	4.41938	6.8822	4.34052	13.4682	6.0023		2.4118	20.38	10.7916	6.48138	12.2533	7.37979	7.87891	6.18191
14.3025	7.4128	18.8981	6.51042	15.1185	5.19363	15.4216	6.31984	11.5186	6.70356	12.1652	5.75322	16.2473	5.36119	15.0418	5.98601	13.4583	5.38677	13.2671	5.04909		11.8064	5.08556	11.3848	4.74952	15.2162	6.24402	9.48946	4.91017	9.98836	5.37444	12.3436	5.95661	10.6597	7.96475	11.7592	4.35084	6.91978	4.42085	13.4667	5.94777		2.4118	20.3871	10.7631	6.47604	12.2462	7.37979	7.92882	6.1837
14.2737	7.36164	18.8937	6.51874	15.1729	5.2045	15.375	6.31664	11.5147	6.73809	12.1671	5.65921	16.1916	5.36055	15.0334	5.97769	13.4653	5.38677	13.2735	5.02607		11.8417	5.08335	11.3863	4.75394	15.1506	6.27055	9.48357	4.88585	9.75549	5.38033	12.3009	5.94188	10.6943	7.90948	11.7784	4.30147	7.00527	4.4857	13.4674	5.88218		2.40824	20.3907	10.7453	6.40652	12.248	7.34414	7.93417	6.20152
14.275	7.306	18.8764	6.49955	15.2675	5.20578	15.3046	6.32304	11.5103	6.64536	12.1402	5.58886	16.0241	5.36502	15.0143	5.9681	13.4576	5.54089	13.1967	4.99921		12.0665	5.09293	11.3871	4.7591	15.0496	6.28676	9.48578	4.87406	9.57789	5.38107	12.2633	5.92419	10.701	7.79526	11.7776	4.2941	7.10917	4.52623	13.4652	5.84313		2.4118	20.9611	10.7274	6.27461	12.2551	7.30671	7.92347	6.19439
14.2858	7.2721	18.8163	6.34798	15.3084	5.20066	15.2253	6.34734	11.5135	6.52769	12.0532	5.57479	15.8156	5.36758	15.0091	5.90734	13.4589	5.68671	13.0886	4.9813		12.4188	5.1342	11.3841	4.78784	14.9243	6.33834	9.48799	4.90575	9.45556	5.3737	12.2412	5.91314	10.6715	7.69209	11.7828	4.3081	7.18729	4.54981	13.463	5.79965		2.40467	23.5815	10.7043	6.14626	12.2622	7.31384	7.91456	6.16409
14.2647	7.27658	18.7805	6.0749	15.3072	5.20066	15.13	6.37228	11.5186	6.50914	12.1185	5.57607	15.7082	5.39188	15.0296	5.87473	13.4442	5.69694	13.0848	4.96532		12.704	5.16147	11.3767	4.81585	14.8226	6.43783	9.49094	4.90943	9.41651	5.37518	12.2286	5.88955	10.6604	7.62576	11.8226	4.32136	7.2713	4.56824	13.46	5.76796		2.39398	27.1519	10.6847	6.08566	12.2765	7.37445	7.90921	6.15518
14.2129	7.27658	18.7741	6.01415	15.334	5.20066	14.935	6.39786	11.509	6.51554	12.4222	5.5345	15.7101	5.39444	15.0411	5.87345	13.4359	5.67392	13.0765	4.96532		12.953	5.1681	11.3731	4.82395	14.6767	6.51889	9.49315	4.88143	9.41208	5.37812	12.2021	5.84165	10.6604	7.56681	11.883	4.3081	7.3133	4.62498	13.4586	5.74806		2.39576	29.7456	10.6864	6.10526	12.264	7.37445	7.87891	6.16052
14.1675	7.2542	18.7907	6.03973	15.4216	5.22624	14.8186	6.4049	11.4866	6.47205	12.6595	5.44369	15.7427	5.3906	14.9689	5.88112	13.4551	5.65665	13.0419	4.96851		13.1785	5.17547	11.3731	4.83206	14.4829	6.57343	9.49388	4.86817	9.40693	5.37812	12.1417	5.8166	10.6722	7.50564	11.928	4.32652	7.32362	4.6913	13.46	5.73848		2.41002	31.0985	10.6597	6.14091	12.1945	7.35127	7.83791	6.17122
14.1368	7.20175	18.8476	6.04612	15.4939	5.31578	14.7866	6.38507	11.4566	6.41066	12.7414	5.38037	15.7491	5.38996	14.6945	5.9195	13.4775	5.57351	13.1123	4.87962		13.3104	5.18799	11.3738	4.85048	14.3363	6.61912	9.49241	4.87038	9.41651	5.37149	12.0768	5.80849	10.768	7.43711	11.9508	4.37737	7.6324	4.7112	13.4623	5.73627		2.4118	31.6921	10.5331	6.1427	12.1089	7.35306	7.81295	6.18904
14.101	7.13844	18.8662	6.04484	15.4914	5.42002	14.7834	6.33199	11.4297	6.3499	12.7682	5.36694	15.7184	5.38741	14.1496	5.95659	13.5005	5.39636	13.221	4.83229		13.3952	5.20052	11.3745	4.86964	14.197	6.63975	9.48651	4.86669	9.42903	5.37149	12.0429	5.78049	10.8977	7.35605	11.9471	4.39211	8.39733	4.72889	13.4556	5.71122		2.4118	31.9363	10.387	6.1427	12.1018	7.34592	7.81117	6.20865
14.1304	7.12629	18.8623	6.04165	15.4427	5.51915	14.793	6.26228	11.4259	6.29234	12.781	5.3727	15.689	5.37717	13.5894	5.99624	13.5139	5.31962	13.3304	4.8291		13.4777	5.19021	11.3745	4.86743	14.0297	6.65744	9.48209	4.86669	9.43051	5.3877	12.037	5.71711	10.9316	7.26835	11.9457	4.38916	9.12763	4.79226	13.4571	5.67363		2.44211	31.9791	10.3139	6.1427	12.0608	7.34592	7.81117	6.21935
14.2053	7.12309	18.87	6.04165	15.3686	5.59334	14.6951	6.21048	11.4476	6.28914	12.7465	5.38421	15.68	5.37717	13.2965	6.09025	13.4826	5.2838	13.4583	4.83805		13.5183	5.16589	11.3738	4.86522	13.9066	6.6906	9.4762	4.86669	9.43346	5.41718	12.0135	5.681	10.9117	7.15118	11.9331	4.39432	9.41651	4.88733	13.46	5.61984		2.4831	31.9559	10.2747	6.15161	11.9931	7.39584	7.78443	6.23717
14.2142	7.13844	18.9275	6.03909	15.2918	5.57927	14.4253	6.18234	11.4163	6.2981	12.6122	5.38293	15.7101	5.37717	13.244	6.12415	13.4218	5.30363	13.606	4.84572		13.5242	5.1003	11.376	4.87554	13.8035	6.74145	9.46956	4.84974	9.43051	5.41939	11.9508	5.66626	10.8941	7.00527	11.9029	4.384	9.50052	4.94923	13.4387	5.56015		2.50628	31.9577	10.2479	6.12844	11.9663	7.43505	7.75591	6.22291
14.2123	7.18832	18.9909	6.02118	15.2426	5.57415	14.069	6.19321	11.3395	6.29618	12.4907	5.34967	15.751	5.37653	13.2312	6.12926	13.3521	5.37334	13.7307	4.91287		13.5212	4.93965	11.3745	4.86964	13.659	6.7945	9.46956	4.82321	9.41208	5.40834	11.8889	5.64268	10.8889	6.90726	11.8867	4.38327	9.56168	4.96544	13.39	5.49898		2.51163	31.9577	10.239	6.11774	11.9431	7.44753	7.75057	6.20152
14.2449	7.23053	19.0344	6.00263	15.2272	5.62595	13.6719	6.21624	11.2788	6.29554	12.4472	5.3081	15.7817	5.35543	13.1577	6.13438	13.3086	5.43345	13.7915	4.99921		13.505	4.90943	11.3723	4.87259	13.5079	6.83872	9.45777	4.79742	9.36418	5.40613	11.8329	5.59552	10.883	6.8542	11.8779	4.38548	9.56463	4.94407	13.3841	5.44224		2.50628	31.9666	10.2479	6.05357	11.9004	7.42614	7.72917	6.29065
14.2443	7.24588	19.0798	5.97002	15.2381	5.69246	13.2619	6.18362	11.2148	6.29554	12.4497	5.37653	15.854	5.35543	13.1181	6.13374	13.3067	5.59014	13.7985	5.06316		13.4939	4.8748	11.3723	4.88217	13.3834	6.86009	9.46441	4.77826	9.30007	5.38918	11.7909	5.53509	10.8587	6.76945	11.8506	4.38327	9.54399	4.92417	13.3841	5.42897		2.4938	31.988	10.2533	5.99296	11.8808	7.36553	7.72917	6.38513
14.291	7.24908	19.0427	5.95723	15.2816	5.74107	12.9531	6.11903	11.1643	6.27507	12.4772	5.4795	16.0241	5.35671	13.0906	6.13822	13.3048	5.75705	13.7947	5.13799		13.4903	4.82174	11.3716	4.88512	13.2323	6.87778	9.4703	4.75836	9.23743	5.33612	11.757	5.46656	10.8211	6.64933	11.8366	4.37958	9.54547	4.93523	13.365	5.38033		2.48667	32.2893	10.2461	5.91453	11.8558	7.29067	7.72917	6.43147
14.3057	7.25228	18.9915	5.95595	15.3481	5.75514	12.8878	6.09345	11.1732	6.25909	12.4645	5.46479	16.1737	5.35991	13.0592	6.1331	13.2786	5.80502	13.794	5.20706		13.4903	4.83427	11.3731	4.88512	13.0761	6.8962	9.47178	4.6972	9.15268	5.29043	11.7172	5.41128	10.8086	6.57858	11.8292	4.38032	9.6479	4.95218	13.3701	5.27127		2.48667	32.8044	10.2426	5.8361	11.3602	7.24075	7.68996	6.45286
14.2999	7.2542	18.9595	5.95467	15.4466	5.75322	12.9268	6.09792	11.195	6.26612	12.4254	5.38485	16.1763	5.36438	13.0688	6.12926	13.1321	5.80502	13.7985	5.24543		13.4888	4.84237	11.3694	4.90796	12.9759	6.90283	9.43198	4.63824	9.10994	5.26169	11.6818	5.37812	10.8064	6.499	11.7909	4.37811	9.74149	4.95218	13.365	5.24474		2.48667	33.2465	10.2444	5.80045	10.5759	7.22471	7.45644	6.45108
14.2961	7.24588	18.8041	5.95467	15.554	5.75066	12.9121	6.09537	11.225	6.26548	12.3583	5.33241	16.113	5.37653	13.0618	6.13054	12.9089	5.80566	13.8241	5.27677		13.4866	4.8468	11.3613	4.95365	12.886	6.90431	9.38555	4.59403	9.14679	5.18505	11.6678	5.31475	10.785	6.33687	11.7364	4.37663	9.74223	4.93965	13.3377	5.24474		2.48667	33.4212	10.2194	5.80936	10.4761	7.24254	7.00546	6.4493
14.3057	7.23117	18.4345	5.96874	15.641	5.75194	12.8693	6.12478	11.2103	6.25781	12.2521	5.32281	16.0561	5.39828	13.0381	6.13118	12.8117	5.80246	13.9008	5.27037		13.4829	4.87333	11.3458	4.94407	12.7629	6.89399	9.35092	4.54981	9.18511	5.10988	11.6627	5.20937	10.7592	6.19243	11.698	4.37958	9.74665	4.89691	13.3134	5.244		2.48667	33.4194	10.1784	5.81827	10.4654	7.25858	6.69351	6.44752
14.3172	7.23245	18.1512	6.07554	15.7139	5.73787	12.8271	6.19705	11.1406	6.25013	12.2067	5.36119	15.9927	5.42066	12.9933	6.14269	12.7727	5.82293	14.0006	5.23008		13.4682	4.93523	11.3215	4.88143	12.6774	6.8763	9.31849	4.51444	9.19911	5.05387	11.6487	5.14083	10.7371	6.09516	11.6686	4.38474	9.77981	4.87111	13.2942	5.23221		2.49915	33.6583	10.1249	5.78262	10.4636	7.22293	6.63468	6.45286
14.3472	7.31559	18.1422	6.18874	15.7293	5.71996	12.797	6.23542	11.092	6.24885	12.2022	5.46479	15.8885	5.4002	12.9447	6.16955	12.7267	5.89519	14.1068	5.19938		13.4505	4.9647	11.2839	4.85269	12.6199	6.87041	9.29344	4.49086	9.20795	4.97576	11.6258	5.10693	10.7201	5.97209	11.656	4.39579	9.82034	4.8608	13.2898	5.17105		2.52589	34.1164	10.0715	5.80045	10.4814	7.15163	6.62934	6.44217
14.3536	7.47356	18.1614	6.27699	15.6794	5.70589	12.8264	6.25589	11.0856	6.24949	12.1594	5.57287	15.7695	5.37973	12.9268	6.17467	12.7049	5.9617	14.2136	5.18404		13.4438	4.95881	11.2529	4.83279	12.5087	6.86378	9.28902	4.4658	9.20501	4.88438	11.6126	5.05166	10.7054	5.84681	11.656	4.40906	9.87782	4.83427	13.2906	5.04356		2.55441	34.669	10.0376	5.8254	10.4244	7.05893	6.52238	6.41543
14.3428	7.56181	18.155	6.35502	15.6691	5.6899	12.8443	6.25781	11.0882	6.24246	12.0871	5.59014	15.6775	5.41171	12.9313	6.17915	12.7049	5.96618	14.2315	5.18148		13.4424	4.93523	11.2463	4.79668	12.3561	6.81735	9.27501	4.45033	9.15268	4.83058	11.6059	4.97429	10.6914	5.7687	11.6465	4.40906	10.0436	4.80921	13.2935	4.86448		2.5758	35.1681	10.0322	5.83788	10.403	6.97337	6.337	6.40652
14.3325	7.59379	18.0776	6.35693	15.7203	5.68735	12.7976	6.23478	11.0843	6.21496	12.0059	5.55496	15.6301	5.44049	12.9492	6.22391	12.7337	5.97386	14.1765	5.19299		13.4379	4.90649	11.2242	4.77679	12.2242	6.77756	9.23817	4.43706	9.10626	4.82321	11.5809	4.96397	10.6855	5.68174	11.6339	4.41201	10.5079	4.81879	13.3016	4.7252		2.58115	35.382	10.034	5.88066	10.4208	6.92702	6.25322	6.3976
14.3287	7.60722	17.7815	6.41449	15.7344	5.69438	12.7356	6.20089	11.0811	6.19002	11.9707	5.56839	15.6391	5.4488	12.9735	6.25525	12.8277	5.97513	14.1592	5.20962		13.4372	4.89912	11.1652	4.76794	12.068	6.82251	9.25291	4.40316	9.06499	4.79668	11.5499	5.04429	10.6774	5.57341	11.6347	4.41201	11.1321	4.84458	13.3075	4.64635		2.58293	35.3945	10.0126	5.97335	10.4119	6.9502	6.23183	6.37978
14.3204	7.61169	17.1637	6.52129	15.7197	5.71165	12.6787	6.17403	11.0863	6.14205	11.981	5.61252	15.7312	5.44752	12.9108	6.24885	12.9121	5.97258	14.1739	5.22433		13.4438	4.90059	11.1041	4.76573	11.8609	6.89768	9.30449	4.37	8.8896	4.72004	11.5293	5.11872	10.6604	5.47024	11.6413	4.41274	11.5934	4.83722	13.3119	4.59992		2.58471	35.407	9.97698	6.05357	10.3941	7.01259	6.19974	6.37978
14.3248	7.63344	16.7436	6.55839	15.7229	5.71676	12.6403	6.15804	11.0895	6.06787	12.0053	5.65665	15.8763	5.44241	12.7913	6.23734	12.9243	5.9713	14.2136	5.22944		13.449	4.89838	11.0547	4.78563	11.659	6.90947	9.32734	4.36484	8.5963	4.62572	11.4969	5.14894	10.6405	5.37149	11.6384	4.41422	11.8852	4.83574	13.3104	4.5535		2.58649	35.48	9.95024	6.08031	10.3888	6.99476	6.17122	6.39404
14.3709	7.64879	16.7506	6.56734	15.6845	5.71804	12.6135	6.15101	11.0971	6.05891	12.0225	5.70142	16.0279	5.44624	12.7631	6.24502	12.9275	5.96234	14.2801	5.22497		13.4512	4.89396	10.9641	4.78932	11.4615	6.93378	9.37671	4.35895	8.40986	4.5196	11.4512	5.17547	10.6199	5.29485	11.6406	4.42085	12.0459	4.8409	13.3023	4.48938		2.57401	35.6904	9.91816	6.08209	10.3852	6.93772	6.17478	6.41365
14.4304	7.62065	16.2869	6.57118	15.5834	5.73531	12.5847	6.15676	11.0543	6.13054	12.0277	5.6995	16.1206	5.46927	12.7638	6.26037	12.9588	5.94124	14.3172	5.17188		13.4542	4.8888	10.8602	4.76721	11.2603	7.01853	9.52631	4.34863	8.29858	4.36779	11.4047	5.18578	10.5949	5.19758	11.6538	4.44591	12.0739	4.8409	13.3009	4.4179		2.58293	35.8776	9.84329	6.07318	10.3602	6.92881	6.17122	6.43325
14.4643	7.52536	15.3526	6.56734	15.586	5.79735	12.561	6.14909	10.865	6.25973	12.0129	5.63107	16.1015	5.49101	12.7414	6.26164	13.0132	5.91822	14.3344	5.02351		13.449	4.88585	10.7887	4.73699	11.1063	7.11065	9.61474	4.38474	8.09519	4.19166	11.3598	5.18947	10.5816	5.08114	11.6575	4.48791	12.0754	4.83279	13.3082	4.36632		2.61501	35.89	9.74703	6.05713	10.3727	6.92346	6.13557	6.38156
14.4758	7.35077	14.4483	6.57629	15.6007	5.85746	12.5649	6.11839	10.6891	6.30385	12.0206	5.53961	16.1059	5.48973	12.7567	6.23734	13.0938	5.90287	14.353	4.87194		13.446	4.88585	10.7106	4.72447	10.998	7.18803	9.62432	4.44001	7.74809	4.09439	11.32	5.20937	10.5757	4.97797	11.6501	4.51223	12.0812	4.80479	13.309	4.33684		2.6364	35.9025	9.70425	6.05892	10.3745	6.90563	6.07318	6.20687
14.4719	7.22606	13.5075	6.57821	15.3334	5.88432	12.6301	6.11455	10.6303	6.30577	12.0334	5.52427	16.214	5.48014	12.7548	6.18618	13.1986	5.90351	14.3479	4.75619		13.4446	4.89028	10.6391	4.68246	10.9456	7.2035	9.62801	4.49675	7.42458	4.11576	11.2935	5.22189	10.561	4.90501	11.6457	4.52328	12.0739	4.78637	13.3068	4.31105		2.63284	35.9364	9.68642	6.0607	10.3763	6.90385	5.96801	6.04822
14.4918	7.18641	12.4824	6.57629	14.9721	5.94188	12.6442	6.11903	10.6252	6.33839	12.036	5.53514	16.3099	5.47502	12.7522	6.14973	13.2645	5.90351	14.2385	4.69671		13.4438	4.89175	10.6155	4.63751	10.9604	7.1755	9.6398	4.57118	7.18508	4.1305	11.2647	5.21158	10.5293	4.79447	11.6465	4.53065	12.065	4.82616	13.3112	4.3022		2.62036	36.0326	9.6579	6.0607	10.3798	6.90385	5.87353	5.97514
14.5065	7.17873	11.8486	6.591	14.7015	5.98217	12.5028	6.11711	10.6501	6.38252	12.043	5.50764	16.3816	5.45712	12.7522	6.13822	13.2012	5.90862	14.0882	4.71462		13.4512	4.89028	10.617	4.62572	10.9228	7.16739	9.65232	4.63751	6.91389	4.11723	11.2249	5.22337	10.5241	4.66846	11.6538	4.53655	12.0827	4.89912	13.3193	4.31915		2.61858	36.2091	9.64364	6.06961	10.3745	6.90207	5.86818	5.92166
14.5148	7.18001	11.6906	6.59484	14.4636	5.98217	12.3014	6.11519	10.675	6.46246	12.0724	5.48909	16.3995	5.4456	12.7548	6.13822	13.0592	5.90159	13.9827	4.77793		13.4534	4.90722	10.6148	4.62277	10.8218	7.15413	9.63537	4.67288	6.81072	4.09513	11.1859	5.25211	10.6199	4.55645	11.6708	4.54318	12.1402	4.90501	13.3355	4.31768		2.63284	36.4034	9.64899	6.091	10.3834	6.89672	5.86284	5.86462
14.5634	7.17681	11.6465	6.60187	14.33	6.00263	12.1709	6.13374	10.6821	6.59164	12.1364	5.48781	16.3995	5.45136	12.7254	6.1299	13.056	5.88176	13.9232	4.76067		13.4497	4.93596	10.6008	4.6095	10.7187	7.13718	9.60442	4.6913	6.85272	4.07302	11.1505	5.23516	10.7422	4.47833	11.6848	4.55423	12.1505	4.90133	13.3694	4.31621		2.64888	36.571	9.65077	6.09457	10.4173	6.88602	5.85392	5.86105
14.6606	7.13716	11.6829	6.61147	14.3197	6.04293	12.1223	6.21176	10.7249	6.66199	12.2304	5.52554	16.5862	5.45136	12.6742	6.10112	13.1814	5.86897	13.92	4.65131		13.4483	4.92786	10.6096	4.6095	10.6324	7.12907	9.61106	4.72004	6.83356	4.02807	11.1151	5.21231	10.7747	4.43706	11.6671	4.56824	12.1476	4.92123	13.4188	4.33021		2.65066	36.6066	9.63651	6.07674	10.4404	6.90207	5.84679	5.84501
14.7425	7.20815	11.6823	6.62298	14.3165	6.0506	12.1133	6.25205	10.8445	6.63641	12.3263	5.59653	16.725	5.4456	12.6633	6.20281	13.2843	5.85618	13.9398	4.54387		13.4483	4.89986	10.6184	4.61098	10.589	7.10917	9.58232	4.78268	6.94852	3.93595	11.0768	5.23516	10.7857	4.36484	11.6376	4.56971	12.1689	4.92123	13.5006	4.34568		2.64353	36.6209	9.6383	6.03574	10.4529	6.9502	5.84679	5.83075
14.7866	7.32774	11.7053	6.6767	14.3274	6.08577	12.1524	6.25589	10.9603	6.6281	12.3365	5.65537	16.7615	5.42642	12.6672	6.40554	13.3182	5.83316	13.9546	4.47288		13.4468	4.88585	10.5455	4.58961	10.6022	7.08191	9.46662	4.83427	6.98979	3.81878	11.0422	5.27643	10.8041	4.18061	11.6406	4.56971	12.1837	4.8947	13.5979	4.34347		2.64888	36.6476	9.64721	6.02861	10.4672	6.97159	5.77371	5.84323
14.7879	7.31623	11.7814	6.7253	14.2148	6.23734	12.0392	6.25077	11.053	6.65112	12.2963	5.6477	16.7922	5.4213	12.6659	6.5456	13.3764	5.81333	13.9475	4.4473		13.4401	4.88217	10.4077	4.57339	10.6243	7.06791	9.36345	4.86596	6.97505	3.72813	11.0223	5.29559	10.8093	4.03617	11.6428	4.57045	12.1807	4.88438	13.6259	4.34642		2.67562	36.6476	9.64721	6.05179	10.4672	6.97337	5.71132	5.83788
14.7885	7.27786	11.7309	6.68437	13.8126	6.3806	11.9253	6.23223	11.1278	6.70484	12.2822	5.67072	16.8478	5.42194	12.6122	6.60955	13.4864	5.82804	13.9494	4.4441		13.4357	4.87996	10.3775	4.57487	10.6781	7.05317	9.26544	4.89543	6.93673	3.67655	11.0053	5.30001	10.8078	4.00891	11.6266	4.56455	12.1807	4.91091	13.6207	4.34789		2.7184	36.694	9.6169	6.05179	10.4957	7.01615	5.7131	5.8361
14.8205	7.28106	11.5845	6.64025	13.5158	6.47269	11.9592	6.19961	11.1336	6.72594	12.2796	5.76473	16.9213	5.42578	12.5687	6.6153	13.5491	5.82804	13.943	4.44538		13.4365	4.87848	10.3281	4.57413	10.6693	7.03474	9.07752	4.91533	6.9441	3.65665	10.9655	5.28895	10.8388	4.00669	11.6103	4.56529	12.18	4.94333	13.6052	4.35526		2.73445	36.7617	9.50104	6.0197	10.5117	7.05893	5.72023	5.8361
14.8211	7.33286	11.5397	6.63577	13.4551	6.54048	11.9656	6.15612	11.147	6.7074	12.279	5.81973	16.9859	5.4277	12.5668	6.59868	13.5657	5.81525	13.8989	4.46265		13.435	4.88512	10.1225	4.5675	10.5993	7.0119	8.85791	4.91828	6.97137	3.6397	10.9257	5.28453	10.8631	4.00743	11.6103	4.57118	12.1763	4.96397	13.5934	4.36632		2.73088	36.7671	9.33348	5.9787	10.51	7.1338	5.70241	5.8254
14.8326	7.37379	11.5352	6.6217	13.4634	6.5699	11.9848	6.14141	11.1579	6.70932	12.2911	5.8338	17.0051	5.40787	12.5335	6.73873	13.5651	5.83444	13.8721	4.47991		13.4343	4.88438	9.93015	4.57413	10.5705	6.96989	8.70905	4.92123	6.94705	3.63602	10.9058	5.28822	10.852	4.01038	11.617	4.57192	12.1881	5.00081	13.5713	4.44148		2.73266	36.7884	9.29961	5.92344	10.5082	7.23897	5.51345	5.8254
14.8851	7.36484	11.5243	6.60699	13.4084	6.55007	11.9874	6.14141	11.1636	6.69908	12.2879	5.86514	17.0045	5.38165	12.5399	6.95745	13.5651	5.8613	13.8637	4.45689		13.4365	4.88438	9.88814	4.57561	10.5344	6.88883	8.60883	4.92123	6.82177	3.67139	10.8933	5.26685	10.8653	4.00448	11.6229	4.5815	12.1947	5.04135	13.4564	4.50928		2.74158	36.8009	9.34417	5.84323	10.5189	7.32632	5.4368	5.83966
14.894	7.34373	11.5231	6.60827	13.2274	6.50211	11.9707	6.14077	11.1803	6.68757	12.2758	5.9163	17.009	5.37398	12.5463	7.14995	13.5612	5.86705	13.849	4.43898		13.4357	4.89028	10.0016	4.59992	10.4991	6.7864	8.57567	4.91975	6.60217	3.69497	10.8896	5.23737	10.9154	3.95953	11.6258	4.58224	12.1918	5.07524	13.1682	4.55645		2.75405	36.7974	9.33704	5.79866	10.5242	7.33701	5.42967	5.86462
14.8959	7.32518	11.5467	6.60124	12.9083	6.47525	11.9695	6.14013	11.1873	6.64025	12.263	5.92845	17.0211	5.3727	12.5553	7.28809	13.5817	5.84915	13.8158	4.44154		13.4343	4.90207	10.1055	4.65888	10.4313	6.70091	8.63167	4.92638	6.45625	3.69129	10.8815	5.23737	10.9781	3.93005	11.6295	4.58592	12.1969	5.13273	12.8197	4.63824		2.76653	36.7991	9.31565	5.77549	10.5046	7.30493	5.39402	5.86997
14.8806	7.32263	11.5467	6.59292	12.4542	6.46757	11.9688	6.14397	11.1969	6.58717	12.2585	5.9099	17.0243	5.37781	12.586	7.31815	13.6111	5.83764	13.755	4.4409		13.4343	4.90133	10.1704	4.67878	10.3664	6.66628	8.70095	4.93965	6.51668	3.69866	10.8506	5.23958	11.0518	3.91016	11.6295	4.60361	12.2021	5.19463	12.5028	4.70015		2.77544	36.8152	9.32635	5.72736	10.4957	7.2764	5.38868	5.91453
14.825	7.32135	11.4489	6.57054	11.9803	6.45478	11.9759	6.14781	11.2647	6.58908	12.2745	5.90351	17.023	5.41746	12.5879	7.29768	13.5593	5.85043	13.6744	4.44026		13.435	4.9028	10.2323	4.67878	10.3259	6.71123	8.81222	4.91901	6.61248	3.71855	10.8351	5.23074	11.1446	3.87552	11.6295	4.61319	12.2198	5.22779	12.239	4.70678		2.77544	36.8277	9.32456	5.69349	10.4957	7.26214	5.38689	5.95196
14.7751	7.31495	11.3146	6.55391	11.6407	6.45926	12.0021	6.14589	11.3389	6.5667	12.2918	5.92461	17.023	5.4827	12.5943	7.28809	13.4781	5.85874	13.6194	4.43898		13.4379	4.94776	10.2986	4.67878	10.3848	6.76061	8.95077	4.91901	6.61469	3.7355	10.8277	5.23737	11.2072	3.83794	11.6295	4.61687	12.2345	5.25874	12.0746	4.71267		2.77366	36.8473	9.30852	5.69171	10.4975	7.26393	5.36194	5.92166
14.754	7.33542	11.25	6.56478	11.5621	6.47397	12.0411	6.14333	11.3389	6.5667	12.2899	5.92781	17.023	5.5345	12.6192	7.28681	13.4058	5.83508	13.6233	4.45881		13.4401	5.02145	10.3671	4.6832	10.4327	6.73555	8.94708	4.98755	6.68175	3.80256	10.8019	5.26169	11.2212	3.81067	11.6236	4.6154	12.2367	5.29485	12.0363	4.74215		2.77723	36.8544	9.30496	5.66497	10.4975	7.26571	5.1819	5.88423
14.7514	7.34181	11.2935	6.58333	11.6401	6.46693	12.0609	6.14525	11.3101	6.57118	12.2771	5.92781	17.0288	5.56328	12.6403	7.28106	13.3253	5.82293	13.5683	4.47032		13.435	4.97871	10.3996	4.68541	10.4114	6.70239	8.90508	5.0723	7.16739	3.86373	10.7607	5.29853	11.2249	3.79372	11.6059	4.61908	12.2397	5.31696	12.0216	4.76573		2.77544	36.858	9.32635	5.65249	10.4654	7.26036	5.10168	5.88957
14.7584	7.33734	11.282	6.57565	11.7386	6.44583	12.0545	6.15229	11.2308	6.55583	12.2739	5.93037	17.0326	5.58566	12.6096	7.24844	13.3157	5.82357	13.5005	4.48439		13.4298	4.89175	10.3767	4.68541	10.4541	6.65817	9.0252	5.13346	8.03476	3.88879	10.7179	5.33022	11.2102	3.7952	11.5927	4.61761	12.2419	5.33096	11.6302	4.7731		2.80396	36.8562	9.36735	5.65071	10.3549	7.21223	5.08742	6.03218
14.7629	7.34117	11.0901	6.55583	11.9061	6.43112	12.0392	6.13758	11.0914	6.53472	12.2739	5.93357	17.0435	5.60613	12.5904	7.23245	13.3016	5.81589	13.4858	4.51573		13.4291	4.81216	10.3686	4.68467	10.4917	6.60069	9.16742	5.17178	8.82106	3.94037	10.6862	5.33907	11.1947	3.79004	11.5971	4.63014	12.2426	5.3258	10.9397	4.78416		2.82714	36.8918	9.38695	5.64002	10.2943	7.09458	5.07138	6.15161
14.7578	7.35268	10.691	6.55071	12.1402	6.43112	12.0321	6.12031	11.0677	6.55327	12.2809	5.9374	17.1023	5.5927	12.5872	7.2446	13.2843	5.82804	13.4692	4.52596		13.4291	4.75984	10.3819	4.6972	10.5057	6.56237	9.22859	5.17989	9.19543	4.06786	10.6715	5.33022	11.194	3.77309	11.6008	4.67951	12.2537	5.3317	10.3907	4.7989		2.83962	36.915	9.33169	5.6311	10.2961	7.00902	4.99829	6.17122
14.7783	7.35268	10.2824	6.55519	12.2975	6.43304	12.0283	6.12798	11.1489	6.60124	12.3346	5.93804	17.156	5.59014	12.5182	7.24332	13.276	5.81142	13.3636	4.51061		13.4261	4.75542	10.3723	4.73183	10.5219	6.53732	9.3325	5.16515	9.3325	4.1784	10.673	5.33464	11.2102	3.77751	11.6	4.70531	12.2721	5.30001	9.89551	4.779		2.88775	36.9114	9.21761	5.63289	10.2158	6.94663	4.98582	6.22113
14.825	7.3514	10.1545	6.56734	12.3653	6.44071	12.0014	6.13694	11.2033	6.62874	12.3986	5.93932	17.1586	5.57991	12.3724	7.29513	13.2357	5.76793	13.0835	4.49398		13.4269	4.75615	10.2662	4.74731	10.5256	6.50342	9.55063	5.13936	9.52336	4.22704	10.6767	5.34717	11.2456	3.79151	11.6074	4.70531	12.2787	5.19905	9.52631	4.70899		3.03035	36.9132	9.12492	5.63645	9.83259	6.88424	4.80934	6.29956
14.8832	7.34437	10.1494	6.5424	12.396	6.45798	12.0097	6.16827	11.234	6.63001	12.4446	5.95339	17.1522	5.56392	12.3461	7.37251	13.1334	5.75961	12.6301	4.46648		13.4284	4.75615	10.1321	4.75984	10.4946	6.45404	9.67517	5.11578	9.558	4.2403	10.6656	5.3597	11.2832	3.80404	11.6126	4.69425	12.2699	5.17399	9.37229	4.67214		3.14443	36.9204	9.02688	5.63823	9.33526	6.92346	4.4154	6.31204
14.9407	7.34501	10.166	6.51426	12.3973	6.47333	12.0507	6.20792	11.2532	6.64153	12.3353	6.02054	17.1381	5.59078	12.382	7.38082	13.0298	5.75961	12.1421	4.45113		13.4284	4.74952	9.92941	4.77237	10.4666	6.39656	9.45262	5.11872	9.58526	4.24767	10.659	5.38254	11.3237	3.82615	11.6074	4.66035	12.2596	5.17768	9.23375	4.66477		3.19969	36.9186	8.79515	5.65428	9.28535	7.06072	4.29775	6.27817
14.99	7.34693	10.235	6.55391	12.3941	6.48036	12.091	6.22839	11.2468	6.63833	12.2221	6.08641	17.11	5.62403	12.3845	7.38402	12.9793	5.7513	11.7693	4.47608		13.4225	4.73331	9.52189	4.74952	10.4512	6.36487	9.24259	5.18947	10.0702	4.26904	10.6413	5.41644	11.3701	3.88584	11.6059	4.6574	12.2515	5.18873	9.01856	4.66698		3.25139	36.9114	8.3299	5.66675	9.15522	7.16945	4.27279	6.22826
15.0181	7.39489	10.2843	6.53728	12.3762	6.47972	12.1485	6.23159	11.2461	6.63129	12.2547	6.07618	17.0927	5.58758	12.3807	7.39106	12.9531	5.75002	11.4821	4.5234		13.4092	4.73626	9.04436	4.72815	10.4261	6.34498	9.1689	5.27495	10.684	4.29631	10.6118	5.4415	11.4099	3.93742	11.6045	4.70899	12.2507	5.1961	8.91613	4.66993		3.29239	36.9043	7.73096	5.59189	9.04114	7.1748	4.28527	6.17122
15.0021	7.55797	10.2632	6.49188	12.3186	6.44711	12.1095	6.23478	11.2429	6.62937	12.2496	6.05124	17.087	5.48334	12.3653	7.39617	12.9319	5.74362	11.328	4.62636		13.3908	4.73405	8.84023	4.70678	10.3716	6.30813	9.01046	5.29559	11.5698	4.30884	10.5868	5.47761	11.4106	3.97501	11.6089	4.77458	12.2522	5.20126	8.78938	4.64856		3.30843	36.8972	7.33345	5.50632	9.04114	7.08924	4.1908	6.13022
14.9996	7.79268	10.2139	6.44583	12.2924	6.32432	12.02	6.26804	11.1816	6.71635	12.231	6.04229	17.0851	5.39636	12.3372	7.38914	12.9319	5.72252	11.3242	4.73892		13.3775	4.71415	8.8218	4.70973	10.3126	6.28897	9.73412	5.2779	12.7946	4.30884	10.5882	5.52772	11.3229	4.03765	11.6126	4.82837	12.2522	5.21674	8.5064	4.60729		3.32447	36.8918	7.24967	5.42967	9.00727	7.00189	3.99828	6.12487
15.0514	7.87774	10.1231	6.38507	12.2911	6.1881	12.0161	6.33583	11.115	6.88135	12.2515	6.04101	17.0857	5.342	12.341	7.3821	12.916	5.69758	11.2935	4.77346		13.3709	4.68172	8.85349	4.72373	10.2684	6.29339	11.2699	5.24842	13.6981	4.31621	10.603	5.53067	11.2699	4.12608	11.6185	4.90207	12.2515	5.23221	8.25805	4.55055		3.3423	36.8936	7.25145	5.28885	8.99657	6.9395	3.97154	6.13378
15.1326	7.87838	10.1532	6.31664	12.2892	6.13246	12.0238	6.41066	11.0939	6.98751	12.2764	6.0474	17.071	5.31898	12.2899	7.4128	12.8936	5.68607	11.2807	4.77538		13.3576	4.60877	8.93603	4.72594	10.2242	6.30223	12.2095	5.22926	14.1093	4.32726	10.6008	5.53509	11.3023	4.18651	11.6236	4.94186	12.2515	5.24032	8.09003	4.53434		3.34943	36.8954	7.20332	5.13199	8.66145	7.0108	4.00897	6.14448
15.2266	7.93594	10.2478	6.23734	12.2777	6.11839	12.0117	6.45542	11.085	6.95873	12.2694	6.05763	17.0518	5.31514	12.1811	7.4064	12.9473	5.71037	11.3056	4.792		13.3348	4.56455	9.01046	4.73036	10.1807	6.30223	12.2699	5.25506	14.3591	4.34642	10.5831	5.5314	11.3465	4.21967	11.6236	4.9426	12.2515	5.25727	7.9618	4.55866		3.35478	36.9007	7.12489	5.0696	8.42081	7.25145	4.0161	6.12487
15.2803	8.03314	10.2638	6.1638	12.2694	6.11903	12.0002	6.44455	11.14	6.99263	12.2393	6.04804	17.0512	5.31578	12.1319	7.39553	12.9914	5.71549	11.337	4.84125		13.3267	4.50633	9.03109	4.73257	10.1652	6.31329	12.079	5.29632	14.5949	4.35747	10.5691	5.5174	11.362	4.25725	11.6236	4.98755	12.2552	5.26242	7.82252	4.60435		3.36191	36.9114	7.03041	5.0589	8.31029	7.43684	3.98937	6.10348
15.2841	8.06192	10.2248	6.14525	12.2694	6.11775	12.0046	6.42409	11.2621	7.13652	12.2157	6.07426	17.0563	5.31642	12.1485	7.39042	13.0087	5.71549	11.3338	4.8534		13.3259	4.45254	8.95592	4.73257	10.1276	6.25802	12.0945	5.30664	14.7873	4.356	10.5529	5.49087	11.3362	4.26757	11.6185	5.07303	12.2787	5.25579	7.7363	4.63309		3.36725	36.9132	6.90028	5.05355	7.56518	7.51348	3.97867	6.09635
15.2784	8.00117	10.2216	6.14461	12.2713	6.1606	11.9976	6.39403	11.3005	7.14676	12.2208	6.1088	17.0499	5.31386	12.176	7.3917	13.0132	5.74554	11.3395	4.84956		13.323	4.43706	8.84465	4.74657	10.0186	6.13274	12.544	5.30222	14.872	4.35821	10.5131	5.47171	11.2787	4.27052	11.5978	5.08335	12.267	5.22189	7.60366	4.64046		3.37082	36.9132	6.72559	5.05177	7.14984	7.55448	4.0161	6.08031
15.2701	7.96983	10.2171	6.12095	12.254	6.21496	11.9938	6.36013	11.1809	7.13077	12.2445	6.04037	17.0544	5.29723	12.169	7.38914	13.0125	5.77624	11.3517	4.83485		13.3171	4.43338	8.78275	4.74584	9.88962	6.11063	13.1631	5.30443	14.8786	4.356	10.4792	5.46287	11.2168	4.27273	11.572	5.07082	12.2257	5.202	7.47101	4.63603		3.37438	36.9186	6.55803	5.0286	7.03041	7.56518	4.10345	6.07318
15.2624	7.95576	10.2466	6.08322	12.24	6.22263	11.9797	6.34478	11.0863	7.14036	12.2643	5.98409	17.048	5.287	12.1805	7.37827	13.0081	5.78647	11.3529	4.8195		13.3289	4.42969	8.78717	4.73036	9.8174	6.1519	13.6443	5.32506	14.8831	4.33389	10.4475	5.4555	11.1623	4.27199	11.5543	5.04798	12.1955	5.19463	7.35531	4.63014		3.37617	36.9453	6.42256	5.01256	7.03041	7.56161	4.16049	6.08566
15.2605	7.95448	10.3751	6.02374	12.24	6.23095	11.8729	6.34414	11.0971	7.18321	12.2138	5.98025	16.9847	5.28764	12.2138	7.38274	13.0432	5.77368	11.2231	4.80096		13.3385	4.42822	8.82991	4.71267	9.77687	6.1998	14.0209	5.3398	14.9007	4.31252	10.418	5.4216	11.1218	4.29999	11.5411	5.03029	12.1638	5.14452	7.25214	4.62424		3.37438	36.9738	6.32095	4.99651	7.00546	7.55805	4.16406	6.11418
15.2579	7.86431	10.5817	5.99496	12.2451	6.24502	11.6957	6.34478	11.101	7.19024	11.9771	5.98217	16.8926	5.29148	12.2943	7.38594	13.1443	5.78583	11.0581	4.82206		13.3385	4.4238	8.8417	4.68909	9.72602	6.19685	14.2581	5.33538	14.9125	4.32947	10.4961	5.38918	11.079	4.33389	11.5094	5.02808	12.1439	5.12536	7.1836	4.60213		3.36547	36.997	6.25856	4.93056	6.98228	7.54201	4.16227	6.08922
15.2445	7.60978	10.7422	6.02694	12.2809	6.23606	11.3696	6.34478	11.101	7.20367	11.6957	5.99432	16.8382	5.27037	12.3679	7.39042	13.2939	5.84787	10.968	4.87578		13.3385	4.41127	8.85054	4.67804	9.66927	6.1917	14.3075	5.3398	14.9111	4.34863	10.5764	5.36781	11.0326	4.3501	11.4924	5.0465	12.1336	5.14231	7.13055	4.57782		3.35299	37.022	6.2443	4.89312	6.96446	7.59014	4.15871	6.08744
15.2125	7.52664	11.023	6.05955	12.3314	6.21496	10.9622	6.35374	11.1061	7.21774	11.509	5.99752	16.835	5.27805	12.325	7.39873	13.4014	5.88368	10.9321	4.94933		13.3377	4.40832	8.87191	4.67804	9.614	6.19022	14.292	5.36928	14.9457	4.35453	10.5285	5.3538	10.9847	4.38695	11.4983	5.07967	12.1203	5.16883	7.07159	4.57487		3.35121	37.0469	6.27461	4.9056	6.95554	7.71491	4.17654	6.08209
15.2042	7.51576	11.4649	6.06915	12.3474	6.20217	10.6635	6.36333	11.1061	7.21518	11.4156	5.99944	16.828	5.27549	12.231	7.35972	13.4167	5.86002	10.9731	4.9845		13.334	4.41569	8.84317	4.68246	9.55873	6.19096	14.3797	5.3877	15.0747	4.33463	10.4806	5.35454	10.9265	4.42085	11.4939	5.09662	12.0923	5.18357	7.07159	4.57561		3.34408	37.0647	6.32095	4.9163	6.95733	7.80582	4.19436	6.07853
15.2477	7.49082	11.7322	6.05124	12.3129	6.19961	10.3853	6.35054	11.1707	7.22094	11.4022	6.00263	16.8081	5.2806	12.1837	7.29704	13.4116	5.83316	10.9923	4.98386		13.3318	4.40316	8.6921	4.7171	9.54399	6.1998	14.4416	5.41792	15.2965	4.32431	10.4917	5.35749	10.8697	4.36853	11.4755	5.12093	12.0695	5.17031	7.10328	4.57855		3.32625	37.0808	6.34056	4.91808	6.95733	7.85217	4.19614	6.08744
15.3206	7.48251	11.8185	6.09089	12.3333	6.19258	10.1244	6.31537	11.3043	7.24204	11.3932	6.00391	16.8049	5.24735	12.1856	7.2785	13.3432	5.82804	10.9852	4.9813		13.3326	4.39358	8.50271	4.75468	9.61695	6.21307	14.4409	5.44813	15.5367	4.35379	10.5263	5.36633	10.8336	4.32431	11.4578	5.13125	12.0473	5.15999	7.11728	4.57855		3.32447	37.0933	6.19796	4.92877	6.95554	7.90743	4.19793	6.10705
15.4133	7.50809	11.8786	6.22647	12.3775	6.19002	10.0176	6.22839	11.3555	7.24908	11.328	6.01351	16.803	5.23584	12.1965	7.27978	13.1724	5.81205	10.9955	4.97107		13.3303	4.42896	8.37891	4.76057	9.61327	6.2278	14.4416	5.44961	15.6907	4.36779	10.5514	5.37296	10.8211	4.3081	11.4541	5.13862	12.0275	5.15483	7.10549	4.57708		3.33695	37.104	5.88423	4.97334	6.93237	7.9823	4.2104	6.11418
15.4664	7.53943	11.9285	6.27252	12.3538	6.19833	10.0406	6.1056	11.36	7.26187	11.2621	6.03141	16.7774	5.23776	12.2022	7.27978	13.0426	5.78967	11.0281	4.96468		13.3237	4.5196	8.33616	4.75026	9.59926	6.24033	14.449	5.45034	15.7571	4.35821	10.5683	5.39655	10.7901	4.29041	11.4549	5.15115	12.0216	5.1482	7.07675	4.57634		3.38151	37.12	5.70597	5.1819	6.91633	8.00191	4.21397	6.12131
15.4165	7.55989	11.9029	6.28403	12.3142	6.23478	10.0464	6.06467	11.3536	7.32582	11.2641	6.03781	16.7308	5.24287	12.1613	7.30472	12.8814	5.80246	11.1125	4.95636		13.3097	4.59182	8.30153	4.74068	9.60148	6.25433	14.4475	5.46361	15.7946	4.34716	10.5661	5.38476	10.7371	4.26388	11.4681	5.15852	12.0201	5.15189	7.06127	4.57708		3.45282	37.1414	5.66675	5.62576	6.81829	8.00725	4.21397	6.14626
15.3315	7.57396	11.9599	6.36205	12.3122	6.28211	9.91848	6.08258	11.2909	7.34437	11.2461	6.03781	16.6796	5.2531	12.0462	7.31303	12.5572	5.8031	11.14	4.9666		13.2898	4.62203	8.21162	4.73036	9.59926	6.27276	14.4652	5.47024	15.8241	4.32726	10.6044	5.38181	10.6796	4.2462	11.4755	5.16589	12.012	5.15189	7.05317	4.58003		3.50808	37.1646	5.65962	6.04644	6.59903	8.05182	4.21575	6.20152
15.2317	7.58867	12.1658	6.42856	12.3046	6.28211	9.79313	5.99688	11.2206	7.34117	11.1349	6.02886	16.6694	5.24927	11.9688	7.30344	12.3014	5.80758	11.117	4.9845		13.2766	4.63456	8.11287	4.73331	9.58968	6.26613	14.5028	5.47098	15.8322	4.31989	10.687	5.37739	10.6273	4.23735	11.4748	5.17473	12.0076	5.15631	7.04654	4.57413		3.52768	37.1913	5.6721	6.35839	6.59903	8.19086	4.21575	6.23361
15.1364	7.58931	12.3474	6.44647	12.2131	6.27571	9.75604	5.81205	11.2423	7.35077	10.9801	6.00647	16.67	5.24095	11.9669	7.30472	12.2419	5.81845	11.0895	4.97683		13.2832	4.62866	8.08634	4.74952	9.58453	6.16738	14.5227	5.47171	15.8285	4.31989	10.7209	5.37149	10.5985	4.22925	11.4748	5.17694	12.0068	5.14746	7.02516	4.56381		3.52055	37.2109	5.66141	6.57764	6.67033	8.44576	4.21219	6.23717
15.0993	7.59123	12.4632	6.44263	12.137	6.26996	9.73877	5.59589	11.2877	7.36675	10.8599	5.97961	16.622	5.20386	11.9586	7.30472	12.2707	5.82485	11.0543	4.96532		13.3068	4.59771	8.08856	4.75468	9.59779	6.11137	14.5168	5.46066	15.8241	4.356	10.6995	5.38402	10.5868	4.21967	11.474	5.1762	11.9987	5.14967	6.98905	4.5616		3.51877	37.2198	5.58832	6.7452	6.77551	8.60263	4.2104	6.23004
15.1153	7.61937	12.5988	6.4567	12.1895	6.26676	9.74517	5.37845	11.2704	7.35908	10.9027	6.03077	16.4858	5.08235	11.9663	7.31303	12.3295	5.83124	11.053	4.97619		13.3281	4.57045	8.09593	4.75468	9.62137	6.10842	14.519	5.41865	15.8182	4.39358	10.6273	5.38918	10.5624	4.18135	11.4725	5.17547	11.9574	5.14967	6.98758	4.55792		3.52234	37.2287	5.50454	6.84681	6.78085	8.64184	4.2104	6.21222
15.0641	7.64431	12.7196	6.4631	12.1895	6.26548	9.77651	5.24863	11.2417	7.36611	11.0594	6.07043	16.159	4.97811	11.8524	7.34053	12.3378	5.83252	11.069	5.10026		13.3296	4.54613	8.10256	4.75394	9.65896	6.10695	14.5256	5.41792	15.816	4.41127	10.5204	5.36854	10.5234	4.12092	11.4784	5.14746	11.9206	5.14378	7.01853	4.54981		3.52412	37.2323	5.4368	6.84859	6.74164	8.67037	4.21219	6.21043
14.9593	7.65454	12.6544	6.46757	12.0852	6.2738	9.78482	5.21729	11.2532	7.37251	11.1406	6.04484	15.6685	4.91927	11.5454	7.37571	12.35	5.87153	11.062	5.27229		13.3252	4.49454	8.10403	4.75247	9.69507	6.10695	14.5286	5.42529	15.816	4.42674	10.3509	5.39065	10.4821	4.04723	11.4748	5.0664	11.9044	5.13788	7.06275	4.54834		3.5259	37.2234	5.39402	7.27462	6.72559	8.6668	4.21219	6.2033
14.8358	7.65518	12.6256	6.47461	12.0136	6.28467	9.63901	5.21729	11.2366	7.37379	11.1361	6.03141	15.2624	4.80799	11.4303	7.39106	12.382	5.90734	11.0357	5.37589		13.3237	4.43485	8.12909	4.75247	9.73044	6.11284	14.5286	5.42602	15.8212	4.42674	10.1984	5.49161	10.4114	3.96248	11.4748	5.04577	11.9036	5.14009	7.11139	4.54834		3.55977	37.2198	5.37085	7.76126	6.71668	8.70067	4.21397	6.19617
14.6779	7.69995	12.7414	6.4631	12.0219	6.27507	9.44459	5.19619	11.2398	7.39233	11.0639	6.00647	15.052	4.67497	11.4514	7.3271	12.3628	5.89711	10.9999	5.41171		13.3112	4.42232	8.1394	4.75099	9.75844	6.13421	14.5286	5.43045	15.8455	4.42527	10.0952	5.56162	10.292	3.89984	11.4674	5.03103	11.9007	5.13936	7.17402	4.54392		3.60255	37.218	5.3762	7.85039	6.70242	8.8504	4.21397	6.16765
14.4566	7.79524	12.8021	6.45798	12.02	6.3013	9.36721	5.14374	11.2679	7.39873	10.9155	6.01031	14.9535	4.66729	11.4968	7.26059	12.3928	5.92333	10.9999	5.41618		13.2751	4.42232	8.13646	4.76131	9.77613	6.18654	14.533	5.43634	15.8904	4.42896	10.0731	5.60141	10.2013	3.87921	11.4364	4.98902	11.897	5.12978	7.26909	4.54244		3.60255	37.1949	5.41541	7.84326	6.69886	8.92527	4.21575	6.22826
14.0518	7.86111	12.797	6.46182	11.9816	6.33071	9.36337	5.12776	11.2794	7.40065	10.771	5.99752	14.9292	4.64939	11.5486	7.2203	12.4472	6.04804	11.0824	5.41363		13.2493	4.42601	8.12614	4.76131	9.80192	6.23002	14.5367	5.43192	15.9347	4.44664	10.1232	5.63384	10.1542	3.88142	11.4202	4.98902	11.8911	5.12904	7.33246	4.54171		3.5972	37.0915	5.47424	7.829	6.69529	8.97697	4.22466	6.34591
13.5811	7.88413	12.7612	6.47013	11.9272	6.33839	9.41837	5.1252	11.2615	7.38402	10.7575	5.96554	14.9286	4.60462	11.5717	7.1717	12.4485	6.14141	11.2334	5.40084		13.2412	4.46359	8.10993	4.75247	9.83877	6.23886	14.5374	5.43118	15.9885	4.48202	9.99131	5.64047	10.0746	3.89542	11.421	4.97502	11.8963	5.12757	7.37005	4.54908		3.5972	36.9881	5.54911	7.83256	6.65251	9.07679	4.23358	6.37978
13.2882	7.88733	12.7267	6.47525	11.8716	6.34223	9.55587	5.13479	11.2736	7.36995	10.7671	5.91246	14.8704	4.58863	11.5755	7.15571	12.4402	6.16444	11.2948	5.38805		13.2382	4.47096	8.08045	4.74215	9.86014	6.24402	14.5367	5.44666	16.0165	4.51444	9.80487	5.63384	9.97805	3.89542	11.4202	4.97355	11.9066	5.12978	7.41132	4.5535		3.59364	36.9453	5.5705	7.86643	6.56873	9.19266	4.24784	6.38513
13.1097	7.88158	12.7382	6.46757	11.823	6.32496	9.71383	5.15718	11.2583	7.36356	10.7934	5.84979	14.7808	4.58224	11.5857	7.1621	12.3775	6.15292	11.1899	5.38741		13.2375	4.47096	8.04876	4.74657	9.87709	6.24254	14.5433	5.4894	16.0135	4.5336	9.6818	5.63826	9.92278	3.91089	11.4129	4.96544	11.9118	5.11946	7.47248	4.55276		3.5776	36.9239	5.56515	7.87178	6.50099	9.35665	4.25853	6.38513
13.0208	7.84896	12.7561	6.46054	11.8096	6.30705	9.77395	5.16677	11.2302	7.35268	10.8413	5.82868	14.6932	4.58927	11.5589	7.18257	12.3314	6.15548	10.9692	5.38805		13.2375	4.45991	8.15709	4.72668	9.90067	6.24181	14.5618	5.55425	16.0106	4.55055	9.67296	5.67805	9.8594	3.99269	11.3598	4.92565	11.9103	5.11578	7.57639	4.57045		3.5669	36.8865	5.57584	7.84861	6.42791	9.50282	4.2621	6.38334
13.0189	7.76454	12.7542	6.47908	11.8236	6.31217	9.79313	5.1495	11.2302	7.35268	10.9238	5.8549	14.6209	4.60782	11.5084	7.18896	12.2521	6.1542	10.8241	5.38549		13.239	4.46359	8.30816	4.70236	9.91762	6.24623	14.5743	5.64637	16.0106	4.55202	9.88372	5.70679	9.76139	4.05533	11.2972	4.89691	11.8941	5.13641	7.73041	4.57634		3.56512	36.8758	5.59545	7.84861	6.33343	9.51352	4.20862	6.38513
12.9914	7.72169	12.749	6.49955	11.7795	6.44007	9.804	5.1738	11.25	7.3546	11.053	5.85874	14.5883	4.59439	11.4169	7.20815	12.0219	6.14909	10.7601	5.38037		13.2397	4.45991	8.35606	4.71931	9.92057	6.24844	14.5831	5.75691	16.012	4.54908	10.0422	5.71269	9.69875	4.05238	11.2861	4.92344	11.8852	5.15041	7.88369	4.56308		3.57047	36.8865	5.56871	7.87713	6.28174	10.2444	4.17475	6.37265
12.9895	7.75303	12.7733	6.51426	11.7092	6.69333	9.80912	5.34136	11.0863	7.37443	11.1208	5.86258	14.5046	4.51317	11.2903	7.30216	11.7379	6.14845	10.7428	5.41235		13.2382	4.46285	8.37154	4.68762	9.91467	6.2477	14.5957	5.88145	16.0113	4.55055	10.0797	5.71564	9.6619	4.09734	11.2883	4.98534	11.8852	5.16147	8.02297	4.55423		3.61146	36.8277	5.52771	7.87	6.27639	11.0626	4.1498	6.34947
13.026	7.77477	12.9319	6.49955	11.72	6.74961	9.804	5.53258	10.8823	7.4403	11.1425	5.86258	14.3172	4.37695	11.2065	7.34501	11.6254	6.14653	10.7422	5.44944		13.2323	4.47096	8.37227	4.62424	9.89404	6.24475	14.5971	6.01188	16.0142	4.55055	10.1041	5.7208	9.5919	4.29262	11.2522	5.05166	11.8896	5.19242	8.14972	4.55571		3.65246	36.7867	5.49206	7.86465	6.28352	11.2444	4.10523	6.33165
13.0272	7.74791	13.1251	6.41769	11.752	6.71443	9.74005	5.59397	10.8707	7.42431	11.1477	5.87217	14.1726	4.31108	11.2065	7.34501	11.6337	6.14141	10.732	5.45584		13.2323	4.46728	8.35975	4.57708	9.88962	6.24696	14.6008	6.0981	16.0408	4.54834	9.94562	5.7009	9.52189	4.43043	11.138	5.10988	11.8963	5.23516	8.2411	4.55866		3.67029	36.7867	5.51167	7.86821	6.26748	11.239	4.09097	6.32987
12.9524	7.69931	13.2613	6.3531	11.7802	6.69077	9.65244	5.58694	10.8906	7.37187	11.1106	5.90351	14.11	4.31363	11.0351	7.34181	11.6407	6.13566	10.7102	5.45456		13.2353	4.46654	8.35238	4.56013	9.91172	6.24623	14.606	6.13643	16.071	4.54539	9.67075	5.69721	9.47841	4.4857	10.9906	5.14231	11.8911	5.25358	8.28753	4.55866		3.65068	36.7902	5.55089	7.87534	6.27282	11.2248	4.10167	6.32274
12.8347	7.64879	13.34	6.32048	11.8045	6.74193	9.60127	5.55944	10.8592	7.37315	11.0837	5.91694	14.078	4.32067	10.6117	7.34629	11.6126	6.13374	10.6507	5.45456		13.2368	4.46875	8.33395	4.5616	9.93973	6.24328	14.6052	6.16443	16.071	4.54613	9.44009	5.70311	9.44746	4.59182	10.7076	5.13788	11.8852	5.27053	8.31037	4.5616		3.62572	36.7902	5.58119	7.89495	6.27461	11.2283	4.11058	6.24609
12.7772	7.67693	13.3656	6.31728	11.8415	6.82315	9.57058	5.51275	10.7006	7.39553	11.0818	5.83636	14.0901	4.28677	10.2555	7.34501	11.6049	6.1331	10.5989	5.45775		13.2397	4.45917	8.32069	4.55055	9.95299	6.23665	14.6038	6.19317	16.0835	4.54834	9.09004	5.70164	9.41798	4.79447	10.3126	5.13567	11.9036	5.31106	8.32069	4.55939		3.63998	36.7902	5.62219	7.90565	6.26926	11.2319	4.1088	6.2033
12.7778	7.87774	13.3739	6.32943	11.8838	6.80652	9.54308	5.49485	10.4499	7.39297	11.0952	5.77496	14.1905	4.19532	9.93895	7.32774	11.6132	6.13374	10.6041	5.46543		13.2478	4.44369	8.44597	4.5056	9.95152	6.23665	14.6008	6.21528	16.1071	4.55202	8.77538	5.68911	9.38998	4.93744	10.1159	5.11872	11.928	5.35012	8.33543	4.55423		3.66851	36.7867	5.62397	7.90565	6.26569	11.2301	4.09097	6.24787
12.8162	8.04274	13.3713	6.32176	11.9215	6.78862	9.53732	5.50316	10.2958	7.35524	11.1182	5.73147	14.3741	4.1384	9.7036	7.32007	11.5729	6.13822	10.6156	5.47822		13.2449	4.44885	8.60588	4.46949	9.95741	6.23738	14.6074	6.22633	16.1344	4.56381	8.71863	5.68911	9.35976	5.01555	10.0252	5.11504	11.9457	5.3597	8.38185	4.55276		3.69346	36.7635	5.54376	7.90565	6.25678	11.2283	4.08741	6.33343
12.8194	8.08814	13.3342	6.30321	11.9426	6.7867	9.5354	5.50316	10.2434	7.3335	11.1061	5.69758	14.5775	4.14224	9.67802	7.32199	11.4674	6.14909	10.6156	5.48717		13.2117	4.46285	8.60146	4.46507	9.97952	6.23591	14.6303	6.2278	16.155	4.5675	8.64568	5.68248	9.31186	5.09293	9.83508	5.11651	11.9427	5.3597	8.49755	4.54908		3.7202	36.7296	5.52237	7.90921	6.24965	11.2283	4.10702	6.3976
12.7567	8.06001	13.3221	6.28595	11.9298	6.78542	9.5386	5.5038	10.235	7.33222	11.1118	5.69566	14.7828	4.14736	9.72278	7.32199	11.3581	6.15165	10.5587	5.48334		13.1712	4.46359	8.54914	4.48275	9.9891	6.23149	14.6495	6.2278	16.1749	4.55866	8.66115	5.60805	9.2308	5.19021	9.68106	5.14231	11.9169	5.3737	8.68179	4.54539		3.77368	36.7225	5.53306	7.90743	6.2443	11.2658	4.13554	6.44573
12.6902	8.01716	13.3425	6.30066	11.8767	6.80013	9.51686	5.5038	10.2325	7.34117	11.1016	5.69822	14.9996	4.16462	9.75476	7.32838	11.2615	6.15484	10.4934	5.44496		13.1476	4.46138	8.51524	4.47096	9.98542	6.22338	14.6686	6.22854	16.1977	4.57561	8.7658	5.53214	9.15195	5.2919	9.59705	5.21821	11.9036	5.38402	8.82696	4.54686		3.83963	36.7207	5.51167	7.911	6.23717	11.3014	4.14445	6.49564
12.6633	7.94105	13.3534	6.30769	11.8524	6.79885	9.4254	5.507	10.2012	7.34309	11.1157	5.69758	15.0961	4.17741	9.73366	7.3546	11.1886	6.18106	10.4717	5.38485		13.1019	4.4658	8.49387	4.45401	9.99131	6.21307	14.6996	6.22117	16.2162	4.60877	8.93013	5.50488	9.11731	5.35602	9.44819	5.32727	11.8948	5.39655	8.90213	4.55645		3.88776	36.7207	5.47602	7.95556	6.22648	11.3299	4.14801	6.53843
12.6531	7.88669	13.3547	6.29298	11.8857	6.8628	9.36081	5.47246	10.1199	7.33222	11.1566	5.69054	14.9017	4.12305	9.68377	7.3546	11.1317	6.21496	10.4109	5.33241		13.1019	4.4577	8.46734	4.46138	9.99573	6.21159	14.7231	6.22338	16.2213	4.64782	9.44451	5.49603	9.1011	5.38402	9.39145	5.47319	11.8697	5.43413	8.97877	4.59108		3.90559	36.7189	5.45819	7.98586	6.214	11.362	4.14267	6.57229
12.6506	7.98326	13.3713	6.29618	12.0072	6.93251	9.35122	5.42642	9.97604	7.33478	11.1975	5.67775	14.6229	4.10131	9.64604	7.34565	11.0843	6.21368	10.2677	5.3081		13.0511	4.45475	8.44155	4.46728	9.96626	6.21159	14.7084	6.22486	16.2206	4.68688	10.0105	5.4953	9.09741	5.39139	9.43493	5.57415	11.8557	5.47245	9.05762	4.6294		3.90559	36.7189	5.49563	7.98586	6.21043	11.4119	4.12484	6.61329
12.6486	8.08175	13.5107	6.3256	12.1882	6.93251	9.32947	5.4245	9.98179	7.33478	11.2442	5.6624	14.5129	4.10131	9.58848	7.3642	11.0524	6.19449	10.1845	5.30747		12.8941	4.45991	8.45334	4.41569	9.93752	6.21675	14.7055	6.22412	16.2176	4.6913	10.0267	5.49603	9.10626	5.3936	9.46441	5.56604	11.8557	5.48866	9.05762	4.6294		3.93589	36.7207	5.51345	7.95556	6.214	11.444	4.10167	6.68103
12.6135	8.13547	13.741	6.33263	12.3474	6.92228	9.21308	5.4277	10.2235	7.3271	11.3043	5.64897	14.4943	4.10259	9.52901	7.42751	11.0236	6.21816	10.1871	5.31706		12.7106	4.46212	8.44965	4.31178	9.94194	6.23075	14.7283	6.22412	16.2169	4.68688	10.2868	5.49235	9.12468	5.39728	9.40324	5.60289	11.841	5.48498	9.02667	4.62277		3.97332	36.7189	5.50811	7.91634	6.214	11.4547	4.08028	6.74698
12.5156	8.16681	13.9021	6.33199	12.4318	6.9453	9.06535	5.42258	10.3841	7.31687	11.3632	5.64066	14.4962	4.10323	9.51686	7.51257	10.9635	6.30321	10.2095	5.31962		12.5529	4.46285	8.46586	4.31842	9.94636	6.24549	14.7475	6.22412	16.2169	4.68467	11.0473	5.48572	9.1431	5.40613	8.63904	5.63163	11.8366	5.47614	9.02077	4.61098		4.00184	36.7189	5.50454	7.88961	6.214	11.4601	4.07493	6.81116
12.476	8.17192	13.9718	6.33263	12.4958	6.93251	8.91698	5.41746	10.4192	7.3092	11.4073	5.65281	14.4994	4.10643	9.51814	7.55478	10.8835	6.36013	10.2274	5.32281		12.4792	4.4518	8.43491	4.42527	9.93531	6.26391	14.7578	6.22117	16.2117	4.68909	11.53	5.4835	9.16816	5.40465	7.7363	5.6331	11.8425	5.47392	9.01783	4.58371		4.02323	36.7171	5.50454	7.87713	6.20687	11.4725	4.07671	6.8985
12.5156	8.17064	14.0134	6.33583	12.5284	6.88455	8.78267	5.41938	10.4934	7.32263	11.4489	5.70461	14.493	4.10387	9.51558	7.55861	10.8356	6.36653	10.2357	5.33049		12.4637	4.4378	8.41059	4.54686	9.89993	6.27644	14.7733	6.21454	16.211	4.68688	11.6074	5.46582	9.17774	5.41055	7.4489	5.64784	11.8381	5.48645	9.05099	4.57045		4.04819	36.7136	5.50098	7.88961	6.19261	11.4779	4.04284	6.93237
12.6295	8.16169	13.9776	6.33327	12.5258	6.92356	8.71041	5.45456	10.5459	7.31303	11.4872	5.80118	14.4771	4.08852	9.54755	7.54007	10.8196	6.35821	10.235	5.32729		12.4608	4.46359	8.38554	4.61982	9.83361	6.2875	14.7932	6.20496	16.2368	4.69057	11.6391	5.43045	9.15268	5.40981	7.37815	5.667	11.8329	5.49308	9.08194	4.56603		4.06958	36.6922	5.49741	7.87	6.19617	11.4779	4.01076	6.90385
12.7778	8.14954	13.7889	6.30961	12.5252	6.97664	8.63239	5.48845	10.5471	7.26571	11.5275	5.8549	14.4508	4.05526	9.58209	7.50937	10.8189	6.31473	10.2255	5.32409		12.4534	4.49823	8.37006	4.66109	9.73265	6.29487	14.8042	6.23149	16.2825	4.68762	11.8233	5.43487	9.14016	5.39286	7.39068	5.71269	11.8336	5.48719	9.07973	4.55423		4.09632	36.6227	5.49919	7.83969	6.19796	11.4886	4.00363	6.87355
12.8827	8.14954	13.631	6.30897	12.5226	6.99135	8.52558	5.48781	10.5587	7.25484	11.5582	5.82229	14.4336	4.01625	9.60703	7.50489	10.8202	6.3192	10.2159	5.32793		12.4512	4.5137	8.35164	4.74363	9.61695	6.2956	14.8108	6.29634	16.3105	4.68983	12.1019	5.44076	9.13721	5.39949	7.43269	5.78491	11.8314	5.47908	9.10331	4.59698		4.11415	36.5371	5.49206	7.83969	6.17835	11.5171	4.03215	6.86285
12.9403	8.15338	13.6226	6.31409	12.5258	6.99135	8.5371	5.49037	10.5535	7.27466	11.5557	5.80886	14.4125	3.99899	9.6147	7.55222	10.8202	6.35693	10.2114	5.35991		12.4453	4.51739	8.33985	4.87259	9.52852	6.29634	14.8167	6.34792	16.323	4.71341	12.1947	5.44076	9.135	5.41571	7.45258	5.85197	11.8373	5.48645	9.10552	4.72741		4.11415	36.5193	5.4778	7.83256	6.12665	11.5617	4.14445	6.86642
12.9537	8.15338	13.6546	6.31473	12.5258	6.94722	8.49872	5.48717	10.5478	7.31815	11.5454	5.81078	14.3172	4.03864	9.6147	7.58931	10.8209	6.38252	10.2133	5.46095		12.4858	4.48644	8.33101	5.00892	9.4762	6.29265	14.8182	6.36561	16.3341	4.74141	12.1947	5.43339	9.149	5.42234	7.45332	5.87776	11.8381	5.49824	9.10699	4.85195		4.12128	36.5157	5.49563	7.83435	6.11418	11.6027	4.19614	6.90741
12.9531	8.15977	13.6578	6.316	12.5271	6.88199	8.45971	5.48014	10.5465	7.3578	11.5314	5.8613	14.2014	4.09491	9.61662	7.59379	10.8253	6.38571	10.2133	5.62787		12.5197	4.46212	8.31111	5.16662	9.44082	6.26686	14.8189	6.35014	16.3444	4.75247	12.3016	5.42602	9.163	5.41644	7.38995	5.87408	11.8344	5.51224	9.11805	4.94407		4.13375	36.4854	5.60615	7.83969	6.12131	11.6472	4.19436	7.16054
13.0125	8.16361	13.6604	6.32368	12.5271	6.84362	8.45012	5.48078	10.5337	7.38402	11.5084	5.94636	14.1394	4.12241	9.59744	7.60722	10.8253	6.38955	10.1762	5.71932		12.491	4.45254	8.2691	5.25506	9.40545	6.24696	14.8271	6.33024	16.3532	4.76426	12.3716	5.43266	9.17258	5.42234	7.33615	5.87187	11.8263	5.5373	9.11657	5.00229		4.15158	36.4284	5.74162	7.85395	6.10883	11.6847	4.19436	7.6347
13.1091	8.16681	13.6687	6.32048	12.5348	6.82123	8.43349	5.48781	10.5401	7.39425	11.4898	5.95723	14.108	4.13776	9.54244	7.66414	10.826	6.39403	10.1276	5.70014		12.4873	4.47538	8.25658	5.26611	9.36566	6.24033	14.8307	6.32803	16.3643	4.76426	12.3583	5.4415	9.17553	5.42971	7.45406	5.86671	11.8137	5.56457	9.10921	5.00229		4.17119	36.3909	5.81649	7.86465	6.12844	11.6829	4.19258	7.92526
13.1954	8.16617	13.6847	6.32816	12.5738	6.81292	8.41175	5.49293	10.5599	7.37379	11.5071	5.9681	14.108	4.13712	9.47657	7.62704	10.7691	6.38635	10.0886	5.67136		12.5013	4.56013	8.27279	5.28822	9.31555	6.23002	14.8271	6.36266	16.3827	4.77384	12.393	5.44297	9.14384	5.43266	7.61029	5.84755	11.8292	5.58225	9.1011	4.9647		4.19258	36.3446	5.86997	7.86465	6.11596	11.6954	4.19436	8.02686
13.3758	8.16681	13.6994	6.35182	12.609	6.82187	8.3996	5.50572	10.6092	7.32582	11.5966	5.98089	14.0742	4.11858	9.38383	7.57524	10.6092	6.41961	10.0426	5.67072		12.5013	4.64635	8.29637	5.35896	9.25143	6.23444	14.8241	6.38698	16.4056	4.77679	12.4475	5.44371	9.10036	5.44076	7.66703	5.8306	11.8499	5.58594	9.09741	5.02145		4.22823	36.3303	5.89136	7.86821	6.10705	11.6829	4.19258	8.13203
13.5862	8.16681	13.7141	6.37292	12.6135	6.83211	8.40151	5.52235	10.6789	7.30088	11.7571	5.95467	13.9648	4.12369	9.29238	7.55158	10.4691	6.51746	10.0182	5.71676		12.5013	4.70825	8.35459	5.42234	9.17848	6.23665	14.8263	6.35972	16.4262	4.75984	12.5035	5.44518	9.07162	5.46361	7.68251	5.78196	11.858	5.58373	9.09447	5.11135		4.24962	36.3767	5.88423	7.90387	6.10348	11.6633	4.1908	8.26573
13.7026	8.18599	13.7071	6.37036	12.6442	6.83402	8.4514	5.53066	10.6795	7.30856	11.8729	5.94572	13.8542	4.09619	9.23546	7.5196	10.3911	6.69205	10.0298	5.76857		12.4645	4.74584	8.50271	5.53288	9.09152	6.21822	14.8219	6.33613	16.4468	4.75615	12.5455	5.45476	9.03183	5.53656	7.6884	5.75469	11.8594	5.57636	9.10036	5.20273		4.24427	36.4034	5.89314	7.9413	6.07674	11.6633	4.18188	8.3299
13.7007	8.21477	13.6834	6.36141	12.7151	6.87368	8.49744	5.51531	10.6603	7.26891	11.9304	6.02502	13.7307	4.09364	9.19261	7.50233	10.3706	6.86216	10.0272	5.77688		12.3628	4.73699	8.71421	5.74806	9.03183	6.19612	14.8086	6.35235	16.4697	4.75026	12.5625	5.48572	9.00382	5.61984	7.69872	5.72595	11.8594	5.57488	9.10405	5.27495		4.2514	36.4052	5.89492	7.95912	5.96801	11.6633	4.16762	8.34951
13.6335	8.23971	13.6847	6.3742	12.7638	6.921	8.42837	5.46863	10.6482	7.24588	11.9688	6.09217	13.5593	4.08852	9.18302	7.50809	10.464	6.94402	10.0182	5.79926		12.2043	4.71562	8.95666	5.90945	8.99572	6.18212	14.8049	6.39582	16.4711	4.74878	12.5772	5.53877	9.0053	5.681	7.74809	5.69721	11.8609	5.59404	9.10331	5.34644		4.27101	36.4141	5.89849	8.00904	5.82897	11.6633	4.16762	8.35485
13.5919	8.26146	13.7294	6.40426	12.7638	6.96065	8.35035	5.44049	10.6469	7.3092	11.9906	6.08577	13.331	4.08468	9.19645	7.46716	10.6507	6.94978	10.0573	5.82868		11.9891	4.68393	9.2389	5.97283	8.93234	6.15264	14.8086	6.40983	16.4527	4.74805	12.6104	5.59183	9.00898	5.71122	7.80779	5.66037	11.8587	5.625	9.10552	5.38181		4.27992	36.4533	5.91275	8.07143	5.76479	11.6579	4.18723	8.33346
13.574	8.2282	13.849	6.42664	12.7612	6.97984	8.29343	5.4245	10.6475	7.34821	11.9982	6.08066	13.1443	4.07253	9.17215	7.45373	10.7844	6.94786	10.1142	5.83124		11.8263	4.66109	9.44893	6.06052	8.86749	6.10032	14.8189	6.39361	16.4358	4.74878	12.6502	5.62794	9.01046	5.7429	7.83284	5.6331	11.8388	5.61468	9.11215	5.38402		4.27992	36.4854	5.91096	8.08212	5.77192	11.6348	4.19258	8.29959
13.5568	8.16553	13.9616	6.426	12.7414	6.96897	8.22436	5.42258	10.6539	7.31111	12.0027	6.08002	13.1136	4.10707	9.09093	7.45181	10.8228	7.0278	10.1366	5.84275		11.6914	4.64414	9.55063	6.08042	8.83654	6.05684	14.8337	6.37593	16.4269	4.74657	12.6715	5.64637	9.02446	5.77901	7.77757	5.61836	11.8108	5.62205	9.12173	5.37149		4.27814	36.4961	5.91096	8.0839	5.74697	11.6223	4.19436	8.27642
13.5529	8.14442	13.9904	6.42089	12.7401	7.00606	8.21989	5.44944	10.652	7.24204	11.9867	6.07298	13.1826	4.20939	8.94128	7.42879	10.8253	7.07769	10.1494	5.87857		11.4342	4.62351	9.586	6.03989	8.80485	6.01778	14.8455	6.37151	16.4225	4.74731	12.676	5.64637	9.0473	5.82839	7.59997	5.59552	11.7798	5.653	9.12394	5.34496		4.27279	36.5121	5.95909	8.09282	5.59189	11.6258	4.18901	8.26216
13.5792	8.13675	13.9827	6.39339	12.7593	7.10327	8.21605	5.4763	10.6527	7.17106	11.8991	6.06083	13.2651	4.31875	8.83576	7.41408	10.8516	7.04315	10.1775	5.93804		11.2072	4.60287	9.57716	6.04431	8.76506	5.96914	14.8499	6.37151	16.4166	4.79153	12.676	5.64858	9.06573	5.93451	7.44006	5.57267	11.771	5.67658	9.12394	5.31991		4.26388	36.546	6.03218	8.0946	5.36728	11.6348	4.18901	8.24612
13.6892	8.13419	13.9392	6.32624	12.8188	7.13524	8.21989	5.48845	10.6527	7.15251	11.7834	6.06275	13.3227	4.34561	8.83192	7.43646	10.9916	7.04315	10.2159	5.99368		11.2382	4.60582	9.57052	6.0502	8.73411	5.90429	14.8506	6.37003	16.4078	4.87848	12.6774	5.65816	9.07678	6.14306	7.387	5.53214	11.7953	5.70237	9.12763	5.3059		4.23714	36.5211	6.05357	8.09282	5.22468	11.6419	4.18545	8.23899
13.9194	8.13227	13.8855	6.29362	12.9038	7.13269	8.18599	5.5038	10.6514	7.14676	11.6465	6.05955	13.3764	4.35456	8.83064	7.43646	11.1413	7.05402	10.2478	6.01734		11.2212	4.60582	9.5801	6.05684	8.68252	5.82618	14.8514	6.36635	16.3997	4.90943	12.6855	5.68616	9.09373	6.33761	7.39437	5.51298	11.7798	5.71637	9.13279	5.30222		4.23179	36.2679	6.06783	8.09816	5.18368	11.6401	4.15336	8.2372
14.0607	8.13099	13.8829	6.23414	12.9543	7.13333	8.1425	5.507	10.6533	7.0649	11.4655	6.02502	13.4276	4.49142	8.83	7.45757	11.1534	7.03484	10.2798	6.02566		11.0378	4.59845	9.58158	6.05831	8.6103	5.7488	14.8558	6.36708	16.3975	4.89986	12.6863	5.78049	9.11657	6.43046	7.39216	5.51372	11.7732	5.72227	9.1431	5.32506		4.23714	35.9239	6.07674	8.10886	5.18368	11.6544	4.09097	8.2372
14.055	8.1246	13.8893	6.17659	12.9499	7.14867	8.19559	5.48461	10.6584	6.99007	11.2429	5.93676	13.4321	4.82078	8.82616	7.45245	11.1534	7.03995	10.2996	6.05572		10.4703	4.57855	9.59779	6.07821	8.5683	5.70753	14.8617	6.37077	16.4048	4.89838	12.6863	5.88513	9.13279	6.51889	7.40837	5.51372	11.8071	5.72374	9.149	5.35749		4.24962	35.7421	6.07139	8.11242	5.18546	11.6865	4.05889	8.2372
14.0863	8.12588	13.9123	6.17915	12.9518	7.15571	8.30622	5.49037	10.6693	7.04123	11.0824	5.88304	13.4212	5.10793	8.81273	7.40449	11.0517	7.03867	10.2939	6.12478		9.61106	4.58371	9.64127	6.09663	8.54619	5.69132	14.8639	6.37445	16.4122	4.9028	12.6767	5.95661	9.13573	6.61838	7.58671	5.50856	11.6863	5.72522	9.14826	5.35233		4.28527	35.603	6.1017	8.10351	5.1819	11.7007	4.05532	8.23186
14.1477	8.12524	13.9501	6.18874	12.9006	7.15571	8.41047	5.48717	10.6891	7.09751	11.0536	5.87984	13.4199	5.1559	8.8025	7.33478	10.895	7.05274	10.2594	6.14141		9.05025	4.56824	9.64127	6.07673	8.51082	5.681	14.8632	6.37445	16.4159	4.90354	12.676	6.0023	9.12173	6.69649	7.73483	5.51446	11.5182	5.72522	9.149	5.33464		4.30488	35.3838	6.15339	8.09638	5.18012	11.6989	4.05176	8.22651
14.0837	8.12971	13.9629	6.15804	12.8149	7.16658	8.52878	5.47886	10.7313	7.09687	11.03	5.87793	13.4167	5.15398	8.81401	7.31495	10.8471	7.0617	10.2753	6.13438		8.97729	4.52255	9.63537	6.06494	8.50934	5.66995	14.8632	6.3634	16.4306	4.90133	12.6826	5.9942	9.07973	6.76429	7.76136	5.49972	11.4305	5.7149	9.15711	5.31475		4.28527	35.0736	6.18548	8.09638	5.18546	11.7007	4.04284	8.22829
13.8299	8.13227	13.9635	6.13758	12.7689	7.17362	8.61256	5.48461	10.7217	7.07193	10.8541	5.86705	13.4148	5.14502	8.83831	7.32838	10.8368	7.06553	10.3732	6.13182		9.11584	4.48275	9.64717	6.06568	8.53808	5.64268	14.8639	6.35456	16.4623	4.89617	12.6745	5.97209	8.99498	6.7945	7.76578	5.46877	11.4224	5.69132	9.16816	5.30369		4.24784	34.5442	6.19796	8.11242	5.17655	11.6989	4.03215	8.22829
13.5766	8.12716	13.9635	6.12606	12.7056	7.15251	8.65477	5.50636	10.4953	7.04891	10.6412	5.85746	13.4129	5.13927	8.84215	7.3367	10.8183	7.08664	10.455	6.13118		9.23522	4.44001	9.66706	6.0701	8.54103	5.5852	14.8661	6.35014	16.491	4.89617	12.6575	5.97577	8.91097	6.77829	7.77757	5.45108	11.4114	5.65742	9.19248	5.35749		4.21753	33.7011	6.20865	8.20512	5.15516	11.6526	3.94124	8.20512
13.411	8.12716	13.9974	6.10176	12.6122	7.1442	8.67459	5.47118	10.283	7.03676	10.503	5.85618	13.3892	5.13799	8.83895	7.34949	10.8305	7.09751	10.4742	6.1331		9.2787	4.41495	9.68549	6.05315	8.51524	5.57931	14.8661	6.34866	16.5036	4.90943	12.6561	5.98388	8.84317	6.7665	7.824	5.44076	11.3863	5.62278	9.24849	5.36265		4.22823	33.0825	6.19974	8.40655	5.1409	11.567	3.73981	8.16412
13.3099	8.12907	14.1253	6.09409	12.6147	7.15955	8.68035	5.35031	10.3713	7.01117	10.4627	5.86194	13.3719	5.13543	8.92529	7.35716	10.872	7.09495	10.473	6.1331		9.28975	4.40832	9.69728	6.03399	8.51155	5.62131	14.8654	6.34645	16.5006	4.94923	12.6686	5.98388	8.69579	6.76282	8.05687	5.45697	11.4246	5.58667	9.28975	5.30369		4.24249	32.906	6.20687	8.65076	5.13555	11.5171	3.70772	8.16234
13.2754	8.1278	14.2385	6.08641	12.6544	7.16019	8.67971	5.2595	10.4762	6.96833	10.464	5.87409	13.37	5.13479	9.05192	7.35077	10.9711	7.07385	10.4717	6.13822		9.30449	4.39506	9.69507	6.02957	8.51671	5.64121	14.8646	6.33613	16.491	4.96913	12.69	5.98093	8.44965	6.76061	8.18952	5.46361	11.4563	5.53804	9.29049	5.26611		4.24249	32.8971	6.22113	8.89497	5.13555	11.4904	3.6079	8.16412
13.2754	8.12716	14.2647	6.05508	12.6512	7.17362	8.68802	5.2595	10.5235	6.9696	10.4474	5.89008	13.3323	5.13479	9.06535	7.35204	11.2353	7.05658	10.4557	6.16316		9.33692	4.37148	9.69801	6.0421	8.51598	5.60141	14.8639	6.32582	16.4778	4.98755	12.7268	5.98535	8.27131	6.76061	8.28237	5.46508	11.4246	5.46656	9.29049	5.2639		4.23892	32.9613	6.21757	9.06788	5.13555	11.485	3.45638	8.16234
13.2639	8.12843	14.2711	6.04037	12.5866	7.1653	8.69314	5.28956	10.5305	6.91461	10.4506	5.91118	13.3125	5.13159	9.02122	7.35013	11.47	7.02077	10.4352	6.19066		9.30007	4.36484	9.70391	6.04947	8.52334	5.57194	14.8654	6.32361	16.466	5.00524	12.7681	5.99493	8.18878	6.77092	8.38996	5.46213	11.3598	5.39139	9.28902	5.2639		4.23536	32.972	6.23183	9.18552	5.12842	11.485	3.43856	8.15164
13.2472	8.15593	14.2718	6.04101	12.4677	7.15827	8.77116	5.30427	10.5318	6.91269	10.4902	5.93996	13.3131	5.12584	8.96814	7.36995	11.532	6.91461	10.4237	6.19705		9.01856	4.3501	9.71865	6.04505	8.54177	5.55572	14.8654	6.32361	16.4535	5.00818	12.7858	6.00304	8.11951	6.83504	8.40838	5.45992	11.2927	5.39802	9.28902	5.26464		4.23892	32.6119	6.23539	9.25326	5.14268	11.4868	3.43856	8.15342
13.2332	8.20838	14.273	6.04293	12.412	7.17234	8.90802	5.25886	10.542	6.93187	10.4928	5.95787	13.3099	5.13799	8.93936	7.44094	11.5346	6.81548	10.4224	6.19258		8.60514	4.30073	9.73781	6.02146	8.55798	5.49382	14.8646	6.32361	16.4513	5.01703	12.7821	6.0023	8.11435	6.95516	8.41428	5.44518	11.2551	5.48203	9.28902	5.24769		4.2514	30.7723	6.23361	9.24078	5.18725	11.4672	3.43677	8.16947
13.2479	8.22884	14.2673	6.05636	12.4114	7.18769	8.90291	5.27996	10.5484	6.9242	10.3745	5.96107	13.2709	5.16549	8.88692	7.54582	11.5307	6.76879	10.4135	6.15356		8.30964	4.2683	9.74591	6.00083	8.56461	5.37812	14.8624	6.32803	16.4608	5.02882	12.7776	6.00673	8.14825	7.00232	8.39365	5.41128	11.2014	5.48645	9.29123	5.20052		4.2621	27.6742	6.23896	9.31565	5.19616	11.428	3.42786	8.18016
13.2524	8.2346	14.2775	6.07298	12.3826	7.1896	8.9643	5.31834	10.5491	6.91461	10.0739	5.96362	13.2249	5.24095	8.86837	7.61169	11.5333	6.76623	10.3534	6.15356		7.98686	4.26683	9.74444	5.99641	8.57567	5.31033	14.861	6.33613	16.4653	5.02587	12.7776	6.00673	8.20868	7.01411	8.30669	5.38697	11.1844	5.42971	9.33692	5.18505		4.27279	24.9398	6.26748	9.43152	5.18725	11.4173	3.42608	8.18907
13.2524	8.25122	14.2711	6.07938	12.2732	7.18513	9.06918	5.3081	10.5555	6.921	9.78994	5.98153	13.237	5.26462	8.86837	7.61169	11.5231	6.80205	10.2363	6.24694		7.81073	4.2602	9.74591	6.03031	8.59556	5.30296	14.8602	6.37224	16.4645	5.01408	12.7718	6.00673	8.23963	7.0458	8.27647	5.35307	11.1881	5.37591	9.4084	5.1681		4.28349	23.3979	6.29778	9.43865	5.19972	11.4244	3.4243	8.21403
13.2383	8.27233	14.2008	6.07362	12.185	7.11989	9.17279	5.30299	10.5874	6.98304	9.68569	5.99496	13.308	5.27549	8.88628	7.58228	11.5365	6.8935	10.102	6.28595		8.27353	4.24546	9.74813	6.06421	8.61546	5.28159	14.8602	6.42383	16.4549	5.01555	12.7688	6.00967	8.17699	7.07233	8.38185	5.31475	10.9788	5.36781	9.41356	5.15925		4.28705	22.6973	6.30669	9.43508	5.21577	11.4351	3.4243	8.22473
13.2223	8.28576	14.1771	6.08577	12.1792	7.04763	9.25209	5.31514	10.613	7.08664	9.64348	5.9956	13.3438	5.33433	8.8882	7.55094	11.6152	6.9453	9.9997	6.27827		8.68252	4.24546	9.79013	6.08852	8.63167	5.29559	14.8595	6.43783	16.452	5.0045	12.7607	6.02367	8.09224	7.07454	8.58598	5.32506	10.4077	5.35012	9.42461	5.22705		4.28349	22.446	6.32095	9.43865	5.24607	11.4333	3.4243	8.21403
13.1743	8.29152	14.1784	6.08705	12.1792	6.98495	9.2975	5.33049	10.6009	7.18001	9.60447	5.99816	13.3566	5.38421	8.87605	7.50233	11.7373	6.93635	9.9268	6.28403		8.65968	4.24546	9.81003	6.12242	8.66115	5.3737	14.8639	6.42972	16.4549	4.98976	12.7356	6.06494	8.08413	7.07601	8.72674	5.32875	9.79087	5.28969	9.44304	5.28306		4.26745	22.4424	6.3566	9.43865	5.27637	11.4155	3.42964	8.20334
13.1181	8.33436	14.1426	6.11455	12.176	6.91972	9.34035	5.31642	10.5343	7.15699	9.57122	5.99304	13.3873	5.41491	8.87669	7.42495	11.7891	6.93635	9.84493	6.27571		8.58819	4.25209	9.81445	6.13864	8.70758	5.48203	14.8742	6.41277	16.4454	4.96249	12.715	6.08705	8.12835	7.08338	8.76506	5.31991	9.51157	5.19389	9.44377	5.33907		4.24427	22.4157	6.3673	9.42617	5.27281	11.387	3.44747	8.23542
13.1347	8.4514	14.0633	6.20856	12.1856	6.90629	9.36401	5.29467	10.4762	7.2203	9.58145	6.00327	13.3956	5.42322	8.87988	7.39873	11.7897	6.90501	9.74581	6.25845		8.56093	4.25283	9.8314	6.13569	8.74664	5.5992	14.8757	6.40614	16.4387	4.9647	12.7187	6.07894	8.19467	7.09223	8.77759	5.32949	9.4224	5.10988	9.42756	5.43118		4.23179	22.7009	6.36017	9.43687	5.26568	11.3656	3.47242	8.36198
13.1213	8.59913	13.9616	6.29106	12.1978	6.8999	9.35505	5.26398	10.4627	7.35524	9.62877	6.00391	13.3713	5.41938	8.87988	7.41472	11.791	6.86984	9.6486	6.19321		8.54693	4.22777	9.84614	6.14158	8.76801	5.6869	14.872	6.40614	16.4402	5.0185	12.7187	6.07158	8.2551	7.10991	8.8019	5.3457	9.33692	5.06272	9.40693	5.4614		4.22823	23.1198	6.37443	9.4333	5.25677	11.3478	3.49025	8.41368
13.1053	8.68419	13.8753	6.34095	12.1978	6.86344	9.35441	5.23648	10.4544	7.43774	9.66075	6.002	13.3758	5.42258	8.87541	7.52024	11.8115	6.78606	9.62749	6.12351		8.54029	4.2123	9.86161	6.15116	8.79822	5.71859	14.8823	6.40762	16.4417	5.09146	12.7113	6.06494	8.31921	7.12833	8.8078	5.38549	9.30228	5.06051	9.41577	5.47908		4.23179	23.1768	6.37265	9.43152	5.24964	11.3389	3.49738	8.34594
13.1436	8.70529	13.8049	6.38891	12.1933	6.8174	9.36081	5.23648	10.4435	7.51065	9.67674	5.93612	13.3592	5.44688	8.86581	7.63152	11.887	6.591	9.67546	6.09537		8.55872	4.20788	9.86603	6.12758	8.83654	5.76501	14.8831	6.4113	16.4454	5.14231	12.7076	6.03915	8.38849	7.13644	8.83949	5.45108	9.34134	5.05019	9.4143	5.49751		4.23358	23.159	6.36195	9.43152	5.27103	11.346	3.49738	8.27107
13.1174	8.70209	13.764	6.38891	12.1466	6.77519	9.34546	5.25502	10.4455	7.51065	9.68441	5.86641	13.1826	5.50636	8.86901	7.70826	11.9931	6.42664	9.68633	6.12606		9.35239	4.20124	9.8734	6.11358	8.86897	5.83871	14.8772	6.40467	16.4527	5.15262	12.7032	6.03473	8.42239	7.14823	8.90213	5.47171	9.52336	5.01924	9.40545	5.51888		4.23714	22.8595	6.35839	9.42082	5.29063	11.3888	3.49738	8.23899
13.1187	8.73791	13.7659	6.40746	12.0532	6.76112	9.29238	5.2806	10.4793	7.4889	9.6972	5.89711	12.9729	5.53898	8.91825	7.78053	12.0436	6.44775	9.69912	6.18938		11.1011	4.22851	9.8992	6.12611	8.89844	5.88661	14.8794	6.42014	16.4653	5.13715	12.6855	6.02589	8.50418	7.16076	8.88813	5.48645	9.72159	4.98829	9.39219	5.53067		4.24071	22.4068	6.3566	9.41726	5.28529	11.4993	3.49738	8.22116
13.1193	8.88244	13.7569	6.46374	11.9196	6.77455	9.26488	5.27549	10.5452	7.47292	9.71063	5.90543	12.8648	5.54345	9.01738	7.80355	12.0488	6.49124	9.73494	6.28211		12.4873	4.25946	9.91393	6.16517	8.93455	5.8984	14.8867	6.46583	16.4874	5.09588	12.6752	5.96693	8.77685	7.16223	8.90876	5.54025	9.95299	4.9765	9.36787	5.54393		4.24071	21.9879	6.35126	9.41013	5.27103	11.7096	3.49738	8.29068
13.1129	9.03465	13.7557	6.49955	11.7853	6.83658	9.26872	5.38869	10.5682	7.47931	9.71767	5.89455	12.8578	5.54793	9.0775	7.80355	12.0104	6.4906	9.70296	6.36013		13.1778	4.25504	9.91688	6.19612	8.96035	5.8984	14.8912	6.47762	16.4984	5.07893	12.6811	5.9065	8.93603	7.16297	8.91097	5.57488	10.3016	4.95586	9.3406	5.5653		4.24784	21.929	6.36017	9.41013	5.26568	11.9146	3.49382	8.39763
13.088	9.0775	13.7557	6.48484	11.6727	6.9274	9.2668	5.507	10.5938	7.48635	9.70808	5.9067	12.9064	5.5831	9.06918	7.80355	11.8991	6.49188	9.58273	6.371		13.4453	4.21746	9.91909	6.22338	8.98466	5.89766	14.8926	6.47836	16.4984	5.13273	12.6818	5.88734	8.96403	7.16739	8.92792	5.5852	10.3944	4.94849	9.32365	5.57931		4.2621	22.1572	6.37621	9.46539	5.26924	12.0911	3.49025	8.46537
13.0656	9.0711	13.7128	6.33839	11.5646	7.04763	9.23035	5.60357	10.6674	7.50681	9.65755	5.9099	12.9307	5.6349	9.07302	7.7882	11.8435	6.46949	9.36337	6.37228		13.5094	4.15261	9.92794	6.23665	9.01488	5.90724	14.8919	6.49015	16.5132	5.25948	12.6656	5.88218	8.99056	7.17624	8.93161	5.60436	10.4578	4.94849	9.31112	5.59183		4.25853	21.9576	6.37621	9.50817	5.26746	12.2925	3.49025	8.49033
13.0292	9.00395	13.6265	6.19513	11.5007	7.28937	9.17023	5.76409	10.7684	7.5535	9.60959	5.85362	12.9383	5.70717	9.08389	7.74791	11.8428	6.40426	9.04616	6.40298		13.5102	4.10765	9.93236	6.23517	9.04657	5.92787	14.8926	6.51963	16.5353	5.37812	12.6487	5.86671	9.00161	7.17845	8.93897	5.62721	10.9685	4.9566	9.3067	5.59552		4.23892	21.3657	6.38869	9.5046	5.23537	12.4316	3.4956	8.49746
13.0279	8.87541	13.6124	6.08833	11.502	7.43007	9.12354	5.80118	10.8931	7.57588	9.60703	5.77048	12.9403	5.76153	9.10244	7.7332	11.8377	6.34223	8.75709	6.54879		13.5175	4.09734	9.92278	6.23665	9.07678	5.94482	14.8867	6.54026	16.5471	5.40613	12.6354	5.8505	9.00309	7.17992	8.94634	5.64047	11.2264	4.97502	9.31039	5.59331		4.22288	20.6242	6.40652	9.52599	5.19259	12.4886	3.51877	8.50459
13.0304	8.80314	13.6693	5.97513	11.4399	7.43071	9.07686	5.782	10.9686	7.58419	9.60127	5.72956	12.9729	5.76409	9.15232	7.74408	11.8109	6.3435	8.64709	6.73682		13.5278	4.10471	9.90435	6.23812	9.11142	5.95956	14.8779	6.54321	16.5544	5.38476	12.6155	5.83723	9.01635	7.17845	8.98835	5.64858	11.1299	4.97134	9.30891	5.60289		4.21753	19.8042	6.41008	9.56343	5.15338	12.4922	3.54016	8.5242
13.0029	8.77308	13.7589	5.97386	11.3523	7.53495	9.02186	5.8645	10.9801	7.57588	9.6147	5.73595	12.9806	5.76345	9.17279	7.69867	11.7347	6.35821	8.62087	6.76879		13.5323	4.12092	9.90288	6.24475	9.15047	5.94777	14.8683	6.54321	16.5559	5.34201	12.5956	5.80038	9.03846	7.18729	9.0053	5.64416	10.7091	4.95218	9.31555	5.61542		4.21575	19.4156	6.40473	9.56343	5.10347	12.6686	3.54194	8.54202
12.9863	8.76605	13.8273	5.87857	11.337	7.75303	8.99884	6.0474	10.9827	7.57012	9.63133	5.7174	12.9249	5.78392	9.03721	7.69675	11.6343	6.35438	8.61192	6.76048		13.533	4.1246	9.92499	6.24254	9.17995	5.87113	14.8381	6.5469	16.55	5.34865	12.5927	5.71343	9.05099	7.20424	9.01562	5.64047	10.1085	4.91312	9.31112	5.61615		4.24249	19.4049	6.39404	9.50282	5.09277	13.4351	3.54729	8.56341
12.978	8.78331	13.8804	5.75258	11.3414	8.12588	9.00203	6.22455	11.0313	7.60018	9.63453	5.67072	12.8034	5.78967	8.87669	7.69931	11.5621	6.37676	8.60489	6.76815		13.5271	4.12313	9.96036	6.23296	9.22196	5.78122	14.7968	6.55205	16.5419	5.40318	12.6133	5.66553	9.05099	7.21087	9.10184	5.64858	9.62506	4.89617	9.29933	5.63015		4.24784	19.4531	6.40117	9.47608	5.09099	14.1393	3.55086	8.58659
12.9665	8.78331	13.8976	5.69758	11.3561	8.42198	9.00203	6.31473	11.124	7.60018	9.64604	5.62531	12.6557	5.79862	8.85942	7.70123	11.548	6.38635	8.55948	6.79501		13.5293	4.12755	10.0097	6.21749	9.25291	5.76943	14.7769	6.55427	16.5338	5.41055	12.6546	5.67142	9.08783	7.22119	9.16669	5.66921	9.26101	4.89101	9.28533	5.65595		4.24427	19.421	6.38869	9.45647	5.07494	14.4655	3.52768	8.5955
12.9096	8.76477	13.8989	5.67328	11.3741	8.5032	9.00267	6.3435	11.2282	7.6085	9.65755	5.57799	12.5342	5.80374	8.87285	7.69483	11.5416	6.38699	8.44628	6.81676		13.5315	4.12018	10.0672	6.22486	9.24701	5.75396	14.7335	6.55353	16.5345	5.39876	12.6833	5.62131	9.11879	7.23519	9.20869	5.68985	9.13942	4.9286	9.28238	5.66626		4.24427	19.1179	6.35126	9.45291	5.06425	14.74	3.48668	8.59372
12.8322	8.76797	13.9533	5.68223	11.3504	8.4968	9.00267	6.34926	11.3792	7.5535	9.64476	5.54857	12.4005	5.77624	8.93296	7.68396	11.4994	6.40618	8.40983	6.81932		13.5647	4.11502	10.124	6.26023	9.25438	5.67584	14.6163	6.53953	16.5338	5.43118	12.6863	5.57046	9.11952	7.24624	9.37524	5.70016	9.27501	5.0384	9.27649	5.67511		4.23536	18.8523	6.32095	9.52421	5.03929	15.0002	3.45282	8.59193
12.8047	8.76988	13.998	5.68543	11.2813	8.46099	9.00971	6.34862	11.5877	7.4403	9.64092	5.55177	12.2943	5.75642	9.03977	7.68012	11.4399	6.48996	8.42646	6.83019		13.6966	4.11723	10.2463	6.25507	9.2728	5.56457	14.5478	6.50489	16.5434	5.48719	12.6833	5.5233	9.11952	7.25214	9.84908	5.67805	9.56684	5.13862	9.26322	5.70827		4.21575	18.9486	6.29778	9.76307	5.01969	15.0804	3.4243	8.57767
12.7932	8.76797	14.0249	5.68543	11.2129	8.43349	9.00779	6.35246	11.7373	7.40321	9.63197	5.59397	12.1735	5.82037	9.12226	7.67693	11.3478	6.60124	8.43669	6.84554		13.8145	4.11723	10.4128	6.24254	9.24259	5.45108	14.5433	6.4791	16.5471	5.49235	12.6833	5.48793	9.13131	7.26319	10.2802	5.65889	10.2411	5.16957	9.2588	5.74217		4.20327	19.1482	6.30313	9.9342	5.01969	15.0804	3.41182	8.57589
12.7945	8.76669	14.0076	5.6899	11.1745	8.40279	8.90546	6.34606	11.7814	7.41792	9.60639	5.60101	11.9842	5.95211	9.17471	7.67181	11.2231	6.67222	8.49744	6.84426		13.8654	4.11429	10.4519	6.25581	9.13573	5.37075	14.5441	6.44225	16.5419	5.46361	12.7062	5.48056	9.12984	7.25656	10.4622	5.65079	11.0046	5.17178	9.25733	5.75543		4.20684	19.2534	6.337	10.0358	5.0179	15.0858	3.40825	8.57589
12.7753	8.74814	13.968	5.68671	11.1425	8.36698	8.81849	6.33903	11.7699	7.45117	9.59872	5.59014	11.823	6.05699	9.1811	7.67181	11.1413	6.66007	8.63558	6.84234		13.9162	4.11281	10.4453	6.27865	9.04214	5.38107	14.536	6.39509	16.5249	5.46361	12.7784	5.45992	9.12394	7.25509	10.6199	5.64342	11.3745	5.13936	9.25659	5.74659		4.20684	19.068	6.37443	10.1107	4.98582	15.0876	3.39756	8.57411
12.7625	8.72	13.9891	5.672	11.1189	8.3382	8.81849	6.3435	11.7354	7.49786	9.5936	5.60549	11.722	6.08577	9.19006	7.67757	11.1355	6.64472	8.72256	6.82827		13.928	4.10618	10.4438	6.28823	9.08047	5.39065	14.5301	6.36708	16.4977	5.48424	12.8653	5.4275	9.15858	7.25509	10.9066	5.63752	11.5168	5.06566	9.25217	5.72448		4.21932	19.0966	6.40473	10.1428	4.93412	15.0947	3.3726	8.56876
12.7516	8.72448	14.0115	5.66944	11.101	8.35227	8.81657	6.3531	11.7047	7.51193	9.5597	5.61252	11.7034	6.08577	9.20924	7.68268	11.1195	6.6703	8.74174	6.80589		13.928	4.0428	10.4408	6.28897	9.15047	5.3936	14.5271	6.34645	16.4793	5.49014	12.9243	5.37665	9.03035	7.26025	11.1807	5.64121	11.4792	5.03619	9.23375	5.7289		4.23714	19.5529	6.45643	10.1659	4.88065	15.1001	3.36369	8.56698
12.6998	8.75198	14.0262	5.67072	11.0409	8.40599	8.81465	6.33775	11.6925	7.48059	9.48168	5.60932	11.6868	6.08322	9.20668	7.69036	11.0325	6.68373	8.76157	6.79757		13.9309	3.96616	10.4327	6.28602	9.22048	5.40907	14.5286	6.32803	16.4564	5.49382	12.9567	5.35233	8.93897	7.26246	11.4033	5.6331	11.5286	5.10325	9.18732	5.74438		4.24427	19.8951	6.54199	10.1748	4.80578	15.1232	3.3726	8.54915
12.6122	8.74366	13.9955	5.66177	10.9935	8.41494	8.76285	6.25717	11.6491	7.49018	9.36848	5.57223	11.4335	6.08449	9.19069	7.69164	10.872	6.68373	8.79483	6.79629		13.9324	3.94111	10.4136	6.28013	9.35681	5.45992	14.5389	6.29781	16.4078	5.49824	12.9744	5.33096	9.01783	7.25951	11.6376	5.61542	12.0252	5.22926	9.1151	5.74733		4.24606	19.9522	6.6026	10.223	4.74161	15.1143	3.39934	8.54202
12.5629	8.62471	13.943	5.63938	10.9833	8.40983	8.69186	6.22008	11.5416	7.51576	9.24761	5.51403	11.2596	6.10304	9.19197	7.6021	10.7339	6.68821	8.78523	6.79565		13.9442	3.95364	10.404	6.27865	9.44082	5.58299	14.5205	6.24696	16.3842	5.49972	12.9855	5.27716	9.10405	7.26025	11.7305	5.61542	12.8241	5.30443	8.99056	5.75838		4.24606	19.9272	6.60438	10.3495	4.69882	15.1125	3.4243	8.54737
12.5674	8.4789	13.9335	5.6074	10.9743	8.40215	8.6375	6.22775	11.431	7.51385	9.21052	5.45775	11.2206	6.1024	9.18686	7.47547	10.6443	6.69461	8.75645	6.80013		14.0002	4.00891	10.4195	6.27939	9.34429	5.75469	14.508	6.20717	16.4048	5.5034	12.9877	5.20789	9.16226	7.26098	11.7187	5.62868	13.634	5.3936	8.85202	5.78417		4.24606	19.9379	6.59012	10.3531	4.65961	15.1411	3.4243	8.67215
12.6621	8.44372	13.961	5.55113	10.9181	8.29343	8.61768	6.22903	11.3402	7.53687	9.23099	5.452	11.1784	6.11455	9.17343	7.43582	10.5459	6.69333	8.75453	6.81036		14.0157	4.05754	10.4357	6.27865	9.22048	5.89324	14.4969	6.1858	16.4011	5.50709	12.9847	5.17178	9.18511	7.27719	11.7172	5.62942	14.1587	5.42455	8.84686	5.79817		4.23714	20.2481	6.58834	10.3442	4.66139	15.1464	3.4243	8.91992
12.7932	8.44692	14.0198	5.51915	10.8995	8.19942	8.62983	6.22647	11.2762	7.54007	9.23226	5.45584	11.0946	6.15932	9.16192	7.38658	10.4039	6.70228	8.74878	6.81612		14.0164	4.08481	10.4394	6.28234	9.08194	5.97135	14.4829	6.16369	16.396	5.50561	12.9788	5.14599	9.17921	7.26983	11.7216	5.63384	14.3893	5.38623	8.89107	5.81365		4.21753	20.3711	6.58834	10.3478	4.59722	15.1411	3.4243	9.08214
12.8463	8.45523	14.0773	5.50508	10.9014	8.15593	8.61064	6.23159	11.2877	7.56821	9.22971	5.38421	10.9788	6.19961	9.18878	7.36164	10.3227	6.70612	8.74558	6.84554		14.015	4.11281	10.4386	6.30297	9.06131	6.03178	14.463	6.15337	16.3952	5.49603	12.9796	5.12978	9.16669	7.25803	11.7209	5.62942	14.4991	5.38254	8.8955	5.81365		4.20684	20.2855	6.59725	10.3567	4.56335	15.1357	3.4136	9.18909
12.8718	8.46035	14.0985	5.49421	10.9034	8.10541	8.5371	6.23606	11.2903	7.61041	9.27511	5.32409	10.8886	6.22839	9.26872	7.36867	10.299	6.70868	8.73663	6.86984		14.0164	4.12534	10.4364	6.30518	9.14753	6.08631	14.4652	6.1519	16.3938	5.47908	12.9877	5.11725	9.29123	7.25656	11.7371	5.62278	14.5227	5.40539	8.9095	5.78933		4.20684	20.2766	6.6026	10.3567	4.56513	15.0911	3.39934	9.28357
12.8616	8.4693	14.0908	5.5006	10.8886	8.08367	8.46163	6.24757	11.2807	7.62257	9.33971	5.31066	10.8695	6.29106	9.30965	7.25548	10.3041	6.70484	8.71744	6.86025		14.0209	4.13639	10.4423	6.29044	9.20353	6.12242	14.4785	6.14232	16.3938	5.4614	13.0061	5.10104	9.50715	7.25582	11.7651	5.62205	14.5168	5.42013	8.93824	5.72595		4.20506	20.2392	6.53486	10.4208	4.5687	15.0484	3.4029	9.34596
12.8066	8.46483	14.0825	5.51339	10.8177	8.08623	8.43989	6.29426	11.273	7.65007	9.36273	5.27165	10.8707	6.34798	9.27703	7.02269	10.3329	6.68437	8.70401	6.85897		14.0172	4.16735	10.3966	6.28086	9.28459	6.16295	14.4859	6.13716	16.3798	5.43487	13.0356	5.1003	9.63685	7.24845	11.7703	5.61836	14.5131	5.38623	8.92424	5.67584		4.19971	20.216	6.46891	10.551	4.54731	15.0234	3.40112	9.40656
12.804	8.44884	14.0786	5.562	10.6648	8.07983	8.44692	6.37292	11.2525	7.69675	9.36784	5.2109	10.9353	6.35757	9.20732	6.79373	10.3489	6.67158	8.70273	6.86664		14.0489	4.18208	10.2971	6.24991	9.35681	6.22191	14.4829	6.13643	16.3842	5.40981	13.0599	5.11578	9.66338	7.24109	11.7835	5.63752	14.5242	5.38918	8.86528	5.639		4.19258	20.216	6.5099	10.5973	4.52235	14.9984	3.39934	9.444
12.8117	8.4418	14.0211	5.71676	10.4915	8.07791	8.4514	6.42089	11.2647	7.70187	9.36081	5.19683	11.0524	6.36717	9.1261	6.65815	10.3201	6.67158	8.70209	6.88519		14.1078	4.17324	10.247	6.19833	9.42535	6.2816	14.449	6.13643	16.368	5.3877	13.0732	5.11725	9.62211	7.24403	11.8093	5.6471	14.5249	5.39655	8.79822	5.57046		4.18367	20.2053	6.5616	10.5902	4.51166	14.9806	3.39756	9.41013
12.8143	8.45268	13.936	5.85554	10.4135	8.08367	8.46227	6.44007	11.2666	7.69931	9.34674	5.19811	11.1694	6.38955	9.07878	6.7042	10.253	6.68118	8.70273	6.93891		14.1314	4.18282	10.2323	6.18064	9.47841	6.33613	14.41	6.11653	16.3157	5.36338	13.0849	5.10988	9.55136	7.24551	11.8248	5.639	14.5426	5.39286	8.69874	5.51224		4.1801	20.1625	6.54734	10.5991	4.49918	14.9753	3.39756	9.48321
12.813	8.46739	13.92	5.87409	10.4084	8.11309	8.46994	6.45222	11.1975	7.70315	9.3154	5.2659	11.2423	6.35949	9.08006	6.84362	10.2031	6.69525	8.71744	6.99007		14.1447	4.19535	10.1829	6.19022	9.50125	6.32139	14.3466	6.10916	16.2759	5.33464	13.096	5.10841	9.46883	7.24551	11.8395	5.6331	14.5514	5.45255	8.63388	5.49824		4.1908	20.1322	6.52951	10.608	4.4867	14.9735	3.39399	9.55451
12.8149	8.46035	13.92	5.88496	10.3789	8.11117	8.45012	6.43943	11.1246	7.70315	9.2636	5.27996	11.296	6.2917	9.08197	6.8903	10.2005	6.69077	8.74174	6.98879		14.1638	4.13934	10.1107	6.23812	9.41724	6.25433	14.253	6.08337	16.2729	5.30001	13.11	5.13199	9.40103	7.24551	11.8403	5.62868	14.5374	5.50045	8.65526	5.49161		4.19614	20.0894	6.5313	10.6312	4.48314	14.9931	3.37617	9.54204
12.8136	8.45715	13.9296	5.92653	10.2114	8.10221	8.39512	6.44327	11.1553	7.66669	9.21052	5.27549	11.3798	6.23095	9.08197	6.89286	10.1992	6.68693	8.775	7.00798		14.1985	4.02954	10.0451	6.25949	9.37966	6.23665	14.2368	6.01188	16.2456	5.24326	13.1284	5.14599	9.39292	7.24109	11.8263	5.62057	14.5367	5.46361	8.65304	5.46582		4.19793	20.0841	6.5313	10.6365	4.4867	15.0305	3.37617	9.56878
12.8124	8.4693	13.9015	5.90862	9.94598	8.10605	8.36698	6.44647	11.2129	7.6571	9.1811	5.28572	11.4853	6.20409	9.06982	6.89286	10.2152	6.68757	8.82233	7.08408		14.2331	4.00817	10.0267	6.26318	9.43788	6.23812	14.2493	5.92714	16.0533	5.19758	13.141	5.13199	9.43714	7.23666	11.8425	5.63163	14.5448	5.43339	8.67442	5.44371		4.21753	20.1037	6.49743	10.6918	4.48848	15.0608	3.37795	9.61512
12.8079	8.47122	13.8605	5.92973	9.71191	8.10733	8.37146	6.44455	11.2225	7.67948	9.16767	5.32985	11.5755	6.19194	9.01674	6.89158	10.235	6.68949	8.86262	7.18449		14.2522	4.00964	10.0444	6.26907	9.37671	6.23517	14.1181	5.85418	15.6546	5.17768	13.1483	5.12093	9.48799	7.23519	11.8425	5.65079	14.5455	5.45108	8.67515	5.43781		4.21932	20.1269	6.4386	10.7417	4.49027	15.1357	3.37795	9.58304
12.8034	8.50576	13.945	6.01159	9.44651	8.10221	8.35867	6.44647	11.2123	7.71146	9.16639	5.32921	11.6235	6.16891	8.99756	6.8903	10.2267	6.69205	8.88948	7.21199		14.2699	4.01554	10.0517	6.27055	9.30302	6.23075	14.0584	5.79891	15.2405	5.13715	13.1432	5.13936	9.50125	7.26246	11.8292	5.65668	14.5404	5.4835	8.63388	5.43708		4.21575	20.1073	6.39939	10.7827	4.49027	15.2587	3.36904	9.56343
12.8066	8.49553	14.1087	6.01734	9.1568	8.10669	8.38617	6.44071	11.1662	7.69995	9.14785	5.32153	11.5761	6.16699	8.99564	6.8935	10.2107	6.68437	8.89459	7.20239		14.3001	4.0148	10.0385	6.26097	9.27796	6.24254	14.0879	5.77017	14.9892	5.03324	13.1417	5.17473	9.50273	7.27719	11.8314	5.63826	14.5345	5.4894	8.57419	5.43118		4.2211	20.159	6.39939	10.8183	4.4867	15.2926	3.35478	9.59017
12.7868	8.51983	14.2596	6.06019	8.96366	8.13291	8.43285	6.44007	11.1003	7.65902	9.07174	5.32601	11.5007	6.26932	8.91186	6.89926	10.205	6.68693	8.89203	7.19984		14.3119	4.0148	10.0031	6.23886	9.23817	6.28971	14.0688	5.74585	14.8042	4.94186	13.1395	5.20863	9.49904	7.25656	11.8351	5.61836	14.5433	5.48645	8.57788	5.42823		4.20506	20.2338	6.42791	10.8451	4.47957	15.289	3.35478	9.55986
12.7331	8.52366	14.2814	6.21304	8.88244	8.15593	8.46163	6.46565	11.0613	7.64111	8.98541	5.3663	11.4802	6.40874	8.82296	6.84426	10.2069	6.70996	8.89331	7.18577		14.3097	4.01627	9.96699	6.23296	9.17921	6.36561	13.9523	5.72669	14.5876	4.89101	13.1166	5.22189	9.45335	7.24477	11.8285	5.61836	14.5876	5.55646	8.55282	5.42823		4.14088	20.2784	6.46891	10.8683	4.45818	15.2837	3.35478	9.52599
12.6787	8.57163	14.2679	6.35821	8.85814	8.16361	8.41367	6.47461	11.0325	7.64559	8.91698	5.42002	11.4802	6.43304	8.7507	6.76048	10.2018	6.73937	8.88308	7.17745		14.3075	4.02512	9.93162	6.22338	9.17258	6.38182	13.8484	5.71637	14.522	4.86817	13.0982	5.24916	9.45777	7.24477	11.8248	5.61836	14.6443	5.64194	8.49092	5.42455		4.16227	20.2873	6.49386	10.8754	4.44748	15.2587	3.32091	9.5866
12.6275	8.57099	14.2398	6.40746	8.92913	8.18343	8.30686	6.47205	11.0415	7.63152	8.92593	5.34903	11.4815	6.39786	8.7136	6.75344	10.1986	6.78286	8.83576	7.18513		14.3024	4.02512	9.89183	6.21159	9.17258	6.37372	13.844	5.68911	14.5374	4.85711	13.0908	5.27274	9.50125	7.23298	11.8366	5.62205	14.6561	5.66774	8.43197	5.42455		4.28349	20.282	6.50277	10.8665	4.44748	15.1927	3.31556	9.6383
12.5713	8.57099	14.1989	6.38252	9.11203	8.24419	8.22692	6.45095	11.0703	7.62704	8.93169	5.2627	11.4834	6.3806	8.72448	6.74961	10.1717	6.79501	8.77052	7.18001		14.295	4.04501	9.84466	6.21749	9.16963	6.37888	13.7607	5.59552	14.2456	4.84237	13.0886	5.23811	9.45704	7.20203	11.8557	5.6191	14.6598	5.66995	8.33838	5.41792		4.33518	20.298	6.50812	10.9324	4.43144	15.1286	3.31378	9.6579
12.5329	8.53262	14.2353	6.36909	9.19901	8.31326	8.14314	6.55839	11.0869	7.6328	8.88308	5.26078	11.502	6.38507	8.72831	6.74193	10.1673	6.79693	8.68866	7.14867		14.2876	4.07302	9.7916	6.20864	9.15858	6.3973	13.6509	5.47392	13.7917	4.83943	13.0872	5.20789	9.40693	7.17255	11.8602	5.57783	14.7091	5.66847	8.10403	5.40981		4.34053	20.3105	6.50634	11.002	4.40114	15.191	3.29773	9.68999
12.5329	8.39448	14.2718	6.37164	9.19709	8.31454	8.06832	6.70676	11.1835	7.63408	8.87221	5.26973	11.548	6.39467	8.72192	6.73618	10.1871	6.80205	8.63239	7.08088		14.2803	4.06344	9.75255	6.2057	9.14532	6.40614	13.6376	5.41792	13.0555	4.88364	13.0916	5.16883	9.36566	7.15634	11.8557	5.52846	14.7968	5.66332	7.94928	5.4135		4.34766	20.3105	6.51347	11.0037	4.39222	15.3086	3.26921	9.78803
12.4907	8.17896	14.2481	6.38124	9.19197	8.29088	8.05681	6.68373	11.4131	7.55478	8.85302	5.27165	11.5992	6.38443	8.72384	6.74129	10.2075	6.80716	8.63111	7.0003		14.2773	4.06344	9.74297	6.20349	9.14458	6.40541	13.0651	5.4017	11.8948	4.99492	13.0776	5.11283	9.34355	7.12465	11.8484	5.47982	14.9273	5.64858	7.93527	5.40392		4.33697	20.3016	6.53486	11.0037	4.35657	15.355	3.22108	9.90568
12.4005	8.08814	14.1944	6.38252	9.19389	8.27169	8.05681	6.62746	11.5506	7.3789	8.76924	5.27229	11.626	6.37612	8.71872	6.76815	10.2753	6.83594	8.62983	6.97024		14.2773	4.05091	9.72454	6.19685	9.14532	6.39877	11.7747	5.3877	10.9862	5.1482	13.0916	5.1062	9.27723	7.07601	11.8462	5.40907	15.0702	5.63605	7.93306	5.40023		4.33162	20.2837	6.56516	11.018	4.19614	15.3817	3.17295	9.96629
12.2905	8.09006	14.1036	6.38188	9.21244	8.27681	8.04721	6.55455	11.5787	7.22606	8.70913	5.27101	11.6158	6.4049	8.71872	6.77327	10.3335	6.86344	8.61768	6.96833		14.2766	4.05238	9.67443	6.19391	9.14605	6.39582	10.8049	5.34496	10.6207	5.26169	13.1299	5.11946	9.25364	7.04801	11.8432	5.37075	15.1108	5.63531	7.93159	5.3936		4.34944	20.2713	6.59725	11.1	4.10523	15.3371	3.0963	10.0429
12.1639	8.0453	14.0192	6.38763	9.25273	8.2896	8.03698	6.50275	11.5781	7.20303	8.70337	5.2627	11.6062	6.46757	8.71936	6.78286	10.2709	6.85065	8.58506	6.95873		14.2795	4.04575	9.63095	6.19464	9.14458	6.40246	10.673	5.27716	10.3789	5.30075	13.1645	5.12241	9.23596	7.01632	11.8476	5.36486	15.113	5.68321	7.90359	5.36486		4.38153	20.2641	6.61864	11.1446	4.10523	15.3157	3.05174	10.1445
12.0903	7.9353	14.0012	6.38635	9.32691	8.2864	8.03187	6.49827	11.5211	7.17106	8.70081	5.2627	11.5992	6.52002	8.73215	6.7803	10.2101	6.83978	8.5307	6.93955		14.2854	4.04575	9.57568	6.19538	9.13795	6.43636	10.6612	5.21526	10.0724	5.29632	13.1925	5.1202	9.20574	6.97579	11.858	5.32212	15.1402	5.75175	7.92496	5.29927		4.45818	20.257	6.62934	11.141	4.10167	15.683	3.04996	10.1517
12.0807	7.81123	14.1151	6.4017	9.42732	8.29215	8.02803	6.49955	11.39	7.07257	8.68866	5.232	11.5947	6.53792	8.73407	6.7835	10.2133	6.8385	8.48593	6.93123		14.2965	4.04575	9.48062	6.1917	9.18585	6.45478	10.3974	5.19463	9.76213	5.2919	13.1948	5.12167	9.21238	6.96842	11.8727	5.27643	15.1764	5.79449	7.88369	5.244		4.55979	20.2623	6.63647	11.2194	4.05889	16.0181	3.04283	10.1481
12.082	7.71658	14.3472	6.4081	9.49959	8.26402	8.02547	6.51234	11.2346	7.0649	8.67332	5.17892	11.5941	6.53856	8.71616	6.82571	10.2574	6.80525	8.46227	7.02269		14.3031	4.04944	9.39219	6.17917	9.26765	6.44594	9.65011	5.20568	9.79087	5.29927	13.1859	5.12609	9.44746	6.97211	11.9081	5.33612	15.2891	5.79449	7.88148	5.22853		4.6293	20.2713	6.63647	11.551	3.93411	16.2266	2.99648	10.1499
12.0827	7.63216	14.4962	6.40746	9.53093	8.24035	8.02355	6.52065	11.1342	7.06809	8.64134	5.19107	11.5602	6.54368	8.71872	6.82763	10.3169	6.77135	8.44756	7.11606		14.3053	4.05312	9.34429	6.17843	9.29786	6.40762	8.64347	5.21895	10.2212	5.3059	13.1579	5.14157	9.71938	6.96842	11.9324	5.37149	15.4586	5.79228	7.90359	5.2499		4.66139	20.2713	6.6632	11.7346	3.93054	16.7418	2.88775	10.1517
12.0865	7.59251	14.5468	6.40746	9.5386	8.2346	8.0146	6.51618	11.0965	7.05658	8.6132	5.18084	11.5064	6.54432	8.70273	6.86216	10.3598	6.75472	8.43093	7.1103		14.2965	4.07449	9.28238	6.17696	9.29049	6.36193	7.77904	5.202	10.5845	5.30885	13.1336	5.15041	9.75697	6.96916	11.9272	5.37591	15.6458	5.79375	7.9058	5.31033		4.66496	20.232	6.73985	11.7488	3.85746	17.6955	2.82179	10.1945
12.089	7.63024	14.4905	6.41257	9.54116	8.24355	8.0082	6.51938	11.0805	7.02269	8.61128	5.22816	11.4917	6.54624	8.6407	6.92868	10.3431	6.75984	8.43989	7.11094		14.2884	4.13934	9.24038	6.16443	9.28017	6.31255	7.04948	5.18726	10.7194	5.3059	13.0746	5.15925	9.73339	6.9581	11.914	5.37223	15.9096	5.79449	7.91685	5.34128		4.67922	20.1803	6.85037	11.7328	3.84676	18.3425	2.82536	10.608
12.0865	7.64111	14.3798	6.4292	9.53732	8.23076	8.00181	6.52321	11.0805	7.12053	8.61256	5.35863	11.509	6.54368	8.5064	6.95873	10.2139	6.78862	8.45779	7.12117		14.2898	4.20272	9.22859	6.16148	9.2728	6.31697	6.59701	5.17989	10.7047	5.31327	12.9575	5.15852	9.71644	6.936	11.9339	5.37296	16.1123	5.79228	7.95591	5.34201		4.73448	20.1411	6.97515	11.7346	3.81824	18.5047	2.82714	11.1553
12.0788	7.63664	14.2865	6.42217	9.49383	8.22692	8.01076	6.52513	11.1118	7.25292	8.59849	5.36119	11.5186	6.54304	8.37657	6.98879	10.0067	6.74705	8.46099	7.11606		14.2891	4.23735	9.22269	6.16959	9.31334	6.33171	6.57048	5.15852	10.8248	5.35012	12.8919	5.16957	9.73191	6.92126	11.9597	5.3597	16.1734	5.7768	8.00307	5.34201		4.78082	20.1001	7.05537	11.797	3.80042	18.4905	2.82357	11.5046
12.0622	7.63664	14.0882	6.39467	9.43627	8.23588	8.03123	6.52513	11.2218	7.25228	8.59529	5.37206	11.5192	6.55007	8.38105	6.94211	9.8686	6.72083	8.48401	7.06873		14.2876	4.25209	9.20648	6.16959	9.34355	6.35087	6.65154	5.13273	10.8911	5.38991	12.8919	5.18431	9.93383	6.89546	11.9714	5.33464	16.2007	5.76428	8.01044	5.34496		4.79152	20.0574	7.0625	11.9235	3.80398	18.4388	2.79505	11.8433
12.0053	7.63728	13.7243	6.37804	9.39662	8.2621	8.04274	6.52513	11.3574	7.25356	8.59465	5.39508	11.5179	6.5392	8.4239	6.88775	9.85069	6.74833	8.56076	7.04315		14.2898	4.24104	9.20427	6.17032	9.34502	6.36561	6.48573	5.15631	10.7231	5.4216	12.9132	5.1821	10.2993	6.86746	12.0002	5.33391	16.2059	5.75543	7.94412	5.35086		4.79152	20.0253	7.03932	12.1784	3.80398	18.4031	2.76297	12.1143
11.8959	7.64111	13.4954	6.40106	9.35186	8.26082	8.04338	6.52641	11.3568	7.24141	8.60105	5.41171	11.5103	6.55519	8.46419	6.88966	9.85133	6.83914	8.64645	7.06873		14.2928	4.23441	9.20427	6.15116	9.31628	6.37077	6.36266	5.14525	10.6649	5.44445	12.9184	5.18284	10.5565	6.8763	12.0356	5.37665	16.2213	5.75248	7.87411	5.34717		4.80934	19.9932	7.00724	12.7382	3.7915	18.3889	2.78079	12.1517
11.7872	7.66989	13.4135	6.35118	9.26424	8.26274	8.0421	6.52641	11.227	7.21071	8.64837	5.44688	11.5084	6.60955	8.50256	6.88966	9.85773	6.96897	8.68291	7.13269		14.2979	4.2403	9.1969	6.12906	9.22196	6.35972	6.36487	5.11283	10.698	5.44224	12.8904	5.19021	10.6995	6.88146	12.0768	5.42897	16.2272	5.75617	7.8321	5.34938		4.84321	19.9754	6.95198	13.4851	3.78972	18.3764	2.78614	12.1446
11.6638	7.69419	13.3291	6.19641	9.17215	8.26593	8.02739	6.52577	11.1764	7.23437	8.69954	5.45456	11.5026	6.64025	8.48273	6.90309	9.87116	7.00158	8.68035	7.19024		14.3083	4.2403	9.18216	6.14158	9.20353	6.34645	6.39288	5.10693	10.7577	5.45476	12.886	5.2101	10.7658	6.87999	12.1174	5.44224	16.2442	5.82249	7.78936	5.35086		4.86817	19.9754	6.85929	14.0893	3.79863	18.3693	2.77188	12.1499
11.5825	7.72553	13.2645	6.14973	9.12482	8.27936	7.99669	6.52257	11.1873	7.23245	8.73151	5.43409	11.5122	6.6492	8.39	7.01501	9.8654	6.99902	8.63175	7.20239		14.3178	4.17619	9.16005	6.20349	9.19395	6.33908	6.39361	5.11062	10.7901	5.49898	12.8712	5.19242	10.7813	6.88073	12.1387	5.43708	16.2626	5.97209	7.82842	5.35086		4.89669	19.9914	6.80759	14.4566	3.79685	18.4103	2.76653	12.1838
11.5819	7.73832	13.2658	6.13822	9.11011	8.26146	8.04657	6.51042	11.1911	7.1928	8.78331	5.42898	11.541	6.66519	8.26018	7.09559	9.84366	6.98495	8.52175	7.19792		14.3186	4.10102	9.14753	6.26465	9.18069	6.32508	6.40541	5.10398	10.8093	5.55278	12.8749	5.202	10.7747	6.88367	12.1417	5.43929	16.2655	6.07894	7.86305	5.35012		4.93234	19.954	6.80937	14.4815	3.74694	18.4851	2.76475	12.3674
11.5691	7.71658	13.1961	6.08194	9.1082	8.22756	8.10349	6.49124	11.1937	7.26443	8.86198	5.42962	11.5525	6.74065	8.10733	7.12501	9.83534	7.02205	8.46803	7.1896		14.3186	4.06565	9.13868	6.28086	9.18585	6.31034	6.45625	5.09809	10.799	5.62057	12.8587	5.22705	10.7585	6.88588	12.1527	5.46729	16.2773	6.10621	7.87927	5.35012		4.93056	19.9183	6.81829	14.3122	3.59364	18.5172	2.77366	12.6865
11.5697	7.70762	13.0068	6.12478	9.1082	8.32157	8.12012	6.47717	11.1937	7.36867	8.93872	5.43473	11.5429	6.79118	7.94425	7.13524	9.83918	7.09239	8.45651	7.22989		14.3193	4.04354	9.12763	6.28013	9.22122	6.31034	6.60585	5.11135	10.7857	5.70532	12.8189	5.28895	10.7577	6.90431	12.163	5.51003	16.284	6.10326	7.98317	5.35749		4.92877	19.8827	6.81472	14.2248	3.46173	18.4602	2.80575	12.9877
11.571	7.75559	12.8322	6.14205	9.09157	8.47954	8.115	6.47972	11.1451	7.41983	9.00011	5.45264	11.5365	6.79054	7.89437	7.1378	9.8443	7.11926	8.49169	7.27082		14.3016	4.01406	9.15563	6.27128	9.26544	6.31697	6.71197	5.11872	10.8543	5.77754	12.7931	5.33907	10.7673	6.92715	12.1734	5.54762	16.284	6.10326	8.19689	5.35528		4.95551	19.986	6.81116	14.1196	3.32625	18.3372	2.82001	13.2284
11.5614	7.8189	12.7139	6.14205	9.01099	8.54285	8.11117	6.48996	11.0863	7.4096	9.00139	5.45903	11.5167	6.80269	7.97047	7.14356	9.80656	7.09623	8.54541	7.25611		14.2677	4.00301	9.22048	6.2676	9.32365	6.31845	6.76355	5.13051	10.9029	5.77164	12.7828	5.33022	10.7518	6.92715	12.1947	5.60068	16.2847	6.10105	8.2131	5.35528		4.96977	20.0698	6.81472	14.0715	3.11056	18.3015	2.83249	13.3728
11.5454	7.9078	12.6	6.12926	8.88628	8.53901	8.09262	6.52897	11.0517	7.41344	8.90099	5.40339	11.502	6.82571	8.05745	7.13333	9.73749	7.07705	8.58378	7.21774		14.2434	4.01259	9.22343	6.2676	9.41577	6.31697	6.78566	5.14304	11.0591	5.74585	12.7666	5.31548	10.757	6.94337	12.2073	5.69058	16.2847	6.10105	8.28458	5.35823		4.96443	20.0894	6.82364	14.0662	3.09096	18.3996	2.83605	13.4031
11.532	8.03059	12.4824	6.12351	8.83767	8.56715	8.05553	6.5635	11.021	7.40321	8.80634	5.36694	11.5032	6.88199	8.10413	7.10838	9.7279	7.07577	8.62855	7.12245		14.236	4.01259	9.21606	6.26981	9.53957	6.31624	6.77534	5.13125	11.5794	5.75101	12.76	5.30738	10.754	6.98758	12.2102	5.73553	16.2921	6.11284	8.5204	5.35896		4.96443	20.077	6.8272	14.068	3.08561	18.4994	2.83427	13.3995
11.4911	8.07471	12.4657	6.13694	8.8364	8.58122	8.01524	6.57054	11.0102	7.43966	8.78523	5.43793	11.4879	6.93123	8.14314	7.07257	9.70871	7.04379	8.6989	6.99455		14.2368	4.00006	9.2249	6.27055	9.73339	6.31771	6.77977	5.12609	11.8683	5.81586	12.7644	5.27937	10.7835	7.02222	12.2382	5.74806	16.2935	6.14969	8.75695	5.36044		4.96264	20.1037	6.83077	13.8612	3.07313	18.6063	2.8307	13.4227
11.4598	8.08111	12.4293	6.17019	8.83448	8.57419	7.97623	6.57118	11.0089	7.4371	8.81977	5.58374	11.4789	6.93443	8.23715	7.06042	9.66651	7.01437	8.75773	6.91269		14.2331	4.00006	9.20574	6.28602	9.87193	6.31181	6.86599	5.12536	11.8609	5.9743	12.8211	5.19389	10.8248	7.04948	12.2596	5.73185	16.2899	6.18285	8.91023	5.3597		4.93769	20.4049	6.85216	13.6241	3.07313	18.7133	2.82892	13.4851
11.4796	8.04594	12.3129	6.1881	8.82424	8.55948	8.02419	6.57246	10.982	7.46396	8.89139	5.71996	11.4738	6.94211	8.32541	7.0553	9.66651	7.01949	8.775	6.89094		14.2301	3.99859	9.18437	6.29118	9.89625	6.29634	7.04285	5.11946	11.8933	6.0981	12.8712	5.12388	10.8705	7.10107	12.2603	5.71932	16.2965	6.21749	8.9655	5.3597		4.91808	20.9397	6.87533	13.5867	3.07135	18.7365	2.8307	13.5528
11.4821	7.9596	12.2796	6.22455	8.81081	8.52686	8.0728	6.57501	10.9622	7.51129	8.91058	5.75833	11.4904	6.96641	8.30494	7.04059	9.61598	6.98304	8.73151	6.88902		14.2309	3.99859	9.17848	6.2816	9.94783	6.24696	7.17771	5.1062	11.8417	6.10842	12.8513	5.07377	10.8933	7.14749	12.2706	5.7208	16.2994	6.23517	9.02962	5.36412		4.92699	21.5547	6.83968	13.5849	3.06778	18.7953	2.83962	13.5492
11.4841	7.90716	12.2911	6.27507	8.7961	8.50768	8.05617	6.5731	10.959	7.57652	8.87733	5.76345	11.5103	7.01565	8.22245	7.03676	9.54755	6.87687	8.5889	6.8967		14.2316	3.99343	9.16963	6.28013	10.107	6.20422	7.23224	5.10546	11.8012	6.09737	12.813	5.03545	10.8911	7.16223	12.292	5.72964	16.298	6.2396	9.27649	5.36338		4.93056	22.2249	6.77016	13.5724	3.06778	18.9201	2.82714	13.5136
11.4796	7.95128	12.2911	6.30257	8.7782	8.51919	8.00309	6.58013	10.9628	7.64751	8.86453	5.76473	11.5263	7.07769	8.16169	7.03164	9.55587	6.80013	8.35931	6.90181		14.2316	3.95511	9.17184	6.28013	10.2035	6.19096	7.31552	5.10546	11.7961	6.07452	12.8115	5.0325	10.8948	7.16813	12.2935	5.74659	16.284	6.31034	9.45262	5.35454		4.93234	22.9665	6.70955	13.5849	3.06778	19.011	2.80931	13.5118
11.4757	8.0971	12.2873	6.32368	8.76605	8.52366	7.87262	6.63321	10.9507	7.67117	8.85494	5.75769	11.5563	7.09559	8.13931	7.06937	9.55715	6.78222	8.21477	6.93187		14.2324	3.96985	9.16669	6.28086	10.2249	6.18875	7.55281	5.09072	11.8137	6.05315	12.8285	5.03324	10.8977	7.17697	12.2942	5.78638	16.27	6.35603	9.41872	5.3538		4.93769	23.8132	6.70599	13.5974	3.06244	19.0556	2.7897	13.5082
11.486	8.20326	12.3103	6.33135	8.77628	8.52047	7.70315	6.67862	10.9436	7.67821	8.82616	5.75258	11.5941	7.09559	8.1214	7.11989	9.56546	6.78286	8.16041	7.11798		14.2331	3.98164	9.16005	6.27939	10.2507	6.20275	7.824	5.05608	11.827	6.04505	12.8558	5.01187	10.883	7.17108	12.3126	5.91977	16.267	6.36045	9.5381	5.35307		4.93947	24.6777	6.72203	13.5884	3.06244	19.1322	2.77366	13.5136
11.5	8.1975	12.3231	6.33071	8.77628	8.52175	7.64303	6.6735	10.943	7.6814	8.76924	5.76537	11.6088	7.16594	8.11564	7.14676	9.56418	6.80333	8.12524	7.29449		14.2331	3.98385	9.04657	6.27497	10.2507	6.23444	7.91317	4.99934	11.8263	6.03399	12.7968	4.9647	10.8742	7.12686	12.3377	6.10547	16.2722	6.3575	9.61621	5.35233		4.93947	25.266	6.68638	13.5867	3.07135	19.2356	2.77901	13.5136
11.5141	8.21733	12.3238	6.31345	8.76157	8.51343	7.62512	6.67606	10.9494	7.65838	8.64965	5.75194	11.5602	7.32007	8.11373	7.1653	9.57058	6.83211	8.10157	7.32007		14.2316	3.98753	9.04657	6.27423	10.275	6.26686	7.90359	4.88585	11.8277	6.0281	12.6023	4.9367	10.8815	7.09001	12.3348	6.18138	16.2795	6.34056	9.53515	5.34422		4.93947	25.4353	6.64716	13.5867	3.08917	19.2962	2.77901	13.5154
11.5147	8.28064	12.3231	6.2917	8.75198	8.40535	7.60786	6.63705	10.9788	7.64687	8.48209	5.73851	11.4156	7.49594	8.10861	7.14548	9.57058	6.8417	8.09774	7.31303		14.2353	3.9949	9.17111	6.27423	10.7658	6.30371	7.9139	4.73626	11.8255	6.03104	12.4895	4.93375	10.8705	7.08928	12.3156	6.16664	16.2832	6.32876	9.39882	5.34422		4.9359	25.4068	6.68638	13.6615	3.09809	18.9183	2.77901	13.5154
11.4898	8.37721	12.2764	6.27891	8.75198	8.21093	7.59826	6.54048	11.014	7.62768	8.38233	5.77304	11.2551	7.58547	8.10925	7.05914	9.5693	6.8417	8.09966	7.26891		14.2486	3.98827	9.26396	6.28971	11.7541	6.34498	8.12909	4.56529	11.827	6.03989	12.4556	4.93449	10.8557	7.07454	12.3038	6.12242	16.2913	6.31918	9.38113	5.34496		4.9056	25.5476	6.75055	13.8362	3.07848	18.4299	2.78614	13.5154
11.4502	8.49744	12.0615	6.28083	8.73407	8.21925	7.60146	6.71443	11.0268	7.56565	8.33436	5.82421	11.1656	7.58931	8.1182	7.01501	9.56418	6.84106	8.10285	7.24332		14.2589	3.98901	9.28386	6.29781	12.7305	6.37814	8.45997	4.39432	11.8631	6.04062	12.4269	4.95291	10.8528	6.95737	12.2964	6.07894	16.3061	6.29339	9.67148	5.35454		4.8646	25.6902	6.79333	13.9182	3.01074	18.3087	2.77901	13.5154
11.4259	8.63175	11.8185	6.28403	8.68291	8.32989	7.61937	6.88007	11.0319	7.53111	8.30303	5.83508	11.124	7.60082	8.11948	7.01565	9.5418	6.83594	8.10413	7.27082		14.2567	4.01849	9.2728	6.30076	13.4615	6.39361	8.52482	4.27788	11.9552	6.04062	12.3827	4.96544	10.8462	6.87409	12.295	6.02736	16.323	6.26097	10.1181	5.36928		4.85034	25.7027	6.81116	13.9343	2.98222	18.3104	2.78079	13.5278
11.4227	8.82616	11.658	6.26164	8.65349	8.34843	7.66669	6.86728	11.0409	7.59059	8.29215	5.79862	11.1163	7.63664	8.12332	7.01757	9.51941	6.84234	8.10349	7.28681		14.2552	4.02438	9.30081	6.30223	13.8845	6.40614	8.51745	4.2263	12.1704	6.0502	12.3156	4.97207	10.8454	6.83725	12.2957	6.00009	16.3333	6.24991	10.687	5.37812		4.88421	25.7473	6.84503	13.9343	2.97509	18.3461	2.78257	13.6187
11.4246	9.14273	11.5557	6.24502	8.65349	8.29727	7.76326	6.89926	11.0434	7.74408	8.29024	5.7756	11.1182	7.64623	8.12524	7.03676	9.49703	6.90949	8.09006	7.28809		14.2545	4.01996	9.49315	6.31697	14.0407	6.43046	8.51745	4.21893	12.5883	6.05536	12.2183	4.97502	10.8484	6.7665	12.2957	5.99641	16.34	6.23886	11.4364	5.37812		4.96621	26.0218	6.85572	13.9182	2.97866	18.4334	2.77901	13.6936
11.4297	9.40941	11.5141	6.22839	8.62983	8.26721	7.88861	6.92676	11.023	7.87134	8.29088	5.83316	11.0939	7.64367	8.12588	7.07641	9.4593	7.01373	8.06768	7.33734		14.253	4.03617	9.73339	6.32139	14.1108	6.45404	8.5543	4.20567	13.0415	6.0502	12.2139	4.97429	10.8469	6.63238	12.2964	6.00599	16.3392	6.22117	12.1638	5.36633		4.9876	26.3284	6.84681	13.9129	2.9947	18.5814	2.76118	13.6918
11.4412	9.41901	11.5052	6.2156	8.57738	8.29024	7.96727	6.94019	10.9897	7.91035	8.27744	5.88752	10.9616	7.67309	8.12652	7.09431	9.43052	7.08728	8.04402	7.361		14.2456	4.07081	9.76729	6.32287	14.2478	6.46731	8.56167	4.19756	13.3922	6.03841	12.2795	4.9765	10.8602	6.53658	12.2935	6.01704	16.3326	6.21159	12.6774	5.36191		4.96621	26.7134	6.8682	13.9111	3.00005	18.7757	2.75762	13.7507
11.4009	9.34035	11.5103	6.22263	8.52366	8.29855	7.96472	6.98431	10.9724	7.91483	8.25058	5.90543	10.6757	7.74727	8.11884	7.09815	9.40622	7.15251	8.02803	7.35204		14.2471	4.07302	9.65453	6.32213	14.4357	6.48205	8.55577	4.17987	13.5897	6.03178	12.2537	4.9765	10.8771	6.4791	12.2544	6.01999	16.323	6.38698	12.9206	5.36191		4.94838	27.4853	6.9092	13.9253	3.00005	18.9522	2.82179	13.8505
11.383	9.29302	11.5032	6.23734	8.50384	8.29791	7.95704	7.086	10.9686	8.02931	8.25442	5.91054	10.3367	7.83297	8.08175	7.10391	9.36145	7.24268	8.03314	7.34821		14.2581	4.05828	9.6059	6.31918	14.5293	6.49605	8.53366	4.19903	13.6634	6.03031	12.2603	4.97723	10.8727	6.41351	12.2051	6.02294	16.3223	6.47468	12.9339	5.36412		4.92521	28.0913	6.93772	13.9521	3.00005	19.0324	2.94122	13.9218
11.4188	9.2879	11.4591	6.24374	8.51855	8.30431	7.9532	7.1167	10.9686	8.15913	8.24867	5.9067	9.97796	7.92954	8.02547	7.10838	9.28982	7.31751	8.03314	7.35077		14.2618	4.05681	9.70612	6.34498	14.5743	6.50047	8.50197	4.20051	13.6723	6.03399	12.2051	4.97797	10.8734	6.33024	12.194	6.00009	16.3429	6.4732	12.8285	5.35823		4.88956	28.2233	6.96802	13.9521	3.00005	19.0128	3.04105	13.9396
11.4687	9.28918	11.4271	6.21816	8.49169	8.34651	7.95512	7.11862	10.9686	8.19686	8.24995	5.9195	9.57825	8.02739	7.98582	7.10455	9.2329	7.34181	8.03506	7.38658		14.2265	4.08481	9.84466	6.50268	14.6384	6.49973	8.47102	4.20124	13.6458	6.02073	12.1026	4.97797	10.8786	6.23812	12.1829	5.92419	16.3643	6.51889	12.7268	5.35233		4.86104	28.2821	6.98941	13.9503	2.9947	18.9932	3.12483	13.9699
11.5256	9.2943	11.4137	6.20089	8.4175	8.45012	7.96535	7.11798	10.9686	8.19686	8.23012	5.92205	9.22075	8.0632	7.9807	7.08472	9.20668	7.3239	8.03698	7.40768		14.1903	4.10544	9.88962	6.64859	14.701	6.50121	8.42828	4.21156	13.7629	5.99493	11.953	4.98534	10.8734	6.20054	12.1233	5.82176	16.379	6.66554	12.6568	5.37149		4.82895	28.4282	6.98941	13.9307	2.99113	18.9949	3.19256	14.1
11.5634	9.27064	11.4137	6.19769	8.29343	8.43477	7.97942	7.11094	10.968	8.19878	8.16936	5.93932	9.02378	8.05041	7.97047	7.12181	9.20476	7.31111	8.04082	7.42175		14.1881	4.10471	9.88225	6.72523	14.7401	6.513	8.44597	4.23588	13.9125	5.96472	11.4939	5.01187	10.8742	6.21601	12.0577	5.68542	16.4056	6.73187	12.5868	5.38549		4.80043	28.6119	7.00367	13.9663	2.97866	19.0306	3.25139	14.248
11.5717	9.18686	11.3773	6.17915	8.17064	8.37657	7.99925	7.10582	10.936	8.19686	8.1003	5.96234	8.93232	8.08878	7.93338	7.17873	9.21692	7.40577	8.04274	7.43326		14.2051	4.10397	10.0186	6.78419	14.7755	6.52479	8.70168	4.25209	13.9368	5.93819	10.9729	5.04135	10.8977	6.20643	12.0127	5.58741	16.4483	6.73702	12.5337	5.34865		4.78261	28.8061	7.07141	14.0127	2.95905	19.1215	3.31556	14.2872
11.5742	9.09924	11.2052	6.15548	8.03187	8.35419	8.03187	7.13077	10.7575	8.18983	8.02803	5.96426	8.88116	8.15338	7.91611	7.17234	9.23674	7.48635	8.04274	7.43263		14.2183	4.10692	10.5418	6.79819	14.7954	6.5211	9.20427	4.28083	13.9368	5.93819	10.9869	5.05977	10.9095	6.1998	11.9884	5.58594	16.519	6.73702	12.5551	5.34422		4.77191	28.9969	7.16945	14.043	2.94657	19.2249	3.40112	14.2783
11.5857	9.08325	10.9257	6.18106	7.81634	8.35994	8.08367	7.15059	10.3898	8.18919	7.96024	5.96362	8.85302	8.19431	7.94169	7.10263	9.27383	7.45053	8.0357	7.43646		14.2228	4.17545	11.1247	6.79893	14.7976	6.52479	9.67075	4.30589	14.0186	5.93819	10.7445	5.08188	10.8948	6.19685	11.967	5.53951	16.6119	6.73187	12.5551	5.39434		4.74874	29.0379	7.2871	14.0483	2.94479	19.2926	3.44034	14.3033
11.6062	9.07494	10.7179	6.18554	7.62257	8.37913	8.12076	7.17937	10.0924	8.19367	7.87646	5.9681	8.84087	8.21477	7.9871	7.02652	9.36784	7.36931	8.01716	7.43582		14.2346	4.24399	11.2809	6.77756	14.8234	6.51079	10.0517	4.31326	14.4682	5.93451	9.92278	5.14378	10.8808	6.19022	11.9619	5.51077	16.6885	6.72818	12.6428	5.41571		4.72556	29.045	7.43149	14.0555	2.94835	19.3069	3.44034	14.4369
11.603	9.12035	10.6156	6.17531	7.53047	8.42198	8.11884	7.20239	9.98371	8.19367	7.78053	6.01926	8.84215	8.21221	8.02419	6.98304	9.48296	7.31495	7.99221	7.43199		14.2574	4.24472	11.2802	6.70386	14.8845	6.51005	10.5027	4.32284	14.858	5.93156	9.27059	5.22042	10.8719	6.19096	11.9692	5.5093	16.7364	6.72155	12.7629	5.41276		4.70239	29.0557	7.52418	14.0644	2.9537	19.3051	3.45282	14.6348
11.5557	9.24633	10.5587	6.16635	7.58547	8.45907	8.10797	7.20112	9.90889	8.18855	7.69867	6.05636	8.86389	8.21285	8.05361	6.98559	9.52773	7.3092	7.98262	7.43582		14.2508	4.24472	11.3436	6.6169	14.9604	6.51079	10.8462	4.328	14.9545	5.93156	9.07752	5.26685	10.8697	6.18433	11.9737	5.48277	16.7674	6.70976	12.8447	5.41718		4.681	29.0575	7.56874	14.0573	2.9537	19.3764	3.45816	14.8861
11.4297	9.34226	10.5305	6.16635	7.76262	8.48593	8.1489	7.18001	9.84557	8.21157	7.62385	5.98601	8.93041	8.21605	8.06512	6.98815	9.54116	7.3092	7.97367	7.44733		14.2346	4.21451	11.558	6.56532	15.0503	6.50563	10.9405	4.33463	15.001	5.92861	9.20722	5.2919	10.8742	6.18433	11.953	5.43929	16.7888	6.7046	12.9096	5.43118		4.66317	29.0575	7.5937	14.0537	2.94122	19.5368	3.47242	15.1856
11.2346	9.41069	10.5318	6.16763	7.94041	8.55564	8.22309	7.20751	9.84749	8.2589	7.54774	5.92141	9.00907	8.22245	8.05169	6.98815	9.53988	7.32263	7.98518	7.45565		14.2346	4.1983	12.1741	6.53732	15.1292	6.50194	10.9221	4.30147	15.0349	5.93524	9.31776	5.30738	10.8852	6.18727	11.8955	5.37591	16.8109	6.70607	12.9302	5.45182		4.64178	29.1092	7.59192	14.0555	2.93231	19.6723	3.5669	15.3924
11.1054	9.45034	10.4909	6.1638	8.0146	8.65797	8.32541	7.23821	9.83534	8.34332	7.50042	5.92333	9.04105	8.22692	8.02419	6.97216	9.54563	7.34757	7.98134	7.49914		14.2353	4.19314	13.0901	6.46952	15.1749	6.49531	11.0083	4.20198	15.0231	5.96251	9.04951	5.31917	10.8926	6.17917	11.855	5.29485	16.8197	6.72007	12.9199	5.48424		4.63822	29.4051	7.6044	14.059	2.943	19.7276	3.60968	15.4477
11.0728	9.44843	10.3828	6.15996	8.0357	8.75709	8.44244	7.24396	9.84302	8.43413	7.49466	5.95147	9.02186	8.26146	8.01524	6.90437	9.55842	7.33286	7.97111	7.53687		14.239	4.18061	13.6222	6.32287	15.2014	6.50415	11.3082	4.1305	15.0268	5.9942	8.91245	5.41423	10.8889	6.1858	11.8417	5.21968	16.816	6.73334	12.9523	5.45034		4.66139	29.9238	7.61331	14.0519	2.96261	19.7614	3.50273	15.4494
11.0773	9.44971	10.3329	6.15868	8.05937	8.84727	8.52878	7.25548	9.85389	8.41878	7.49658	5.99176	9.00395	8.25442	8.01971	6.86025	9.56034	7.306	7.96599	7.47036		14.2043	4.18061	13.7747	6.1799	15.2007	6.51742	11.4762	4.12018	15.0599	6.03326	8.95298	5.55278	10.8727	6.19243	11.8351	5.19389	16.819	6.76724	12.9788	5.34717		4.67209	30.3677	7.59727	14.043	2.97331	19.7971	3.44212	15.428
11.0831	9.44203	10.3297	6.15356	8.08814	8.88692	8.56587	7.25611	9.859	8.35931	7.51129	5.94252	9.00075	8.23076	8.0178	6.85321	9.5629	7.33542	7.97367	7.34821		14.1623	4.15261	13.8035	6.06568	15.1778	6.51889	11.5123	4.1504	15.071	6.10179	8.86307	5.60068	10.8602	6.19243	11.8093	5.2101	16.8197	6.86451	12.9729	5.26464		4.67387	30.6582	7.51527	14.0305	2.95013	19.7793	3.4439	15.314
11.0127	9.43819	10.3278	6.14525	8.10349	8.88884	8.56587	7.25739	9.85581	8.335	7.53367	5.87665	9.00011	8.29088	8.02803	6.84554	9.59935	7.33158	7.97751	7.27402		14.1646	4.10544	13.7924	5.99641	15.1653	6.52921	11.5227	4.15334	15.0621	6.18506	8.74295	5.60141	10.8498	6.1858	11.7445	5.21452	16.8197	6.93452	12.9693	5.21158		4.66674	30.84	7.41366	14.0109	2.92161	19.7543	3.44925	15.0947
10.8445	9.44843	10.3137	6.15356	8.07791	8.88884	8.57355	7.25356	9.85581	8.32221	7.55861	5.89008	8.99948	8.33053	8.03059	6.78862	9.64156	7.35013	7.98646	7.26891		14.1469	4.02954	13.7968	5.97062	15.1646	6.58153	11.5197	4.13492	15.0503	6.24107	9.0812	5.60436	10.8263	6.17917	11.6457	5.21231	16.8168	6.9242	12.9685	5.16589		4.65248	30.9399	7.35484	14.002	2.89309	19.7401	3.4546	14.9414
10.583	9.50407	10.3073	6.16955	7.96088	8.88948	8.58698	7.24908	9.84621	8.31901	7.50233	5.87921	9.00331	8.32349	8.02547	6.7899	9.68505	7.50169	8.00628	7.27146		14.1307	3.905	13.8167	5.94261	15.1609	6.61101	11.5212	4.06712	15.0444	6.25065	10.3502	5.5992	10.7931	6.17548	11.533	5.22853	16.7998	6.91757	12.9693	5.11504		4.63644	31.0183	7.31384	14.0038	2.8824	19.7365	3.47242	14.863
10.198	9.57441	10.3073	6.12926	7.80931	8.88308	8.60105	7.25036	9.79761	8.32349	7.28809	5.87089	9.03529	8.32349	8.01652	6.79693	9.74325	7.63152	8.0114	7.26891		14.1314	3.79667	13.8307	5.87997	15.1587	6.6029	11.5212	3.98974	15.0135	6.25655	12.1535	5.61026	10.7761	6.16959	11.4364	5.23958	16.7858	6.95958	12.9693	5.04282		4.61504	31.0272	7.33166	14.0038	2.89844	19.7329	3.50273	14.9165
9.80145	9.60191	10.2875	6.06915	7.71786	8.87477	8.61448	7.26763	9.75988	8.32349	7.00158	5.88816	9.11139	8.32285	8.00437	6.79885	9.76947	7.58547	7.99221	7.23245		14.1314	3.72519	13.8307	5.8026	15.1653	6.60511	11.519	3.95364	15.0128	6.25876	13.2456	5.63163	10.7702	6.15559	11.3974	5.25948	16.7807	7.01043	12.984	4.95144		4.60435	31.0237	7.39227	13.9824	2.91448	19.7311	3.54551	15.5261
9.55651	9.58593	10.2856	6.01734	7.64431	8.87541	8.59529	7.32838	9.80017	8.32413	6.81676	5.88816	9.20732	8.32541	8.00692	6.79885	9.77075	7.44925	7.9807	7.18257		14.1314	3.78709	13.8012	5.68248	15.1624	6.64196	11.5595	3.93816	15.0231	6.26244	13.3362	5.62352	10.7717	6.09442	11.4062	5.25063	16.7821	7.03401	13.0039	4.85048		4.60078	31.3588	7.43327	13.961	2.91805	19.7329	3.63642	16.2017
9.49383	9.58593	10.2824	5.97897	7.52408	8.84663	8.58122	7.39745	9.85581	8.29983	6.71315	5.82101	9.33523	8.32477	8.02035	6.80844	9.75476	7.43454	7.98262	7.16466		14.1299	3.99048	13.8226	5.45919	15.1344	6.66996	11.7563	3.87036	15.0113	6.2956	13.4306	5.57636	10.7747	6.00304	11.4011	5.25063	16.7821	7.06496	13.0149	4.73994		4.6097	31.7082	7.45823	13.9503	2.91983	19.7347	3.71842	16.5653
9.52453	9.57697	10.2594	5.95019	7.43263	8.81209	8.62791	7.45117	9.90121	8.23907	6.64217	5.73531	9.45674	8.32733	8.01204	6.79885	9.65116	7.49338	7.98262	7.14548		14.1196	4.0347	13.9302	5.24474	15.0938	6.68028	11.9781	3.76203	15.0157	6.37372	13.9228	5.59183	10.7761	5.94409	11.3775	5.25432	16.7807	7.08928	13.0194	4.61024		4.64357	31.9435	7.46357	13.9218	2.92518	19.749	3.74159	16.7792
9.53924	9.55715	10.2107	5.91822	7.42367	8.92529	8.67651	7.54582	9.91209	8.18152	6.60443	5.71996	9.51494	8.36378	7.99861	6.80652	9.44139	7.53047	7.94489	7.12053		14.1049	4.0288	13.9391	5.09367	15.0688	6.68618	12.0606	3.70529	15.0238	6.40025	14.4829	5.81439	10.7739	5.91461	11.3451	5.25727	16.7873	7.07454	13.0208	4.54392		4.71487	32.0968	7.45644	13.8843	2.90557	19.765	3.73803	16.9254
9.53924	9.55842	10.1065	5.9099	7.42047	9.28854	8.70465	7.66797	9.90889	8.1489	6.59228	5.72124	9.50854	8.39448	8.02419	6.80589	9.28151	7.53111	7.87838	7.11926		14.0931	4.02217	13.8396	4.93449	15.0725	6.68912	12.0776	3.6935	15.0172	6.40467	14.7909	6.19906	10.7725	5.88218	11.3244	5.25284	16.7858	7.05464	13.0289	4.51591		4.77369	32.1235	7.45644	13.8772	2.88061	19.7811	3.75229	17.1001
9.55842	9.56226	9.96261	5.94764	7.41472	9.50087	8.72128	7.67757	9.90505	8.25058	6.58972	5.72444	9.46889	8.38617	8.0664	6.80589	9.21756	7.43326	7.83105	7.10966		14.0864	4.0148	13.7718	4.85785	15.0798	6.69355	12.0754	3.69645	15.054	6.42825	14.8639	6.56532	10.7739	5.83134	11.3075	5.24916	16.7777	7.05022	13.0614	4.50707		4.78439	32.111	7.45644	13.8772	2.87883	19.8024	3.75229	17.4655
9.58273	9.56674	9.90697	5.94827	7.41664	9.49447	8.71936	7.68524	9.91464	8.32221	6.60443	5.73851	9.36912	8.335	8.07855	6.82827	9.17151	7.31495	7.80036	7.08024		14.0842	4.00817	13.7556	4.87922	15.0732	6.69576	12.0591	3.69645	15.1417	6.46362	14.8794	6.74955	10.768	5.77459	11.3023	5.2499	16.8168	7.0458	13.1469	4.53802		4.78617	32.0914	7.41723	13.8701	2.87705	19.8345	3.74872	17.9129
9.5693	9.5936	9.93191	5.94891	7.38914	9.42284	8.71872	7.70762	9.93575	8.32093	6.646	5.7513	9.24378	8.31774	8.08814	6.87623	9.07174	7.25292	7.7607	7.031		14.0805	4.00964	13.7917	4.93228	15.0629	6.69797	12.0606	3.72961	15.2051	6.43783	14.8993	6.79819	10.7526	5.67142	11.3023	5.23	16.8632	7.02664	13.2102	4.55129		4.79865	32.0575	7.34236	13.8683	2.87705	19.8737	3.74872	18.1197
9.4318	9.5936	9.93831	5.96874	7.28106	9.40366	8.71488	7.71658	9.94982	8.31965	6.70484	5.75705	9.11331	8.40343	8.09838	6.91077	8.83128	7.20943	7.69483	6.98367		14.0548	4.00522	13.8558	4.96323	15.0518	6.71049	12.0606	3.81436	15.2198	6.38035	14.9118	6.80114	10.7408	5.4894	11.2854	5.23221	16.8551	7.00895	13.2161	4.55055		4.80756	32.0468	7.28354	13.8701	2.8824	19.9165	3.83428	18.1678
9.05703	9.59935	9.93831	5.89583	7.12821	9.42988	8.70273	7.70698	9.95877	8.32541	6.76623	5.78583	8.95918	8.49553	8.09774	6.96577	8.58442	7.21135	7.61937	6.96513		13.97	4.0207	13.9029	4.95291	15.0629	6.72229	12.1129	3.83499	15.2191	6.37224	14.9052	6.77387	10.7209	5.37812	11.2655	5.23811	16.8433	6.9979	13.2102	4.55497		4.80578	32.0468	7.22649	13.8665	2.88418	19.9486	4.03037	18.2035
8.60233	9.62302	9.93575	5.84531	7.0585	9.42796	8.65988	7.69547	9.96836	8.37274	6.80972	5.80822	8.81977	8.46994	8.09838	6.96257	8.53773	7.25995	7.55158	6.98431		13.8587	4.03175	13.9	4.9507	15.0769	6.72302	12.1483	3.83278	15.2095	6.38403	14.9133	6.69428	10.701	5.34128	11.2655	5.24179	16.8381	6.99274	13.2036	4.53434		4.80934	32.0504	7.19975	13.8683	2.88418	19.954	4.10167	18.2801
8.27681	9.8168	9.92104	5.84339	7.07193	9.38831	8.54733	7.70379	9.96261	8.39128	6.83147	5.81333	8.77628	8.29471	8.09838	6.95617	8.54157	7.28234	7.51832	7.04251		13.8027	4.03322	14.0437	4.92344	15.0725	6.7186	12.1498	3.83573	15.1867	6.39214	14.9221	6.61912	10.6855	5.30075	11.2493	5.24474	16.8101	6.98095	13.1999	4.52255		4.80756	32.0415	7.20867	13.8861	2.88418	19.9308	4.0981	18.3764
8.05937	10.0688	9.90057	5.86578	7.07001	9.36721	8.4271	7.75175	9.94662	8.33053	6.8417	5.88624	8.78907	8.12012	8.09198	6.96321	8.55436	7.29768	7.51896	7.05722		13.7747	4.01701	14.5876	4.90575	15.0592	6.7186	12.1675	3.86299	15.1675	6.39288	14.9206	6.58079	10.6656	5.25653	11.0798	5.24842	16.7799	6.98242	13.1999	4.51886		4.78617	32.0219	7.18728	13.9147	2.88596	19.9219	4.0981	18.4334
7.86687	10.2331	9.87307	5.98473	7.06553	9.37424	8.32541	7.83745	9.91656	8.29471	6.84682	5.92845	8.8089	8.09582	8.08431	6.97472	8.59082	7.30216	7.51001	7.04187		13.7187	4.0148	15.4402	4.95365	15.0444	6.72302	12.1763	3.92195	15.1624	6.39435	14.9464	6.55721	10.6361	5.18505	10.8955	5.2499	16.7667	6.98537	13.1999	4.51591		4.8236	32.0041	7.13915	13.9467	2.90379	19.9237	4.0981	18.4513
7.66414	10.2421	9.88331	6.02246	7.03228	9.38895	8.19559	7.86879	9.87243	8.29599	6.84234	5.93165	8.82552	8.12396	8.07535	6.976	8.61192	7.3271	7.45373	7.16082		13.5824	4.04354	16.4048	5.00229	15.0275	6.74366	12.1785	3.98385	15.1447	6.39804	15.1786	6.56679	10.5978	5.09662	10.8653	5.24548	16.7556	6.98979	13.1962	4.52181		4.87886	31.9078	7.1035	13.9949	2.93409	19.9219	4.09988	18.4566
7.56117	10.29	9.89738	6.02118	7.02077	9.3736	8.04594	7.87966	9.82767	8.30175	6.84106	5.93101	8.83767	8.1278	8.06832	6.96065	8.60936	7.33414	7.32902	7.46972		13.4468	4.07891	17.1469	5.01482	15.0216	6.75692	12.1793	3.99933	15.1204	6.3973	15.6222	6.58227	10.5632	5.03692	10.8764	5.24842	16.7497	7.01706	13.1925	4.53655		4.95017	31.6975	7.09102	14.0394	2.943	19.9647	4.09632	18.4566
7.53815	10.4212	9.89546	6.01606	7.02588	9.38383	7.97495	7.90076	9.82127	8.31134	6.84618	5.92014	8.84151	8.12588	8.0939	6.94786	8.62023	7.31751	7.2267	7.56181		13.3679	4.07818	17.466	5.00966	15.0201	6.74882	12.2677	4.00227	15.1314	6.41204	15.7843	6.58964	10.5381	5.02955	10.9036	5.24842	16.7556	7.05906	13.1756	4.4916		5.04821	31.5531	7.08211	14.0287	2.94657	20.0092	4.0981	18.5226
7.53047	10.5184	9.87116	6.01606	7.03164	9.38	7.94425	7.93338	9.84046	8.31134	6.84809	5.92461	8.84215	8.12524	8.12396	6.88902	8.59145	7.32646	7.18449	7.56437		13.3222	4.08039	17.5677	5.0045	15.0061	6.72155	12.3908	4.02438	15.1277	6.42162	15.7799	6.65744	10.5131	5.04503	10.9088	5.23368	16.7593	7.09001	13.1446	4.44001		5.12486	31.4978	7.08211	13.945	2.94122	20.0092	4.09988	18.9023
7.50873	10.5631	9.73941	6.01606	6.95362	9.40302	7.92634	7.94617	9.78482	8.37913	6.85641	5.96362	8.84215	8.12588	8.06576	6.78478	8.44692	7.32902	7.17745	7.59123		13.2964	4.09292	17.5972	5.02882	14.9803	6.68175	12.4659	4.04723	15.124	6.38919	15.7666	6.92789	10.4954	5.1143	10.7172	5.20568	16.7438	7.10696	13.1328	4.44443		5.20685	31.4889	7.06963	13.8309	2.943	20.0235	4.11771	19.3354
7.50873	10.5836	9.59488	6.01734	6.87495	9.45034	7.93977	7.94809	9.67802	8.46483	6.86216	5.95403	8.84471	8.12588	7.93018	6.75856	8.14442	7.37315	7.1896	7.60274		13.2876	4.09734	17.6031	5.05903	14.9626	6.65965	12.5079	4.06418	15.1321	6.37298	15.7703	7.23003	10.4858	5.20716	10.5131	5.20052	16.7453	7.13128	13.1483	4.43854		5.24429	31.4782	7.06785	13.7079	2.943	20.0342	4.17297	19.5083
7.52024	10.6041	9.545	6.01926	6.88071	9.52325	7.94873	7.93402	9.63197	8.50064	6.86152	5.93548	8.88628	8.12588	7.80611	6.77263	7.67437	7.44797	7.18705	7.59123		13.2935	4.10471	17.6045	5.05387	14.9575	6.6567	12.5234	4.10176	15.1469	6.35529	15.7438	7.35457	10.4696	5.30811	10.3502	5.20052	16.8087	7.18876	13.1579	4.43264		5.26211	31.4051	7.07498	13.6205	2.94122	20.0342	4.2104	19.5868
7.50361	10.6053	9.53476	6.0231	6.88966	9.63261	7.94361	7.94425	9.63773	8.51599	6.85001	5.92333	8.99564	8.12652	7.71977	6.77327	7.32518	7.47036	7.196	7.56757		13.3163	4.11944	17.6222	5.07009	14.9597	6.65965	12.5234	4.12166	15.1447	6.3575	15.7106	7.37226	10.4114	5.38107	10.2404	5.19684	16.9023	7.25361	13.1586	4.43411		5.53306	31.3998	7.0625	13.5546	2.94479	20.0395	4.23001	19.6598
7.51001	10.6021	9.52837	6.02246	6.89606	9.71383	7.85791	8.05233	9.64348	8.52239	6.78926	5.89583	9.0807	8.12716	7.72297	6.78478	7.22734	7.46332	7.21199	7.57076		13.3377	4.12608	17.637	5.10841	14.9752	6.66849	12.5278	4.10765	15.1543	6.4452	15.7622	7.36857	10.3775	5.31401	10.2264	5.19684	17.0386	7.2315	13.1594	4.43411		5.83075	31.4087	7.06072	13.51	2.90379	20.0538	4.24071	19.6812
7.52216	10.6181	9.53029	6.04356	6.91525	9.76883	7.66605	8.18088	9.63005	8.5518	6.79309	5.87857	9.12226	8.13483	7.70251	6.91972	7.2542	7.4435	7.23437	7.57524		13.3399	4.12681	17.6362	5.12757	14.9958	6.6707	12.5824	4.07597	15.166	6.51668	15.9605	7.37078	10.3848	5.1541	10.2522	5.20494	17.1874	7.14381	13.1675	4.42822		5.98227	31.414	7.06072	13.51	2.80753	20.0787	4.24071	19.6777
7.54071	10.622	9.5354	6.15612	6.94338	9.80337	7.52855	8.18599	9.61854	8.57227	6.76432	5.87089	9.1504	8.1003	7.7057	7.0796	7.306	7.45949	7.25548	7.57524		13.3296	4.13345	17.6333	5.1283	15.0061	6.66996	12.631	4.07228	15.1675	6.51373	16.3282	7.38331	10.3701	5.09146	10.3052	5.20863	17.2501	7.12023	13.1726	4.42822		6.03931	31.4301	7.07319	13.4369	2.73088	20.1126	4.23892	19.6991
7.59634	10.6137	9.51494	6.15356	6.94978	9.80848	7.43135	8.1489	9.62174	8.5825	6.66135	5.86322	9.15616	8.09518	7.7057	7.18896	7.3578	7.55286	7.27274	7.5535		13.3127	4.12681	17.6362	5.12609	15.0054	6.66186	12.631	4.06123	15.1653	6.51668	16.7328	7.44079	10.3281	5.07156	10.415	5.20863	17.2449	7.15044	13.1417	4.42232		6.03753	31.373	7.05537	13.3335	2.67562	20.1376	4.24071	19.7276
7.6264	10.6258	9.49127	6.12159	6.95809	9.80209	7.30024	8.1489	9.60895	8.64645	6.64025	5.86578	9.08197	8.14442	7.70507	7.31815	7.3789	7.62385	7.29001	7.47164		13.1962	4.1246	17.6377	5.08851	14.9988	6.63975	12.6384	4.00227	15.1646	6.51668	16.9339	7.52701	10.2993	5.02513	10.4644	5.22705	17.3186	7.20129	13.096	4.42822		6.02505	31.2518	7.01793	13.3104	2.66314	20.1536	4.25497	19.7614
7.61041	10.6853	9.51558	6.12223	6.95873	9.80528	7.16466	8.19431	9.58145	8.65797	6.63705	5.87601	8.94895	8.15785	7.68844	7.4192	7.33286	7.5471	7.28234	7.43135		12.7821	4.1246	17.6834	5.06198	14.9936	6.61985	12.6428	3.91974	15.1668	6.52184	17.0165	7.6206	10.2632	5.02071	10.3834	5.22705	17.3894	7.24845	13.0982	4.40537		6.04287	31.1966	6.99833	13.3121	2.68453	20.159	4.28349	19.7989
7.56117	10.7217	9.58529	6.11072	6.94722	9.80145	7.05978	8.23268	9.57249	8.61256	6.63513	5.88176	8.89459	8.12332	7.68524	7.43582	7.17617	7.54199	7.22414	7.45309		12.4166	4.11134	17.9428	5.02955	14.9907	6.5749	12.6524	3.90058	15.1683	6.53732	17.0747	7.67661	10.2153	5.07451	10.2227	5.18505	17.4034	7.31552	13.0886	4.33094		6.09457	31.1698	6.98228	13.3121	2.64353	20.1554	4.30844	19.8042
7.49594	10.7179	9.62685	6.14845	6.95554	9.80273	6.97024	8.22245	9.5968	8.52622	6.63513	5.87921	8.87796	8.08814	7.68268	7.43838	6.97024	7.64559	7.13524	7.46268		12.3392	4.10618	18.3083	4.98165	14.9811	6.48573	12.6538	3.90131	15.1631	6.53068	17.1012	7.66335	10.1888	5.0944	10.0974	5.16441	17.3975	7.37889	13.0732	4.31547		6.16052	31.2625	6.95911	13.3193	2.5758	20.1607	4.31914	19.8167
7.40896	10.693	9.66523	6.15932	6.95873	9.80209	6.96705	8.34779	9.61406	8.51727	6.63961	5.87409	8.82169	8.07407	7.67757	7.48059	6.88711	7.67884	7.01693	7.46588		12.3406	4.1025	18.6274	4.9566	14.9671	6.36782	12.6421	3.90352	15.1653	6.5211	17.1226	7.65008	10.1593	5.08482	10.0783	5.15189	17.3989	7.40911	13.0724	4.27641		6.173	31.6012	6.96446	13.3442	2.56867	20.1714	4.30488	19.8078
7.3271	10.6341	9.74773	6.0781	6.93955	9.86604	7.05658	8.46355	9.61406	8.45396	6.64153	5.86066	8.74942	8.09838	7.67565	7.51768	6.88199	7.67821	6.8628	7.4985		12.3731	4.09881	18.8934	4.94923	14.9663	6.21159	12.6362	3.90058	15.166	6.51005	17.1535	7.66408	10.1063	5.11725	10.1055	5.14304	17.3967	7.41942	13.0813	4.14819		6.17478	31.6814	6.96267	13.3567	2.55975	20.175	4.28349	19.79
7.32454	10.5241	9.82255	6.0167	6.92356	9.99331	7.18321	8.52558	9.61406	8.33756	6.60763	5.86641	8.71297	8.12843	7.67309	7.50809	6.88519	7.6878	6.73809	7.53111		12.4026	4.09807	19.0401	4.94628	14.9715	6.05684	12.6295	3.91679	15.1646	6.46952	17.1675	7.66777	10.0576	5.16662	10.1122	5.1622	17.3975	7.42311	13.0886	4.06344		6.19974	31.4764	6.93772	13.3496	2.54371	20.1821	4.28349	19.9415
7.28106	10.4467	9.85581	5.9956	6.94338	10.0995	7.31303	8.54541	9.61918	8.26529	6.56222	5.86961	8.64773	8.13995	7.66925	7.40449	6.85065	7.73448	6.64217	7.56181		12.446	4.09807	19.0755	4.95586	14.9678	5.9743	12.6236	3.94406	15.1631	6.42972	17.1757	7.63976	10.0053	5.28085	10.1181	5.13494	17.3975	7.41942	13.0798	4.0487		6.24965	31.4283	6.92702	13.3621	2.52232	20.1964	4.28705	20.0431
7.21327	10.4218	9.88203	6.00967	6.96513	10.1871	7.4064	8.53837	9.67034	8.19686	6.51746	5.86514	8.54861	8.1278	7.66925	7.3303	6.71827	7.77605	6.55519	7.58483		12.4563	4.09955	19.0924	4.98681	14.9649	5.90871	12.631	3.96027	15.1601	6.44373	17.1808	7.63903	9.94931	5.38918	10.0901	5.06788	17.3798	7.42237	13.0783	4.03101		6.3673	31.5709	6.93415	13.3674	2.47776	20.2249	4.28705	20.0609
7.16338	10.4397	9.91976	6.08258	7.02716	10.3112	7.44797	8.5243	9.76883	8.19111	6.45095	5.84723	8.5307	8.12012	7.66414	7.29577	6.55519	7.76198	6.54496	7.53879		11.8764	4.09881	19.0954	4.98976	14.9626	5.80996	12.6295	4.03912	15.1601	6.4732	17.1845	7.62355	9.92572	5.40023	10.0503	5.04798	17.2862	7.42311	13.0857	4.00154		6.44395	31.7117	6.95733	13.3728	2.42785	20.2303	4.29953	20.0591
7.13908	10.471	9.93767	6.0992	7.10774	10.4685	7.45501	8.51407	9.79313	8.20902	6.41129	5.8306	8.53198	8.12652	7.59251	7.23437	6.47077	7.71658	6.54432	7.4435		10.2625	4.05975	19.0828	4.98165	14.9531	5.75101	12.6443	4.12387	15.1543	6.4791	17.1838	7.59997	9.84098	5.38918	10.1048	5.03103	17.1263	7.42605	13.0886	3.99417		6.44217	31.7295	7.00189	13.3924	2.40824	20.1697	4.3441	20.0716
7.15635	10.4103	9.93383	6.0442	7.15059	10.5906	7.42431	8.55692	9.66715	8.21989	6.3985	5.84147	8.53134	8.11436	7.42367	7.21966	6.46118	7.72169	6.49124	7.3367		8.52187	4.01849	19.1049	4.91386	14.9405	5.7429	12.6767	4.07965	15.127	6.48205	17.3547	7.59408	9.57716	5.39802	10.1129	4.9765	16.9479	7.42827	13.0886	3.98974		6.46178	31.7385	7.03041	13.3995	2.40824	20.0413	4.38153	20.1126
7.16466	10.3463	9.92871	6.00775	7.14676	10.6239	7.40193	8.52686	9.54436	8.21925	6.39978	5.84019	8.49169	8.12716	7.35204	7.25228	6.46118	7.7639	6.47781	7.27594		7.42827	4.0148	19.2111	4.82985	14.9383	5.7429	12.6988	4.06196	15.0923	6.48868	17.7276	7.59334	9.43567	5.41128	10.1114	4.94039	16.7431	7.44595	13.0901	3.96027		6.4903	31.6351	7.03576	13.3959	2.41002	19.9147	4.39757	20.2231
7.16082	10.3399	9.9236	6.002	7.15955	10.5881	7.40065	8.43477	9.51558	8.23268	6.4049	5.81973	8.41686	8.13547	7.37251	7.30984	6.46118	7.78501	6.47781	7.32327		6.936	4.01406	19.273	4.77752	14.9383	5.75543	12.6988	4.05902	15.0739	6.45404	17.931	7.60808	9.40766	5.41792	10.1483	4.92712	16.6812	7.49312	13.0938	3.94774		6.48673	31.4675	7.03219	13.3977	2.41002	19.8149	4.40114	20.4638
7.15251	10.3406	9.91209	6.00391	7.21007	10.5081	7.40065	8.31454	9.48296	8.21989	6.40426	5.78711	8.38041	8.15082	7.361	7.4096	6.46182	7.78629	6.48228	7.38658		6.8144	4.00817	19.2943	4.75689	14.9265	5.77164	12.6995	4.06639	15.0673	6.35308	18.0408	7.60955	9.37745	5.41423	10.205	4.89691	16.6141	7.54028	13.0967	3.93226		6.65251	31.2696	7.04289	13.387	2.39932	19.6991	4.39935	20.8417
7.15443	10.3482	9.90313	5.99368	7.22478	10.3419	7.39361	8.17576	9.42412	8.17576	6.42473	5.75961	8.3689	8.1764	7.37827	7.50425	6.46565	7.78756	6.48932	7.40832		6.82103	4.00522	19.3091	4.7591	14.9118	5.74733	12.7268	4.06639	15.0533	6.24991	18.1197	7.60881	9.36271	5.41423	10.2094	4.85711	16.2515	7.53659	13.1012	3.92858		7.64005	31.0753	7.03932	13.3888	2.39398	19.626	4.39579	21.2356
7.141	10.3444	9.90505	5.98729	7.22286	10.2414	7.37635	8.13163	9.3493	8.16297	6.44775	5.74299	8.36698	8.1425	7.38658	7.51321	6.46118	7.79076	6.48228	7.34437		6.8542	4.00448	19.3083	4.79595	14.9007	5.72595	12.7548	4.03691	15.0467	6.21749	18.1514	7.60513	9.36418	5.41571	10.2765	4.83279	16.0437	7.52186	13.1004	3.93153		8.75593	30.9506	7.02685	13.3692	2.38685	19.6545	4.38331	21.4816
7.12181	10.3374	9.86412	6.02694	7.21455	10.2408	7.36675	8.16681	9.30133	8.21861	6.46565	5.76409	8.29152	8.10221	7.3642	7.48251	6.46693	7.7914	6.44327	7.23821		6.98611	3.9949	19.315	4.821	14.8882	5.70974	12.7659	4.03322	15.0503	6.22117	18.1572	7.60734	9.35313	5.41865	10.6457	4.82911	16.0017	7.52554	13.0982	3.919		9.21405	30.8864	7.02328	13.3389	2.38863	19.7543	4.3744	21.5012
7.12117	10.3393	9.75796	6.03205	7.20431	10.1698	7.36228	8.10349	9.31604	8.31134	6.50083	5.92205	8.22948	8.07343	7.34949	7.4921	6.4567	7.7946	6.46693	7.22606		7.27646	3.98606	19.3179	4.81142	14.8735	5.70237	12.7858	4.04133	15.0526	6.22854	18.1565	7.60881	9.32881	5.40907	10.9869	4.82911	15.9796	7.52628	13.0857	3.89468		9.25326	30.881	7.02685	13.3246	2.39398	19.6991	4.36905	21.5351
7.12565	10.3425	9.64029	6.0295	7.19984	10.0208	7.36292	8.0728	9.33075	8.36634	6.53281	6.03653	8.22884	8.04466	7.36611	7.50169	6.33839	7.8432	6.55391	7.22414		7.48722	4.00375	19.3327	4.80995	14.858	5.71195	12.8042	4.07302	15.0481	6.19464	18.1528	7.60955	9.33913	5.38254	11.0252	4.82837	15.9457	7.52554	13.0842	3.88879		9.28178	30.8917	7.03754	13.33	2.40111	19.1999	4.37796	21.6135
7.12949	10.3406	9.55459	6.02886	7.1896	9.72982	7.35908	8.09134	9.27256	8.33884	6.50722	6.03653	8.22309	8.04466	7.39361	7.55861	6.26548	7.84448	6.60635	7.20751		7.53733	4.02291	19.3614	4.80995	14.8359	5.71195	12.8101	4.12902	15.0518	6.132	18.141	7.58228	9.39587	5.36707	10.9515	4.82616	15.9339	7.54396	13.0864	3.89542		9.46182	30.8561	7.03932	13.3496	2.38863	18.6955	4.4047	21.6367
7.13205	10.3502	9.54436	6.11327	7.16082	9.48104	7.35972	8.05873	9.15616	8.34076	6.44391	6.09856	8.18727	8.06192	7.46396	7.60658	6.27571	7.84065	6.59228	7.17745		7.52407	4.03765	19.3503	4.80848	14.8123	5.71195	12.8123	4.1644	15.0555	6.10695	18.1248	7.53586	9.36639	5.34275	10.9272	4.81216	15.9641	7.55428	13.0908	3.90795		9.77912	30.8044	7.04111	13.3977	2.38328	18.4424	4.43144	21.6438
7.1346	10.3508	9.53668	6.37996	7.13141	9.40814	7.35972	8.05809	9.02122	8.32925	6.39403	6.20601	8.08623	8.07663	7.51257	7.60786	6.29618	7.87198	6.63897	7.15699		7.51817	4.04723	19.3245	4.79374	14.8013	5.70311	12.813	4.16956	15.0518	6.10474	18.1145	7.53365	9.33618	5.32285	10.9368	4.78489	15.956	7.52038	13.0938	3.93448		10.1962	30.8187	7.03932	13.4209	2.38328	18.2231	4.45105	21.6385
7.12629	10.354	9.44715	6.58269	7.14867	9.40814	7.35844	8.12971	8.82936	8.32669	6.38763	6.27891	8.03698	8.0939	7.41856	7.62193	6.30257	7.86431	6.69077	7.18449		7.45258	4.04575	19.2943	4.7451	14.788	5.68248	12.8093	4.16735	15.0518	6.09074	18.116	7.53586	9.33692	5.35086	10.8233	4.76426	15.9509	7.44006	13.0945	3.95953		10.5011	30.8917	7.04289	13.3799	2.37793	18.0413	4.46887	21.6688
7.1167	10.3502	9.37424	6.63705	7.18321	9.41901	7.35588	8.15913	8.55436	8.3446	6.38827	6.26996	8.02099	8.09774	7.2478	7.66286	6.29874	7.79396	6.70292	7.24716		7.21529	4.04575	19.2184	4.74289	14.7622	5.67216	12.8042	4.15924	15.0408	6.04284	18.1322	7.53586	9.34281	5.3737	10.4416	4.76942	15.9221	7.38921	13.0953	3.94332		10.649	30.8793	7.05002	13.223	2.35298	18.0021	4.47779	21.7044
7.13205	10.3502	9.33139	6.63257	7.18641	9.43883	7.33606	8.16041	8.34907	8.39512	6.38763	6.24438	7.9807	8.05041	7.12373	7.72233	6.31153	7.7185	6.6831	7.24396		6.98611	4.04796	19.1219	4.74141	14.7386	5.72227	12.8049	4.16292	15.043	6.03326	18.1455	7.54249	9.33692	5.39655	10.0768	4.77015	15.6333	7.39584	13.1019	3.91753		10.7292	30.7527	7.03932	13.1232	2.3405	18.0983	4.47244	21.7187
7.14228	10.3521	9.29174	6.62298	7.17617	9.55395	7.34309	8.1732	8.2896	8.43925	6.38571	6.23926	7.95256	7.95256	7.08856	7.75175	6.35246	7.68908	6.59996	7.23181		6.89841	4.04649	19.0976	4.72078	14.7187	5.80333	12.8057	4.16513	15.0393	6.03841	18.13	7.54544	9.33839	5.49972	9.91762	4.77163	15.2014	7.40395	13.1071	3.93005		10.7328	30.6903	7.00902	13.0822	2.34763	18.4067	4.46709	21.733
7.1346	10.3725	9.26744	6.62362	7.17425	9.64988	7.35268	8.18088	8.28832	8.41047	6.38188	6.24118	7.95896	7.86687	7.16082	7.75559	6.42153	7.69611	6.41641	7.23885		6.88736	4.04944	19.1086	4.6913	14.6797	5.82323	12.8071	4.15555	15.0489	6.02441	18.1344	7.54691	9.38334	5.61763	9.75255	4.78932	14.9767	7.43121	13.1056	3.95511		10.8219	30.7081	6.97515	13.0323	2.3512	18.6794	4.45283	21.733
7.13652	10.3751	9.23994	6.62234	7.17425	9.66267	7.37954	8.19239	8.29024	8.335	6.37804	6.22903	7.97175	7.84129	7.21774	7.7639	6.58205	7.68076	6.33135	7.24652		6.92642	4.06786	19.1285	4.67656	14.6259	5.85713	12.8034	4.12608	15.0916	6.00599	18.1521	7.5447	9.41061	5.681	9.42903	4.80995	14.8698	7.48206	13.1012	3.95511		11.2069	30.66	6.94663	13.0965	2.34941	18.749	4.4457	21.733
7.15699	10.3757	9.19389	6.63513	7.16978	9.65116	7.41344	8.19559	8.29343	8.26977	6.36973	6.22263	7.97431	7.84129	7.23501	7.79076	6.81676	7.64431	6.40106	7.22861		6.93968	4.09807	19.1477	4.67362	14.5839	5.89397	12.8057	4.13418	15.1233	6.00525	18.172	7.5447	9.41356	5.70679	9.10405	4.81363	14.8418	7.49975	13.1012	3.99269		11.7257	30.9203	6.89494	13.5724	2.3512	18.7739	4.44214	21.7347
7.1442	10.3956	9.17151	6.64089	7.1717	9.59104	7.43135	8.19814	8.28576	8.20646	6.33263	6.22135	7.96983	7.84129	7.25548	7.7946	6.98367	7.62257	6.52769	7.2235		6.97211	4.13861	19.1543	4.6913	14.5389	5.89029	12.8241	4.18945	15.1653	6.00894	18.1727	7.5447	9.35534	5.70679	8.82254	4.82027	14.8094	7.45406	13.1048	4.05459		12.0216	31.3855	6.81294	13.9967	2.34585	18.7793	4.44392	21.7686
7.10327	10.393	9.17215	6.63577	7.14995	9.55715	7.45053	8.23779	8.29599	8.13995	6.2674	6.22263	7.96408	7.83873	7.2542	7.78437	7.08408	7.61809	6.66007	7.23437		7.02811	4.16808	19.1624	4.72962	14.4579	5.8586	12.827	4.19093	15.2294	6.0281	18.1565	7.5506	9.24996	5.70458	8.51082	4.82542	14.4328	7.34868	13.1071	4.0686		12.0287	31.972	6.75768	14.0929	2.3512	18.7953	4.42609	21.8453
7.02077	10.3873	9.15232	6.63577	7.14548	9.55779	7.4646	8.26466	8.30942	8.11245	6.21944	6.2092	7.96408	7.82913	7.24716	7.79204	7.15763	7.61361	6.79565	7.25739		7.05906	4.15998	19.1801	4.75468	14.3893	5.7967	12.8307	4.2064	15.2854	6.062	18.1617	7.55133	9.15195	5.69721	8.38922	4.82985	13.7084	7.2654	13.1085	4.03543		12.1927	32.3606	6.7452	14.0501	2.35298	18.8024	4.40827	21.9148
6.91013	10.3949	9.05959	6.62106	7.15763	9.54052	7.46332	8.2621	8.31006	8.11373	6.19002	6.20345	7.97942	7.82466	7.25356	7.76838	7.17425	7.60914	6.88519	7.27722		7.02295	4.11429	19.203	4.75763	14.3923	5.66774	12.8314	4.21746	15.3245	6.06936	18.1705	7.56533	9.06204	5.69795	8.39217	4.82469	12.8897	7.1954	13.1063	4.01775		12.5296	32.6618	6.80046	14.0715	2.35298	18.8042	4.41005	21.8773
6.71443	10.5094	8.89395	6.60955	7.21391	9.55075	7.4614	8.26146	8.3075	8.07535	6.18298	6.23159	7.97815	7.82018	7.2721	7.74216	7.14292	7.61681	6.90565	7.28361		7.06496	4.11281	19.2626	4.75836	14.4026	5.53067	12.8292	4.21377	15.3599	6.07084	18.1779	7.55944	9.02667	5.67216	8.3848	4.83132	12.3119	7.16518	13.0827	4.02438		12.7221	33.1984	6.86285	14.0697	2.3512	18.8309	4.4154	21.7811
6.44903	10.6501	8.74558	6.61019	7.33222	9.6179	7.45373	8.2621	8.29279	8.03634	6.20856	6.24757	7.97942	7.78629	7.30728	7.78309	7.141	7.59954	6.90373	7.3028		7.09223	4.16661	19.3061	4.75099	14.4077	5.45034	12.8079	4.21009	15.3643	6.0981	18.1941	7.55649	9.0333	5.67068	8.3907	4.83353	12.0429	7.16444	13.054	4.01554		12.8006	34.0718	6.88781	14.0662	2.35476	18.9129	4.4154	21.7401
6.25909	10.7288	8.65605	6.63705	7.44158	9.74069	7.43326	8.2589	8.27169	8.04849	6.20345	6.22711	7.98646	7.74855	7.29704	7.78501	7.21966	7.58803	6.8999	7.29577		7.09223	4.18208	19.312	4.72299	14.3945	5.4135	12.8034	4.23367	15.3495	6.13053	18.2022	7.55575	9.00014	5.6729	8.38922	4.835	11.914	7.15486	13.0503	4.00522		12.9093	34.6619	6.90028	14.059	2.40824	19.0252	4.41718	21.7829
6.18362	10.7531	8.61192	6.64728	7.49402	9.87691	7.36611	8.25378	8.24995	8.09454	6.11008	6.22839	7.97367	7.7121	7.1928	7.88541	7.36292	7.58611	6.90885	7.26379		7.09444	4.1784	19.3688	4.71341	14.3569	5.38402	12.8034	4.2543	15.3355	6.13864	18.1941	7.55133	8.82991	5.70016	8.36933	4.83869	11.911	7.16592	13.0393	4.00596		13.1482	34.9096	6.90028	14.0697	2.41537	19.0359	4.42966	21.9593
6.13246	10.7205	8.60425	6.64025	7.51512	9.95046	7.32327	8.24867	8.25378	8.12971	5.99944	6.23351	7.95256	7.67181	7.15507	7.95768	7.43007	7.58036	6.91908	7.26123		7.09665	4.17324	19.3842	4.71415	14.3119	5.37149	12.7902	4.25725	15.3436	6.14822	18.1786	7.55281	8.60293	5.73848	8.3229	4.84385	11.9464	7.14234	13.0179	4.00596		13.4512	34.9578	6.88959	14.0234	2.4225	19.0449	4.43679	22.1822
6.08322	10.6987	8.5857	6.65368	7.51321	9.95366	7.33989	8.23268	8.27361	8.12012	6.01926	6.25461	7.95064	7.6328	7.13716	7.97111	7.4096	7.57076	6.91972	7.26123		7.09738	4.14376	19.3835	4.7112	14.267	5.38181	12.7821	4.26167	15.3591	6.18654	18.1558	7.56681	8.46955	5.73922	8.31995	4.8409	11.9604	7.14971	13.0149	4.00154		13.7132	34.9863	6.83968	13.9253	2.43319	19.0413	4.44927	22.3907
6.05572	10.7198	8.59913	6.65112	7.50809	9.95877	7.36803	8.18727	8.29791	8.07535	6.11775	6.28019	7.87262	7.62385	7.11989	7.97239	7.39617	7.58547	6.91972	7.26571		7.04064	4.12239	19.3813	4.71341	14.2206	5.35012	12.7784	4.27641	15.3635	6.2396	18.1403	7.55944	8.40617	5.74733	8.2949	4.82764	11.9597	7.15634	13.0142	4.01112		13.9432	35.1681	6.75946	13.9093	2.43319	19.0466	4.46353	22.5815
6.03525	10.8106	8.65477	6.52449	7.5164	9.96261	7.41088	8.14954	8.29791	8.13867	6.17531	6.30194	7.69675	7.61873	7.12693	7.96472	7.40449	7.64175	6.92164	7.29065		6.94926	4.12092	19.3621	4.7112	14.1778	5.27864	12.7791	4.28968	15.365	6.27276	18.1329	7.55502	8.39807	5.75101	8.24036	4.81585	11.9862	7.12391	13.0149	4.01849		14.1464	35.2661	6.7149	13.9147	2.42606	19.0894	4.47779	22.6884
6.03269	10.9277	8.69954	6.45222	7.52792	9.95813	7.46012	8.16745	8.29599	8.31901	6.18682	6.3288	7.51832	7.59507	7.12117	7.88861	7.40129	7.7364	6.91525	7.31367		6.90504	4.1106	19.3356	4.74363	14.138	5.19242	12.7762	4.34421	15.3643	6.27571	18.1307	7.56165	8.42754	5.75469	8.25363	4.80774	11.995	7.07822	13.0216	4.01554		14.2961	35.2786	6.69886	13.9289	2.42071	19.1857	4.4867	22.6581
6.04932	11.0402	8.75965	6.66135	7.5471	9.94278	7.46396	8.17704	8.31198	8.45523	6.18874	6.27252	7.40896	7.5989	7.11286	7.7671	7.39617	7.81954	6.89606	7.31047		6.8822	4.09734	19.3253	4.779	14.1012	5.12241	12.785	4.44664	15.3665	6.26613	18.127	7.56386	8.47692	5.75469	8.3708	4.8129	12.0031	7.00748	13.0201	4.03396		14.3924	35.3	6.72916	13.9646	2.41893	19.2784	4.48848	22.6153
6.06531	11.1547	8.80314	6.88775	7.55542	9.96261	7.4435	8.17448	8.31774	8.54413	6.18682	6.25077	7.32838	7.61553	7.09559	7.75239	7.40449	7.8221	6.86152	7.31303		6.83798	4.09513	19.3268	4.72373	14.0761	5.1143	12.7887	4.5616	15.3672	6.25876	18.1189	7.54175	8.59483	5.75469	8.50271	4.83722	12.0768	6.94631	13.009	4.06123		14.4512	35.3464	6.87711	13.9557	2.43319	19.2962	4.49027	22.6135
[truncated: 862 more rows]
[truncated: 272 more columns]

## Sheet: M.vastus medialis
Subject 1																					Subject 2																					Subject 3
[truncated: 1,901 more rows]
[truncated: 272 more columns]

## Sheet: M.biceps femoris
Subject 1																					Subject 2																					Subject 3
[truncated: 1,901 more rows]
[truncated: 272 more columns]

## Sheet: M.tibialis anterior
Subject 1																					Subject 2																					Subject 3
[truncated: 1,901 more rows]
[truncated: 272 more columns]

## Sheet: M.gastrocnemius
Subject 1																					Subject 2																					Subject 3
[truncated: 1,901 more rows]
[truncated: 272 more columns]
