# Supplementary material for: An Increase in Kinematic Freedom in the Lokomat Is Related to the Ability to Elicit a Physiological Muscle Activity Pattern: A Secondary Data Analysis Investigating Differences Between Guidance Force, Path Control, and FreeD
Source: Front Robot AI. 2019 Oct 31;6:109. doi: 10.3389/frobt.2019.00109 (PMC7805962; doi:10.3389/frobt.2019.00109)
Supplement: Supplementary Data Sheet 6 — Source data Heart rate. [file Data_Sheet_6.xlsx]

## Sheet: Tabelle1
Heart rate source data
	Time	Subject 1	Subject 2	Subject 3	Subject 4	Subject 5	Subject 6	Subject 7	Subject 8	Subject 9	Subject 10	Subject 11	Subject 12	Subject 13	Subject 14	Subject 15	Subject 16
PC50	00:00:05	93	104	110	90	88	119	105	123	115	94	113	91	na	101	101	134
	00:00:10	92	103	110	94	87	124	107	121	116	92	113	92	na	103	103	135
	00:00:15	94	107	111	94	87	128	107	126	119	91	112	94	na	105	100	136
	00:00:20	99	107	107	97	88	124	109	125	121	93	114	95	na	108	103	137
	00:00:25	97	110	108	98	89	121	110	126	113	95	114	98	na	110	105	140
	00:00:30	96	111	106	100	88	123	110	127	114	98	116	99	na	110	107	140
	00:00:35	93	108	111	101	89	125	113	128	119	98	117	99	na	112	112	140
	00:00:40	94	105	113	99	88	122	110	128	121	101	118	99	na	111	112	142
	00:00:45	94	110	109	99	87	118	111	132	120	96	115	99	na	113	113	144
	00:00:50	94	107	102	96	89	120	107	132	124	99	116	100	na	111	112	139
	00:00:55	94	110	105	99	88	118	107	134	125	101	113	100	na	111	112	139
	00:01:00	89	108	107	101	86	112	108	132	125	100	111	98	na	113	112	137
	00:01:05	93	110	104	104	85	113	110	135	125	91	Measurement ended early due to Lokomat stop	98	na	112	110	138
	00:01:10	93	113	100	102	85	112	111	132	126	92		99	na	113	109	140
	00:01:15	91	110	102	102	86	Measurement ended early due to Lokomat stop	113	125	125	95		99	na	114	109	141
	00:01:20	92	108	Measurement ended early due to Lokomat stop	99	85		112	129	125	100		98	na	114	107	140
	00:01:25	96	107		99	88		113	129	129	98		99	na	111	106	140
	00:01:30	97	109		102	88		110	129	129	98		99	na	109	106	140
	00:01:35	95	107		106	89		107	128	123	102		101	na	109	111	140
	00:01:40	97	108		106	86		107	126	125	103		97	na	112	111	141
	00:01:45	99	109		103	86		108	121	126	104		96	na	113	112	142
	00:01:50	100	107		104	86		106	126	119	92		102	na	114	110	136
	00:01:55	99	106		103	86		110	122	116	90		98	na	113	109	138
	00:02:00	97	101		101	87		105	126	117	93		96	na	113	111	141
PC0	00:00:05	97	109	96	93	84	125	96	131	120	91	112	94	na	98	111	128
	00:00:10	94	111	105	93	84	126	99	133	121	93	115	96	na	102	112	133
	00:00:15	92	108	106	99	86	128	103	135	122	94	110	100	na	104	111	138
	00:00:20	92	112	108	101	87	121	99	135	121	98	111	100	na	106	112	140
	00:00:25	95	111	103	103	89	123	104	135	120	102	116	104	na	107	113	142
	00:00:30	99	112	108	104	89	122	105	134	122	98	118	99	na	111	113	141
	00:00:35	97	112	104	104	89	121	104	135	124	93	122	87	na	111	114	140
	00:00:40	96	114	109	101	91	127	108	138	123	88	121	Measurement ended early due to Lokomat stop	na	109	116	133
	00:00:45	95	114	107	100	89	125	104	139	122	88	113		na	111	115	137
	00:00:50	95	116	109	99	91	122	110	141	121	94	114		na	108	116	137
	00:00:55	95	114	102	103	92	123	112	141	124	98	110		na	106	114	142
	00:01:00	93	114	108	101	91	123	108	141	124	99	108		na	109	113	143
	00:01:05	90	115	106	105	90	128	109	140	115	102	Measurement ended early due to Lokomat stop		na	110	115	143
	00:01:10	89	118	112	110	90	126	109	140	118	100			na	113	112	141
	00:01:15	94	115	104	106	89	127	112	137	122	100			na	113	114	142
	00:01:20	98	114	110	108	87	Measurement ended early due to Lokomat stop	111	138	121	93			na	112	115	142
	00:01:25	95	115	108	103	88		110	133	121	96			na	110	112	144
	00:01:30	94	113	109	102	90		105	138	123	98			na	112	113	143
	00:01:35	95	114	107	103	94		106	139	123	101			na	114	116	143
	00:01:40	96	108	109	102	91		106	137	125	100			na	113	117	142
	00:01:45	95	108	109	102	88		110	135	126	100			na	114	113	141
	00:01:50	95	109	107	102	89		110	138	125	97			na	106	110	140
	00:01:55	92	111	109	101	90		111	135	127	97			na	107	109	138
	00:02:00	93	111	109	98	89		111	130	127	103			na	103	109	137
Fdknee	00:00:05	86	98	99	100	86	114	97	118	117	94	111	92	na	94	100	122
	00:00:10	88	102	100	97	86	117	97	116	119	95	115	93	na	95	106	121
	00:00:15	86	105	102	95	86	122	103	121	118	95	116	98	na	96	106	124
	00:00:20	88	108	106	96	87	126	107	123	117	96	115	99	na	98	107	125
	00:00:25	90	112	105	98	88	124	105	124	120	96	113	99	na	99	106	124
	00:00:30	93	115	103	99	91	119	105	123	122	98	113	98	na	99	107	130
	00:00:35	93	112	105	97	91	122	104	128	122	97	113	98	na	101	106	128
	00:00:40	93	114	106	97	89	123	103	126	121	94	112	96	na	103	107	124
	00:00:45	90	113	107	95	86	122	102	128	124	95	113	98	na	103	107	124
	00:00:50	93	113	106	95	86	126	103	128	124	94	116	101	na	101	107	127
	00:00:55	95	112	104	97	84	135	103	128	125	93	114	100	na	100	103	128
	00:01:00	95	114	110	98	85	136	105	129	125	95	112	101	na	100	102	129
	00:01:05	92	112	106	103	87	137	105	129	125	95	112	97	na	98	102	127
	00:01:10	92	115	107	103	87	Measurement ended early due to Lokomat stop	101	131	122	94	112	96	na	100	105	130
	00:01:15	91	114	111	105	89		97	131	120	92	109	94	na	101	106	129
	00:01:20	92	114	107	108	89		98	128	121	96	108	93	na	102	109	130
	00:01:25	89	114	Measurement ended early due to Lokomat stop	105	88		102	129	120	94	112	94	na	103	114	134
	00:01:30	96	114		96	86		103	129	118	92	107	93	na	105	112	133
	00:01:35	91	115		98	85		102	130	120	92	109	93	na	104	112	128
	00:01:40	92	114		98	84		103	131	121	94	111	93	na	102	107	129
	00:01:45	94	117		100	85		103	129	123	97	112	97	na	107	106	127
	00:01:50	92	114		100	86		101	131	121	97	114	98	na	106	109	129
	00:01:55	90	114		103	87		100	132	124	92	116	Measurement ended early due to Lokomat stop	na	103	108	130
	00:02:00	90	113		104	85		103	134	123	94	112		na	101	108	130
Fdhip	00:00:05	87	100	93	102	85	112	101	118	121	90	114	92	na	98	105	114
	00:00:10	88	104	95	96	86	122	98	116	122	91	115	91	na	100	104	115
	00:00:15	89	105	97	97	87	127	101	121	123	93	113	94	na	101	108	119
	00:00:20	89	107	106	93	89	126	102	123	125	97	117	96	na	102	114	121
	00:00:25	90	107	101	94	88	124	104	124	126	97	115	98	na	104	113	120
	00:00:30	90	109	105	96	91	122	104	123	112	95	115	100	na	105	114	123
	00:00:35	90	106	98	94	90	120	104	128	111	96	111	99	na	105	112	120
	00:00:40	90	109	104	96	88	124	101	126	116	94	115	101	na	106	109	121
	00:00:45	89	109	105	95	88	125	106	128	120	94	115	99	na	107	108	118
	00:00:50	91	109	108	97	88	126	107	128	124	91	116	99	na	105	112	121
	00:00:55	93	111	104	93	90	129	104	128	128	93	114	98	na	107	109	123
	00:01:00	94	112	106	95	90	120	106	129	126	94	113	98	na	101	109	124
	00:01:05	87	112	103	95	89	120	105	129	127	87	106	96	na	101	106	121
	00:01:10	86	115	110	98	86	125	Measurement ended early due to Lokomat stop	131	128	89	105	96	na	106	111	124
	00:01:15	91	117	105	97	87	126		131	129	91	107	95	na	105	109	120
	00:01:20	94	116	109	96	89	128		128	132	94	112	97	na	108	110	121
	00:01:25	90	115	112	96	86	128		129	131	93	109	96	na	107	106	125
	00:01:30	92	113	117	97	85	118		129	130	94	109	93	na	110	105	123
	00:01:35	92	115	114	102	85	112		130	128	95	116	95	na	110	106	125
	00:01:40	93	113	113	98	87	114		131	130	93	112	96	na	110	108	123
	00:01:45	93	118	109	99	87	Measurement ended early due to Lokomat stop		129	130	93	116	99	na	109	107	125
	00:01:50	92	116	106	100	91			131	Measurement ended early due to Lokomat stop	95	114	95	na	108	108	123
	00:01:55	94	116	105	98	89			132		99	114	95	na	107	109	125
	00:02:00	96	116	108	96	86			134		102	Measurement ended early due to Lokomat stop	93	na	106	108	118
